# Supplementary material for: Integrated metabolomic and transcriptomic analyses of the parasitic plant Cuscuta japonica Choisy on host and non-host plants
Source: BMC Plant Biol. 2022 Aug 8;22:393. doi: 10.1186/s12870-022-03773-9 (PMC9358843; doi:10.1186/s12870-022-03773-9)
Supplement: Supplementary file 1 — Additional file 1: Figure S1. Comparison of metabolite abundance in Cuscuta japonica attached to the host and non-host plants at 24 h (A) and 72 h (B). Figure S2. Number of differentially clustered metabolites in the HTD (A) and MTD (B) groups. The metabolite abundance trends of the differentially clustered profiles in the HTD (C) and MTD (D) groups are shown. Figure S3. Number of differentially clustered genes in the HTD (A) and MTD (B) groups. The gene expression trends of the differentially clustered profiles in the HTD (C) and MTD (D) groups are shown. Table S1. Metabolome profiles in Cuscuta japonica in the HTD and MTD groups. Table S2. Metabolite differences in Cuscuta japonica in MTD vs. _HTD at 24 haa. Table S3. Metabolite differences of C. japonica in MTD vs. _HTD at 72 haa. Table S4. Statistic of RNA-seq data. Table S5. DEGs of MTD vs HTD at 24 haa. Table S6. DEGs of MTD vs HTD at 72 haa. [file 12870_2022_3773_MOESM1_ESM.zip › TableS1.xlsx]

## Sheet: Sheet1
Table S1. The metabolome profile in C. japonica in MTD and HTD groups.
Index	Q1 (Da)	Q3 (Da)	Molecular Weight (Da)	Formula	Ionization model	Compounds	Class I	Class II	CAS	Level	HT24-1	HT24-2	HT24-3	HT72-1	HT72-2	HT72-3	MT24-1	MT24-2	MT24-3	MT72-1	MT72-2	MT72-3	CK-1	CK-2	CK-3	cpd_ID	kegg_map
MWSmce694	71.06	54.03	70.053	C3H6N2	[M+H]+	β-Aminopropionitrile	Others	Others	151-18-8	3	2239.3	6751.3	7949.3	12610	12255	7036.6	7229.5	7029.9	4044.5	7186.8	6883	9259.3	9157.8	3976.3	7257.7	--	--
pme1974	87.01	43	88.016	C3H4O3	[M-H]-	Pyruvic acid	Organic acids	Organic acids	127-17-3	3	17198	17343	12790	14127	29329	30612	27328	30597	36321	34529	28694	29072	27395	27807	35641	C00022	ko00010,ko00020,ko00030,ko00040,ko00053,ko00250,ko00260,ko00261,ko00270,ko00290,ko00330,ko00350,ko00360,ko00430,ko00440,ko00620,ko00630,ko00650,ko00660,ko00710,ko00730,ko00760,ko00770,ko00900,ko01100,ko01110,ko01200,ko01210,ko01230
ML10198895	88.04	88.04	89.048	C3H7NO2	[M-H]-	N-Methylglycine	Amino acids and derivatives	Amino acids and derivatives	107-97-1	3	2319.8	6996.2	6870.5	11508	8493.5	10697	11430	9347.2	8707.2	20176	9945	8263.2	9	9	9	C00213	ko00260,ko00330,ko01100
pme2601	89	59	90.032	C3H6O3	[M-H]-	3-Hydroxypropanoic acid	Organic acids	Organic acids	503-66-2	3	40349	37473	30967	25260	18824	24332	39712	44280	33652	24639	30638	26064	22697	33832	28706	C01013	ko00240,ko00410,ko00640,ko01100,ko01200
Lmgn000188	89.02	59.01	90.032	C3H6O3	[M-H]-	D-Lactic Acid	Organic acids	Organic acids	10326-41-7	3	23068	24463	20240	26682	28436	30728	25330	26232	20582	17871	23189	17716	23388	25244	24797	C00256	ko00620,ko01100
Lmqp000873	101.02	55.02	100.018	C4H4O3	[M+H]+	Succinic anhydride	Organic acids	Organic acids	108-30-5	3	204080	295810	203570	130030	160680	152970	191770	174860	162980	149190	154650	229940	138050	111140	112710	C19524	--
MWSmce671	101.06	55.05	100.052	C5H8O2	[M+H]+	2-Methyl-2-Butenoic Acid	Organic acids	Organic acids	-	3	631680	1051500	640640	868700	1330200	1832500	939470	1201600	1205400	1335200	1663500	1926200	374140	313120	265400	--	--
MWS1990	101.06	55.05	100.052	C5H8O2	[M+H]+	4-Pentenoic acid	Organic acids	Organic acids	591-80-0	3	187090	212200	165890	262290	478130	457070	107440	159060	93674	590360	488590	475810	44526	44133	40378	--	--
MWS4316	101.06	55.05	100.052	C5H8O2	[M+H]+	3-Methacrylic acid	Organic acids	Organic acids	541-47-9	3	595750	987980	587750	835670	1209300	1745100	956220	1140600	1124600	1115900	1637300	1940700	392540	342000	216750	--	--
mws4052	102.06	56.05	101.048	C4H7NO2	[M+H]+	1-Aminocyclopropane-1-carboxylic acid	Organic acids	Organic acids	22059-21-8	3	15933	6112	4001.8	30488	18888	24302	13101	15970	20631	43468	35205	22555	9	9	9	C01234	ko00270,ko01100,ko01110
Lmgn000219	101.02	55.02	102.032	C4H6O3	[M-H]-	Succinic semialdehyde	Organic acids	Organic acids	692-29-5	3	66375	53548	50866	33119	43820	41860	44731	48789	40103	42428	47179	64092	63960	89972	68927	C00232	ko00250,ko00350,ko00650,ko00750,ko00760,ko01100,ko01200
MWSmce585	104.07	59.01	103.063	C4H9NO2	[M+H]+	Methyl 3-aminopropanoate	Amino acids and derivatives	Amino acids and derivatives	4138-35-6	2	12346000	13438000	12922000	13923000	12896000	14281000	17493000	18372000	20348000	11710000	13006000	11511000	14394000	15312000	14912000	--	--
pme3017	104.07	58	103.063	C4H9NO2	[M+H]+	2-Aminoisobutyric acid	Organic acids	Organic acids	62-57-7	2	15307000	16602000	15709000	17108000	16293000	17332000	21171000	22385000	24548000	15173000	15683000	14479000	16575000	18808000	17413000	C03665	--
pme3011	104.07	68.8	103.063	C4H9NO2	[M+H]+	γ-Aminobutyric acid	Organic acids	Organic acids	56-12-2	2	330910	500450	429320	956400	920500	926250	585080	419080	372030	1071300	1591800	2020200	358350	576270	156960	C00334	ko00250,ko00330,ko00410,ko00650,ko00760,ko01100
pme3033	104.07	86	103.063	C4H9NO2	[M+H]+	N,N-Dimethylglycine	Amino acids and derivatives	Amino acids and derivatives	1118-68-9	3	1031400	1299500	1107400	1517400	1477900	1446100	1491500	1468900	1639200	1407700	1642500	1841800	1137700	1220200	1093700	C01026	ko00260,ko01100
Lmbn000193	103	59.01	104.011	C3H4O4	[M-H]-	Tartronate semialdehyde*	Organic acids	Organic acids	2480-77-5	3	111000	98418	104030	96749	123070	130700	115090	97945	99654	96478	105830	174840	85885	66571	74437	C01146	ko00053,ko00630,ko01100
ML10172161	103	59.01	104.011	C3H4O4	[M-H]-	Hydroxypyruvic acid*	Organic acids	Organic acids	1113-60-6	3	103960	109080	73952	108320	117080	111510	100860	71407	78365	115620	115120	181450	52603	60874	59430	C00168	ko00260,ko00630,ko01100,ko01110,ko01200
pme1975	103	59	104.06	C3H4O4	[M-H]-	Malonic acid	Organic acids	Organic acids	141-82-2	3	187920	242900	190800	266280	325850	413560	253710	279150	256690	316870	321530	613620	347360	369860	378690	C00383	ko00061,ko00240,ko00410,ko01100,ko01212
pmb0484	104.1	60.1	104.107	C5H14NO+	[M]+	Choline	Alkaloids	Alkaloids	62-49-7	2	1626600	1719600	1627300	1869200	1680200	1891700	2342000	2554800	2731400	1597000	1605900	1445200	1788800	1932200	1973200	C00114	ko00260,ko00564,ko01100,ko02010
pme0010	106	60	105.043	C3H7NO3	[M+H]+	L-Serine	Amino acids and derivatives	Amino acids and derivatives	56-45-1	3	342280	370110	411380	430230	397230	390430	491680	604120	662220	410660	385990	385200	368160	385250	471190	C00065	ko00260,ko00261,ko00270,ko00460,ko00600,ko00630,ko00920,ko00970,ko01100,ko01110,ko01200,ko01230,ko02010
MWS1776	109.06	65.04	108.058	C7H8O	[M+H]+	m-Cresol	Phenolic acids	Phenolic acids	108-39-4	3	25186	39270	23254	24715	22497	28689	27313	29383	31149	15127	19924	22905	32047	22596	30710	C01467	--
Zmzp000616	110.06	93.06	109.053	C6H7NO	[M+H]+	4-Aminophenol	Alkaloids	Phenolamine	123-30-8	2	6608.2	13027	28266	23435	28694	30444	26838	19430	25650	31298	42216	31333	7725.1	14715	9738.6	C02372	--
MWS2076	110.06	65.04	109.053	C6H7NO	[M+H]+	2-Aminophenol	Alkaloids	Phenolamine	95-55-6	1	12769	8260.9	10984	24909	27782	25744	26734	29554	16130	35935	40998	33592	8250.3	7369.6	2496.7	C01987	ko00380,ko01100
mws0601	110.02	66	111.032	C5H5NO2	[M-H]-	Pyrrole-2-carboxylic acid	Organic acids	Organic acids	634-97-9	3	24996	31612	27446	52779	35346	30076	19342	14424	22817	36769	28546	18189	23328	20227	11466	C05942	ko00330
MWS5173	112.05	70.03	111.043	C4H5N3O	[M+H]+	Isocytosine	Nucleotides and derivatives	Nucleotides and derivatives	108-53-2	2	14927000	16298000	26080000	31680000	29343000	25487000	15559000	17174000	17158000	30842000	25261000	26585000	24452000	15904000	26699000	--	--
mws0255	112.05	95	111.043	C4H5N3O	[M+H]+	Cytosine	Nucleotides and derivatives	Nucleotides and derivatives	71-30-7	2	1036500	700010	1081300	513650	482480	676060	1738700	1507000	1781900	535350	2143900	1137800	5602100	4678300	2102400	C00380	ko00240,ko01100
pme2122	112.09	95	111.08	C5H9N3	[M+H]+	Histamine	Alkaloids	Alkaloids	51-45-6	2	23962	50650	23873	115100	82615	80598	56877	87831	90372	89178	75236	85546	13318	13946	8040.2	C00388	ko00340,ko01100,ko01110
pme0257	111.02	80	112.027	C4H4N2O2	[M-H]-	Uracil	Nucleotides and derivatives	Nucleotides and derivatives	66-22-8	3	230490	183410	184840	294190	252000	217120	220080	208960	220100	294680	234910	243520	145900	174730	159990	C00106	ko00240,ko00410,ko00770,ko01100
pme0151	115	98.2	114.043	C4H6N2O2	[M+H]+	5,6-Dihydrouracil	Nucleotides and derivatives	Nucleotides and derivatives	504-07-4	3	18983	20111	22832	21766	21510	16750	17706	21804	22014	15890	22936	17703	25858	22825	18090	C00429	ko00240,ko00410,ko00770,ko01100
pme0006	116.07	70.1	115.063	C5H9NO2	[M+H]+	L-Proline	Amino acids and derivatives	Amino acids and derivatives	147-85-3	1	465040	512100	640770	1686600	2001300	2104700	1035500	645980	758500	3568000	3689000	2831600	352940	455000	231500	C00148	ko00330,ko00332,ko00970,ko01100,ko01110,ko01230,ko02010
pme3193	116.04	74	117.043	C4H7NO3	[M-H]-	N-Acetyl-L-glycine	Amino acids and derivatives	Amino acids and derivatives	543-24-8	3	11194	11081	13320	16844	17232	6908.2	11940	16044	11112	26813	8059.6	14422	5904.7	4013.2	7383.4	--	--
pme0066	116.1	74	117.054	C3H7N3O2	[M-H]-	Guanidinoacetate	Alkaloids	Alkaloids	352-97-6	3	6218.9	6490.1	6076.7	13497	11273	8296.6	7573.1	4666.6	7869.3	13596	12719	10554	2680	5713.4	3002.9	C00581	ko00260,ko00330,ko01100
pmb1096	118.07	91	117.058	C8H7N	[M+H]+	Indole	Alkaloids	Plumerane	120-72-9	1	115970	163960	123530	294580	302780	392840	339730	259790	203890	273420	241940	328040	140720	278910	97980	C00463	ko00380,ko00400,ko00402,ko01100,ko01110
mws2628	118.09	87.05	117.07	C5H11NO2	[M+H]+	N-Methyl-4-aminobutyric acid	Organic acids	Organic acids	1119-48-8	2	187450	267860	162530	322640	252080	192420	184930	161000	129430	203220	261920	164350	116040	142180	82472	C15987	ko00760,ko01100
mws0256	118.09	72.1	117.079	C5H11NO2	[M+H]+	L-Valine	Amino acids and derivatives	Amino acids and derivatives	72-18-4	1	10212000	13037000	8972100	13499000	16802000	12540000	17402000	18472000	16128000	20225000	14937000	15552000	2589100	4019900	1986800	C00183	ko00280,ko00290,ko00311,ko00460,ko00770,ko00966,ko00970,ko01100,ko01110,ko01210,ko01230,ko02010
pme0120	118.09	101	117.079	C5H11NO2	[M+H]+	5-Aminovaleric acid	Organic acids	Organic acids	660-88-8	1	61816	76498	57481	92056	100790	82264	103650	85451	72963	100310	105420	95897	34531	44954	26587	C00431	ko00310,ko00330,ko01100
pme1730	117	59	118.027	C4H6O4	[M-H]-	D-Erythronolactone	Organic acids	Organic acids	15667-21-7	3	132970	131020	77353	66001	69434	61606	100970	85104	67494	46655	39577	40607	97548	152380	144980	--	--
mws0470	117.02	73	118.027	C4H6O4	[M-H]-	Methylmalonic acid*	Organic acids	Organic acids	516-05-2	2	24570000	25465000	19079000	12702000	16362000	17817000	21097000	18842000	21043000	19214000	15882000	20211000	14743000	18910000	14427000	C02170	ko00240,ko00280,ko00640,ko01100
mws0192	117.02	73	118.027	C4H6O4	[M-H]-	Succinic acid*	Organic acids	Organic acids	110-15-6	2	15884000	15025000	12401000	9548500	12808000	10835000	13135000	11331000	10359000	6870400	5615300	10242000	10680000	10367000	11417000	C00042	ko00020,ko00190,ko00250,ko00310,ko00350,ko00360,ko00620,ko00630,ko00640,ko00650,ko00760,ko00920,ko01100,ko01110,ko01200
mws0147	117.06	59	118.063	C5H10O3	[M-H]-	β-Hydroxyisovaleric acid	Organic acids	Organic acids	625-08-1	2	218650	211980	148440	478800	567050	450250	201790	277760	239880	1183000	952190	1101700	97410	127490	123980	C20827	ko00280,ko01100
pme3096	118	74	119.022	C3H5NO4	[M-H]-	Aminomalonic acid	Organic acids	Organic acids	1068-84-4	3	693900	721450	460520	343370	448020	464780	634170	571000	609310	482600	440650	579450	386480	497140	335060	C00872	--
mws0230	120.07	74	119.058	C4H9NO3	[M+H]+	L-Threonine	Amino acids and derivatives	Amino acids and derivatives	72-19-5	3	869170	1308900	779170	1517100	2017200	1838800	1514900	1519600	1384200	1548600	2240400	1496700	347720	711610	320140	C00188	ko00260,ko00261,ko00290,ko00860,ko00970,ko01100,ko01110,ko01230,ko02010
pmp001287	120.08	103.05	119.073	C8H9N	[M+H]+	N-Benzylmethylene isomethylamine	Alkaloids	Alkaloids	-	1	52818000	58075000	52998000	56352000	53399000	54210000	49927000	61215000	60629000	68368000	56945000	58916000	9935200	9885000	6299900	--	--
pma0134	121.04	93.06	120.042	C4H8O4	[M+H]+	D-Threose	Others	Saccharides and Alcohols	95-43-2	3	181960	238500	469860	510910	387480	278190	584140	226160	254210	569940	384010	502000	39615	130460	27563	C06463	--
pme0195	120.02	62	121.02	C3H7NO2S	[M-H]-	L-Cysteine	Amino acids and derivatives	Amino acids and derivatives	52-90-4	3	96386	139020	148310	106180	82889	94017	104970	158490	68071	110270	102300	135580	109120	109560	105560	C00097	ko00260,ko00270,ko00311,ko00332,ko00430,ko00460,ko00480,ko00730,ko00770,ko00920,ko00970,ko01100,ko01110,ko01200,ko01230,ko04122
pmb0069	122	105	121.053	C7H7NO	[M+H]+	Benzamide	Phenolic acids	Phenolic acids	55-21-0	3	8905700	8449500	9587100	14385000	14026000	9339400	6166200	9657500	6821000	30596000	18722000	20834000	1954400	2056700	2015600	C09815	--
MWSslk106	122.1	105.07	121.089	C8H11N	[M+H]+	2-Phenylethylamine	Alkaloids	Benzylphenylethylamine alkaloids	156-28-5	1	5064600	4524200	5709400	7803800	8045100	5253300	3329200	5515900	4014900	17468000	10762000	11776000	1187500	1223000	1105900	C05332	ko00360,ko01100
mws0628	121.03	92	122.037	C7H6O2	[M-H]-	4-Hydroxybenzaldehyde	Phenolic acids	Phenolic acids	123-08-0	1	5856400	5304900	6498900	5118600	6113200	4374100	4946000	5681100	5981700	6793100	4318400	4337800	1189300	1265000	1035700	C00633	ko01100
pme0241	123.04	79	122.037	C7H6O2	[M+H]+	Benzoic acid	Phenolic acids	Phenolic acids	65-85-0	2	41244	35900	45047	53729	64730	55002	64283	47204	51791	66590	69255	55797	68650	64956	91525	C00180	ko00360,ko01100,ko01110
mws0133	123.06	80.05	122.048	C6H6N2O	[M+H]+	Nicotinamide	Others	Vitamin	98-92-0	2	2639800	3183100	1727400	2916100	2810700	3514400	3554700	3626700	3156600	2769100	2899400	2956200	2584100	3575300	2975700	C00153	ko00760,ko01100
MWSmce039	124.04	84.05	123.032	C6H5NO2	[M+H]+	Isonicotinic acid	Others	Vitamin	55-22-1	3	12671	18372	13953	17772	25286	14657	15807	15261	21184	27921	21431	23358	17703	14847	13510	C07446	--
pme1216	122.03	78	123.032	C6H5NO2	[M-H]-	2-Picolinic acid	Organic acids	Organic acids	98-98-6	3	561690	700610	414240	476270	427520	928140	1384000	1002300	1418700	269190	299470	262130	1132500	785920	942970	C10164	ko00380,ko01100
pme0490	124.04	78	123.032	C6H5NO2	[M+H]+	Nicotinic acid (Vitamin B3)	Others	Vitamin	59-67-6	2	510050	607240	378350	356610	359920	717140	940950	624290	1007100	237120	303000	305840	1998300	1159700	1431600	C00253	ko00760,ko00960,ko01100,ko01110
mws0236	124.01	80	125.015	C2H7NO3S	[M-H]-	2-Aminoethanesulfonic acid	Organic acids	Organic acids	107-35-7	3	5877.2	11569	3680	8477	4252	3855.6	9456.4	5291.9	10962	14728	4761.6	4292.9	4131.7	6313.3	2581.1	C00245	ko00430,ko00920,ko01100,ko02010
pmb0302	126.1	96	125.024	C2H8NO3P	[M+H]+	2-Aminoethylphosphonate	Lipids	Glycerol ester	2041-14-7	3	8710.6	19920	12859	10132	9969	16208	18371	15398	16216	16708	18346	15819	15004	11674	16668	C03557	ko00440,ko01100,ko02010
mws0572	126.07	109	125.059	C5H7N3O	[M+H]+	5-Methylcytosine	Nucleotides and derivatives	Nucleotides and derivatives	554-01-8	1	104050	165350	55010	178620	109090	173250	100300	144630	93390	143520	1109200	162800	64687	147900	130860	C02376	ko00240,ko01100
Zmgn000216	125	78.96	126.008	C2H7O4P	[M-H]-	2-Hydroxyethylphosphonic acid	Organic acids	Organic acids	22987-21-9	3	36664	36071	35398	19018	25023	25666	33427	22021	29874	10104	14189	9781.9	27515	32771	28098	C06451	ko00440,ko00998,ko01100,ko01110
NK10264324	127.04	81.03	126.032	C6H6O3	[M+H]+	1,3,5-Benzenetriol	Phenolic acids	Phenolic acids	108-73-6	2	509240	721500	452400	518420	280800	335640	636650	483740	565060	87104	195610	363200	803070	733760	291120	C02183	--
pmp000509	127.04	109.02	126.032	C6H6O3	[M+H]+	Maltol	Others	Others	118-71-8	1	1337300	599290	1411300	136400	114650	244580	1556300	1398900	1719600	126290	137960	251530	6522800	6954400	6324700	C11918	ko00523,ko01110
MWS20172	127.04	53.04	126.032	C6H6O3	[M+H]+	5-Hydroxymethylfurfural	Others	Others	67-47-0	2	2287100	2009700	1583000	1129600	803030	964360	2190500	1535200	1714600	391490	695370	1085700	2957400	3008700	2776400	C11101	--
MWSmce448	127.05	81.04	126.043	C5H6N2O2	[M+H]+	Imidazol-1-yl-acetic acid*	Organic acids	Organic acids	22884-10-2	2	50572	38837	38820	48536	54044	58187	48478	40806	59301	53604	61188	56169	41807	40927	30614	--	--
mws0251	127.05	110	126.043	C5H6N2O2	[M+H]+	Thymine	Nucleotides and derivatives	Nucleotides and derivatives	65-71-4	3	339290	396720	25752	295830	202340	270390	357150	298960	208970	248790	197420	145780	180060	337580	290330	C00178	ko00240,ko01100
MWSmce118	127.05	81.04	126.043	C5H6N2O2	[M+H]+	Imidazole-4-Acetic Acid*	Organic acids	Organic acids	645-65-8	2	61796	46066	40828	61090	48009	60099	84466	47655	52218	61015	61787	63758	21996	39253	62921	C02835	ko00340,ko01100
MWS2042	128.11	55.05	127.1	C7H13NO	[M+H]+	N-Cyclohexylformamide	Alkaloids	Alkaloids	766-93-8	2	23593	29615	27936	16649	24550	28699	37625	29286	28275	17930	41502	35584	35836	30900	33124	C11519	--
MWSmce706	129.07	56.05	128.059	C5H8N2O2	[M+H]+	Cyclo(Ala-Gly)	Amino acids and derivatives	Amino acids and derivatives	4526-77-6	3	50183	34013	29609	64549	83185	104110	109940	90809	88321	67044	78497	70999	53866	93571	25845	--	--
MWS0813	128.04	82.03	129.043	C5H7NO3	[M-H]-	5-Oxoproline	Amino acids and derivatives	Amino acids and derivatives	149-87-1	3	15484	8404.5	4862	10474	9221.5	17558	11098	9928.8	7931.9	14182	12134	7371.2	9680.2	9143.2	10449	C02237	ko01100
mws0263	128.04	82.03	129.043	C5H7NO3	[M-H]-	5-Oxo-L-Proline	Amino acids and derivatives	Amino acids and derivatives	98-79-3	2	10440	5475	7747.8	7185.5	10648	14518	6056.2	10596	9982.8	11057	7061.8	4679.2	4828	8307.2	4975	C01879	ko00480,ko01100
MWSmce709	130.06	103.05	129.058	C9H7N	[M+H]+	Isoquinoline	Alkaloids	Isoquinoline alkaloids	119-65-3	2	328750	415560	338930	466370	580180	532060	477760	563090	550760	589400	640900	566720	213530	217610	203360	C06323	--
ML10181668	130.09	84.08	129.079	C6H11NO2	[M+H]+	Cycloleucine*	Amino acids and derivatives	Amino acids and derivatives	52-52-8	1	2118400	2906400	2128300	5130900	3249900	3572800	2755600	3641700	3430000	5135200	4347200	4706800	747920	596180	488900	C03969	--
Rfmb319	130.09	84.08	129.079	C6H11NO2	[M+H]+	L-Pipecolic Acid*	Organic acids	Organic acids	4043-87-2	1	1096100	1109600	974050	1030400	990930	843030	866190	1013500	1121100	1172300	944760	907130	3016200	7656600	1988500	C00408	ko00310,ko00960,ko01100,ko01110
Zmdp000376	130.09	84.08	129.09	C5H11N3O	[M+H]+	4-Guanidinobutanal	Others	Others	-	1	3851600	4095000	4533000	3923900	2909300	3431400	3604700	4048200	4111900	3011600	2998400	2625500	10205000	24588000	6996900	--	--
mws0425	129.02	85	130.027	C5H6O4	[M-H]-	Citraconic acid	Organic acids	Organic acids	498-23-7	1	952750	1445200	108900	2007800	1313800	1852100	1419700	1480400	999520	1093000	1114000	807180	841470	1008800	755240	C02226	ko00290,ko00660,ko01100,ko01210
Zmgn000217	129.02	85.03	130.027	C5H6O4	[M-H]-	Methylenesuccinic acid	Organic acids	Organic acids	97-65-4	3	963090	984000	819520	845910	710510	753530	691990	815170	845620	908320	784970	1410200	431490	541670	307530	C00490	ko00660,ko01100
pmb0501	131.13	114.1	130.122	C5H14N4	[M+H]+	Agmatine	Alkaloids	Alkaloids	306-60-5	2	413440	422490	335840	474360	485790	554650	339620	343410	311610	440840	577540	480120	299400	378680	259510	C00179	ko00330,ko01100
MWS2413	130.05	58.03	131.058	C5H9NO3	[M-H]-	N-acetyl-beta-alanine	Amino acids and derivatives	Amino acids and derivatives	3025-95-4	3	9649.5	16412	12224	18339	21706	25249	23349	40124	31028	16928	10408	11572	19813	14216	13898	C01073	ko00410
mws0216	132.07	86	131.058	C5H9NO3	[M+H]+	Trans-4-Hydroxy-L-proline	Amino acids and derivatives	Amino acids and derivatives	51-35-4	2	2024800	2356500	1651300	2208600	2382400	2090800	2591200	3086900	2501800	3250200	2519600	2338000	620700	980850	621170	C01157	ko00330,ko01100,ko02010
pmf0470	132.07	73	131.058	C5H9NO3	[M+H]+	cis-4-Hydroxy-D-proline	Amino acids and derivatives	Amino acids and derivatives	2584-71-6	3	792930	850840	704670	831070	871650	953840	1059700	1079400	873610	1105600	991340	933410	378770	486480	405490	C03440	ko00330,ko01100
Zmpn000638	130.05	88.04	131.069	C4H9N3O2	[M-H]-	3-Guanidinopropionic acid	Organic acids	Organic acids	353-09-3	3	34390	37475	28106	39116	62637	43699	50690	50655	57113	59502	100150	68025	21057	16625	14766	C03065	--
mws0227	132.1	86.2	131.095	C6H13NO2	[M+H]+	L-Leucine*	Amino acids and derivatives	Amino acids and derivatives	61-90-5	1	5783200	6397000	5881900	7622900	7282200	6628500	6293400	6957000	6784700	8224400	6777600	6517700	3602500	4046900	3105900	C00123	ko00280,ko00290,ko00966,ko00970,ko01100,ko01110,ko01210,ko01230,ko02010
pme0274	132.1	69	131.095	C6H13NO2	[M+H]+	6-Aminocaproic acid	Organic acids	Organic acids	60-32-2	2	812490	970920	727540	967050	1102100	807630	971770	1107100	994260	1470500	1025700	891920	277970	363640	248590	C02378	ko01100
mws0258	132.1	86	131.095	C6H13NO2	[M+H]+	L-Isoleucine*	Amino acids and derivatives	Amino acids and derivatives	73-32-5	1	6068100	6792900	6338500	7869500	7752600	7169100	6834300	7058900	7124300	8658000	7078900	6719500	3789100	4132900	3362800	C00407	ko00280,ko00290,ko00460,ko00960,ko00966,ko00970,ko01100,ko01110,ko01210,ko01230,ko02010
pmp001198	132.1	57.1	131.095	C6H13NO2	[M+H]+	6-Deoxyfagomine	Alkaloids	Piperidine alkaloids	197449-09-5	1	21796000	24074000	23193000	28429000	26956000	25222000	22100000	23910000	24550000	30443000	25685000	24156000	14554000	16152000	13333000	--	--
mws1587	132.1	86	131.095	C6H13NO2	[M+H]+	L-Norleucine	Amino acids and derivatives	Amino acids and derivatives	327-57-1	1	6182400	6825100	6637300	8055100	7686700	6954900	6732700	7320600	7455500	8745700	7211700	7011300	3849000	4248600	3410500	C01933	--
mws1167	131	59.2	132.006	C4H4O5	[M-H]-	Oxaloacetic acid	Organic acids	Organic acids	328-42-7	3	131580	109210	56616	60478	73093	42188	105020	83892	40926	67516	43058	57466	34043	48718	57452	C00036	ko00010,ko00020,ko00250,ko00620,ko00630,ko00710,ko01100,ko01110,ko01200,ko01210,ko01230
mws0473	131.03	87.05	132.042	C5H8O4	[M-H]-	2-Methylsuccinic acid*	Organic acids	Organic acids	498-21-5	1	3389500	3288500	3457800	13313000	7796500	9729800	2632000	5476200	4448600	12466000	8695000	7996500	1995500	3595400	2657400	--	--
pme0243	131.03	87.05	132.042	C5H8O4	[M-H]-	Glutaric acid	Organic acids	Organic acids	110-94-1	3	3694700	3604200	3144900	12156000	6976800	9774800	2511400	5519800	4401200	12845000	8754300	8118100	2382300	2925900	2708400	C00489	ko00071,ko00310,ko01100
Lmbn001364	131.03	87.05	132.042	C5H8O4	[M-H]-	4-Hydroxy-2-Oxopentanoic Acid*	Organic acids	Organic acids	3318-73-8	3	108640	135180	100330	215290	168180	116920	100760	103550	98333	9	403140	198650	101320	104140	99421	C03589	ko00360,ko01100
Lmmn000806	131.03	87.05	132.042	C5H8O4	[M-H]-	Dimethylmalonic acid*	Organic acids	Organic acids	595-46-0	2	321780	347790	306150	1269200	777920	912640	243610	516620	438600	1245800	815700	795980	248390	371090	240390	--	--
pme3034	131.03	69.03	132.042	C5H8O4	[M-H]-	Ethylmalonic acid	Organic acids	Organic acids	601-75-2	3	28236	24646	18402	86279	46840	62978	14099	26795	33560	81350	62819	50240	19134	20106	17878	--	--
Lmmn002164	131.03	87.05	132.042	C5H8O4	[M-H]-	Monomethyl succinate*	Organic acids	Organic acids	3878-55-5	1	334790	323820	287190	1219600	763880	909450	245380	458920	426800	1178300	900270	776320	251640	397580	268240	--	--
Lmbn001288	131.03	87.04	132.042	C5H8O4	[M-H]-	2-Hydroxy-2-methyl-3-oxobutanoic acid*	Organic acids	Organic acids	71698-08-3	3	208470	167850	93965	199980	266220	203360	124290	131180	238820	449700	297040	210550	140550	125090	104270	C06010	ko00290,ko00650,ko00660,ko00770,ko01100,ko01110,ko01210,ko01230
Lmgn000160	131.05	70.03	132.053	C4H8N2O3	[M-H]-	3-Ureidopropionic Acid	Organic acids	Organic acids	462-88-4	3	14406	11490	17690	12928	12789	26452	17294	24121	24358	30944	28465	33030	8108.5	11501	4571.5	C02642	ko00240,ko00410,ko00770,ko01100
mws0341	131.07	85	132.079	C6H12O3	[M-H]-	2-Hydroxyisocaproic acid	Organic acids	Organic acids	20312-37-2	2	116560	140530	154030	149880	159760	141510	210410	215250	192220	134650	140300	253300	114740	123910	73513	C03264	--
pme2527	133	116	132.09	C5H12N2O2	[M+H]+	L-Ornithine	Amino acids and derivatives	Amino acids and derivatives	70-26-8	3	127190	168400	124360	554520	401800	544120	158270	235420	188710	805380	626460	888590	36198	72866	62647	C00077	ko00220,ko00330,ko00472,ko00480,ko01100,ko01110,ko01210,ko01230,ko02010
mws0219	132.03	88	133.038	C4H7NO4	[M-H]-	L-Aspartic Acid	Amino acids and derivatives	Amino acids and derivatives	56-84-8	1	9715800	7918200	9172400	10318000	9510400	11892000	9187000	9290000	9185000	15167000	12105000	12260000	5664800	5977000	4955700	C00049	ko00220,ko00250,ko00260,ko00261,ko00270,ko00300,ko00340,ko00410,ko00460,ko00710,ko00760,ko00770,ko00970,ko01100,ko01110,ko01200,ko01210,ko01230,ko02010
MWS1882	132.03	88.04	133.038	C4H7NO4	[M-H]-	Iminodiacetic acid	Organic acids	Organic acids	142-73-4	2	1019500	899520	902690	1026800	984090	1270200	905970	941970	1009500	1592900	1260400	1222700	521510	606720	528970	C19911	--
mws0275	133.01	71.01	134.022	C4H6O5	[M-H]-	L-Malic acid*	Organic acids	Organic acids	97-67-6	1	1044800	1371500	1065900	1032200	2018000	1756800	2004400	2008000	2150300	2031600	1692300	1393800	1529800	1040100	1244300	C00149	ko00020,ko00620,ko00630,ko00710,ko01100,ko01110,ko01200
Lmbn000198	133.01	71.01	134.022	C4H6O5	[M-H]-	3-Dehydro-L-Threonic Acid*	Others	Saccharides and Alcohols	-	1	27894000	29641000	26795000	33446000	47128000	41401000	48947000	53528000	48909000	46367000	39275000	34478000	33509000	29125000	31323000	C03064	ko00053,ko01100
Zmgn000503	133.05	71.01	134.058	C5H10O4	[M-H]-	2,3-Dihydroxy-3-Methylbutanoic Acid	Organic acids	Organic acids	1756-18-9	1	7370600	7787700	6693800	6020300	8748200	9076600	11811000	11571000	11814000	8816600	8821000	6934500	11065000	9468800	10576000	C04039	--
MWSmce701	135.08	79.05	134.073	C9H10O	[M+H]+	4-Ethylbenzaldehyde	Others	Others	4748-78-1	3	20879	21575	36474	36195	38797	41087	38183	78796	68326	20060	21958	28593	72353	41189	52531	--	--
pme0057	136.04	118.1	135.035	C4H9NO2S	[M+H]+	L-Homocysteine	Amino acids and derivatives	Amino acids and derivatives	6027-13-0	3	44656	24926	19873	25157	25298	20180	37697	27581	40423	32505	35743	20470	6531.5	5951	2164.6	C00155	ko00270,ko00920,ko01100,ko01110,ko01230
Zmdp000972	136.04	91.05	135.035	C4H9NO2S	[M+H]+	S-Methyl-L-cysteine	Amino acids and derivatives	Amino acids and derivatives	1187-84-4	2	13598000	17553000	14178000	14952000	18625000	12909000	12255000	13652000	13484000	16777000	14382000	11745000	2694800	2846800	2317600	C22040	ko02010
pme0040	136.06	119	135.054	C5H5N5	[M+H]+	Adenine	Nucleotides and derivatives	Nucleotides and derivatives	73-24-5	1	11807000	13700000	5602400	6821000	7504100	7844900	11146000	11766000	9931600	9314500	9168800	8122200	11698000	14099000	12474000	C00147	ko00230,ko00908,ko01100
pmb0374	136.06	118.9	135.054	C5H5N5	[M+H]+	2-Aminopurine	Nucleotides and derivatives	Nucleotides and derivatives	452-06-2	1	654200	326970	994290	484580	450560	1014800	1700700	1556800	1961600	554350	3938200	1278800	3173600	2355200	1755400	--	--
HJKP000649	136.07	91.05	135.068	C8H9NO	[M+H]+	N-benzylformamide	Alkaloids	Alkaloids	6343-54-0	1	13478000	17101000	15165000	16882000	18249000	13534000	12578000	12753000	13723000	19104000	15560000	12495000	2683700	3208700	2399900	C15561	--
MWSmce556	136.08	91.06	135.068	C8H9NO	[M+H]+	2'-Aminoacetophenone	Others	Others	551-93-9	3	16696	35977	25724	22696	17451	30235	27703	29935	30070	19462	18912	7881.1	26951	25352	22402	--	--
mws0889	135.03	75.01	136.037	C4H8O5	[M-H]-	D-Threonic Acid	Others	Saccharides and Alcohols	3909-12-4	1	2628400	5015900	4305500	2953400	3782800	3955400	4294400	5487400	5083600	2769400	2928200	3145100	5669300	5888500	5351700	C21649	--
MWS1848	135.05	92.03	136.052	C8H8O2	[M-H]-	Phenyl acetate	Phenolic acids	Phenolic acids	122-79-2	2	340790	312430	579820	271470	288070	708410	915040	818630	849950	214880	361150	1250100	1424900	1255000	830950	C00548	--
Hmbn002174	135.05	120.02	136.053	C8H8O2	[M-H]-	4-Hydroxyacetophenone	Phenolic acids	Phenolic acids	99-93-4	1	39630	50458	111020	31254	31038	120570	118370	122780	139180	38639	61448	223530	227690	229000	127180	C10700	ko01100
MWSmce016	138.05	78.03	137.048	C7H7NO2	[M+H]+	Nicotinic Acid Methyl Ester(Methyl Nicotinate)	Alkaloids	Pyridine alkaloids	93-60-7	1	29275000	29593000	25710000	23267000	23684000	20838000	23772000	23583000	20518000	22381000	15483000	16314000	15409000	18994000	21876000	--	--
mws1078	138.06	92.1	137.048	C7H7NO2	[M+H]+	Anthranilic Acid	Phenolic acids	Phenolic acids	118-92-3	3	126030	145460	142420	144590	101810	81995	211910	199400	179630	241850	151110	167010	344300	351650	242080	C00108	ko00380,ko00400,ko00998,ko01058,ko01100,ko01110,ko01230
Lmqp002784	138.06	77.04	137.048	C7H7NO2	[M+H]+	Salicylamide	Alkaloids	Phenolamine	65-45-2	2	60216	89821	72376	70736	78058	48987	124170	117750	118500	143970	125280	149360	23539	23509	17651	--	--
pme2268	138.06	94.07	137.048	C7H7NO2	[M+H]+	Trigonelline	Alkaloids	Pyridine alkaloids	535-83-1	1	2989000	3271100	2614500	2969800	4200900	3319600	2704400	3723000	3252700	7755900	6751500	7376500	2142100	2918800	1534600	C01004	ko00760
mws1336	138.06	120	137.048	C7H7NO2	[M+H]+	4-Aminobenzoic acid	Phenolic acids	Phenolic acids	150-13-0	1	9644000	9779500	9344900	7729400	7025100	6098700	7591300	10073000	8378200	8475000	6985900	6577600	11315000	16606000	13991000	C00568	ko00790,ko01100
pme1002	138.09	103	137.084	C8H11NO	[M+H]+	L-Tyramine	Amino acids and derivatives	Amino acids and derivatives	51-67-2	1	6108400	7545300	16863000	17334000	11154000	9463200	19907000	7970300	8969300	19614000	12445000	16642000	1326100	4104100	759390	C00483	ko00350,ko00950,ko01100,ko01110
mws0749	137.02	93	138.032	C7H6O3	[M-H]-	4-Hydroxybenzoic acid	Phenolic acids	Phenolic acids	99-96-7	1	164270	182500	185340	187070	156470	174410	132420	218190	211300	166900	177790	137840	150790	164440	164170	C00156	ko00130,ko00790,ko01100,ko01110
Lmgn001670	137.03	108.02	138.032	C7H6O3	[M-H]-	Salicylic acid	Phenolic acids	Phenolic acids	69-72-7	2	6502300	6429400	7218000	6161400	6086400	6228700	6225100	6761700	6181700	5912300	5235900	5321500	5634500	5451600	5516600	C00805	ko00360,ko01100,ko01110,ko04075
MWSmce580	137.02	108.02	138.032	C7H6O3	[M-H]-	2,5-Dihydroxybenzaldehyde	Phenolic acids	Phenolic acids	1194-98-5	3	150410	52845	296150	114690	73234	83858	64482	82198	67811	40806	83107	129100	130860	144470	116880	C05585	ko00350,ko01100
Hmgn001653	137.02	93.04	138.032	C7H6O3	[M-H]-	Protocatechualdehyde	Phenolic acids	Phenolic acids	139-85-5	2	2113500	2264400	1783100	2060500	1702700	2030400	2947600	2678800	2795900	1789200	1834600	1893400	2850500	3144700	2745300	C16700	ko00950
mws2368	137.06	119.05	138.068	C8H10O2	[M-H]-	Tyrosol	Phenolic acids	Phenolic acids	501-94-0	2	612170	594250	654710	620200	587890	619400	568410	668680	651150	556930	481540	563500	595160	514840	507290	C06044	ko00350,ko01100
MWS2069	139.08	77.04	138.068	C8H10O2	[M+H]+	2-Methoxy-4-methylphenol	Phenolic acids	Phenolic acids	93-51-6	3	11262	11989	10566	12042	11188	12769	10356	15774	11077	11196	10896	9814.6	8602.9	8337.5	7917.7	--	--
pme2828	140	99	139.027	C6H5NO3	[M+H]+	4-Nitrophenol	Phenolic acids	Phenolic acids	100-02-7	3	11942000	11937000	14109000	16517000	14146000	15499000	13910000	12923000	12230000	14767000	17900000	17497000	11881000	10876000	11463000	C00870	--
mws0704	140.01	78.96	141.019	C2H8NO4P	[M-H]-	O-Phosphorylethanolamine	Alkaloids	Alkaloids	1071-23-4	2	425240	543730	284620	490660	475550	462220	581130	579320	504180	667070	571120	532460	193490	281440	194640	C00346	ko00564,ko00600,ko01100
MWSCX001	143.03	69.03	142.027	C6H6O4	[M+H]+	5-hydroxymaltol	Others	Others	1073-96-7	3	67901	264820	507750	62531	95089	235630	9	65649	9	9	9	9	478460	729150	626450	--	--
pme2879	141	123	142.038	C5H6N2O3	[M-H]-	5-Hydroxymethyluracil	Nucleotides and derivatives	Nucleotides and derivatives	4433-40-3	3	187940	244540	231520	449820	250310	345490	218420	318480	307830	308740	240050	197150	168930	122760	88829	C03088	--
Lmgn003978	141.09	59.01	142.099	C8H14O2	[M-H]-	2-n-Propyl-2-pentenoic acid	Organic acids	Organic acids	60218-41-9	3	207430	192170	184680	240680	278930	320210	222370	246230	213260	262840	317690	262840	179250	142920	141110	C16653	--
Lmgn003849	141.09	59.01	142.099	C8H14O2	[M-H]-	2-n-Propyl-4-pentenoic acid	Organic acids	Organic acids	1575-72-0	3	111560	147120	112600	187440	211310	189680	173400	165470	162410	192380	194420	172890	123200	93767	102220	C16648	--
Lmgn003767	141.09	59.01	142.099	C8H14O2	[M-H]-	2-n-Propyl-3-pentenoic acid	Organic acids	Organic acids	72010-19-6	3	335510	374980	291050	523880	565550	555840	513100	444940	465760	397690	462930	425650	344050	254240	259340	C16654	--
Lmgn003544	141.09	59.01	142.099	C8H14O2	[M-H]-	cis-3-Hexenyl acetate	Lipids	Free fatty acids	3681-71-8	3	97928	135750	65371	203080	190410	195880	158670	181660	169090	200100	180520	141370	205230	112670	94872	C19757	ko00592,ko01110
MWSmce449	141.09	59.02	142.099	C8H14O2	[M-H]-	Cyclohexaneacetic acid	Organic acids	Organic acids	5292-21-7	3	104090	146610	96731	187730	223080	221490	203890	185940	236700	190180	209220	170700	215720	215140	345190	--	--
pmb0764	144.05	113.2	143.04	C6H9NOS	[M+H]+	4-Methyl-5-thiazoleethanol	Others	Others	137-00-8	3	381480	405010	118760	360840	393360	325370	446460	699770	579800	410500	372010	311620	196990	288850	254580	C04294	ko00730,ko01100
Hmsp000364	144.1	98.09	143.095	C7H13NO2	[M+H]+	L-Cyclopentylglycine	Amino acids and derivatives	Amino acids and derivatives	2521-84-8	2	292240	223700	219540	289150	233480	325820	210340	242370	227840	273820	232110	251200	336030	419100	241300	--	--
Rfmb320	144.1	84.08	143.095	C7H13NO2	[M+H]+	1-Methylpiperidine-2-carboxylic acid	Organic acids	Organic acids	7730-87-2	3	10906000	14156000	11120000	13752000	13909000	17289000	11821000	11721000	11163000	13524000	14915000	12624000	8966800	10485000	6213900	--	--
mws0851	143.11	143.11	144.115	C8H16O2	[M-H]-	Valproic Acid	Organic acids	Organic acids	99-66-1	2	581240	597460	523830	466610	474360	779170	573450	471440	524660	641700	604330	624030	355030	435800	297050	C07185	--
MWS3020	145.13	86.1	144.126	C7H16N2O	[M+H]+	N-Acetylcadaverine	Alkaloids	Alkaloids	32343-73-0	2	53768	69683	78583	94235	76573	66286	37138	69399	54533	69026	62761	76091	65766	41251	47767	--	--
mws0103	146.06	91	145.053	C9H7NO	[M+H]+	Indole-3-carboxaldehyde	Alkaloids	Plumerane	487-89-8	1	4713500	3493700	6224000	3782600	5106500	4498200	3380000	3730300	3793800	5593000	3405400	3936600	2195800	1643500	2128500	C08493	--
pme0295	146.08	86	145.074	C6H11NO3	[M+H]+	4-Acetamidobutyric acid	Organic acids	Organic acids	3025-96-5	3	27086	39788	21266	29620	40802	49095	70880	99451	114130	51961	73042	45841	121410	135640	79977	C02946	ko00330,ko01100
Lmqp000427	146.08	82.07	145.074	C6H11NO3	[M+H]+	N-Methyl-Trans-4-Hydroxy-L-Proline	Amino acids and derivatives	Amino acids and derivatives	4252-82-8	1	272410	2936700	1272500	771660	413830	1289200	1365900	810960	1449100	56322	139660	43631	4617900	9814400	4593800	--	--
mws0567	146.09	87	145.085	C5H11N3O2	[M+H]+	4-Guanidinobutyric acid	Organic acids	Organic acids	463-00-3	1	1022600	1175300	1272900	2220400	1904100	2712400	1328900	1435400	970170	1877400	1898400	2504600	1162100	1925100	1328000	C01035	ko00330,ko01100
pme2380	145.01	101	146.022	C5H6O5	[M-H]-	α-Ketoglutaric acid	Organic acids	Organic acids	328-50-7	3	1127000	1012200	769250	943230	1059600	1054000	1212900	1715400	1274000	1024300	1041900	1279900	1666400	2499900	1626500	C00026	ko00020,ko00040,ko00053,ko00220,ko00250,ko00300,ko00310,ko00340,ko00430,ko00630,ko00650,ko00660,ko01100,ko01110,ko01200,ko01210,ko01230
Lmgn000224	145.01	57.03	146.022	C5H6O5	[M-H]-	2-Methyl-3-oxosuccinic acid	Organic acids	Organic acids	-	3	349410	221980	166340	135290	152900	198450	232980	357080	233240	180180	189260	264270	306900	415330	258340	C06030	ko00660
Wmzn000227	145.06	109.04	146.058	C6H10O4	[M-H]-	2,2-Dimethylsuccinic acid	Organic acids	Organic acids	597-43-3	3	9298.2	11380	9197.5	19700	12894	19283	18428	22211	17602	45888	31838	15206	4145.8	8227	6373.8	--	--
mws0208	145.05	101	146.058	C6H10O4	[M-H]-	Adipic Acid*	Organic acids	Organic acids	124-04-9	1	6196000	6847800	5586500	3649300	4865400	11917000	11433000	12385000	14412000	4070200	4959100	4271800	8611700	8142900	6317600	C06104	ko01100
mws0924	145.05	101	146.058	C6H10O4	[M-H]-	2-Methylglutaric acid*	Organic acids	Organic acids	617-62-9	1	5317500	5939000	4888800	3396000	4287900	11232000	9944100	11529000	13383000	3951200	4270300	3813800	7879400	7570200	5815100	--	--
MWS5136	145.05	101.06	146.058	C6H10O4	[M-H]-	Mono-Methyl Glutarate	Organic acids	Organic acids	1501-27-5	3	471240	548700	400310	307790	457870	994960	899780	1074300	1156900	387180	373310	362630	701520	657620	517900	--	--
Lmbn001609	145.05	83.05	146.058	C6H10O4	[M-H]-	2-Acetyl-2-Hydroxybutanoic Acid	Organic acids	Organic acids	-	2	175160	223750	156660	93718	126110	230410	287590	298300	344220	123610	156570	126580	284770	286950	202610	C06006	ko00290,ko01100,ko01110,ko01210,ko01230
Lmbn001676	145.05	101.06	146.058	C6H10O4	[M-H]-	3-Hydroxy-3-Methyl-2-Oxopentanoic Acid	Organic acids	Organic acids	-	2	519890	493950	420290	300990	444340	947960	898020	978600	1135200	375050	424540	344510	684360	634780	540110	C14463	ko00290,ko01110,ko01210
pme0193	147.08	84	146.069	C5H10N2O3	[M+H]+	L-Glutamine	Amino acids and derivatives	Amino acids and derivatives	56-85-9	2	684820	931280	720650	1720500	1087900	1161100	922110	1251900	1088800	1638600	1479700	1570400	235980	197250	161330	C00064	ko00220,ko00230,ko00240,ko00250,ko00630,ko00750,ko00910,ko00970,ko01100,ko01230,ko02010
pme0026	147.11	84	146.106	C6H14N2O2	[M+H]+	L-Lysine	Amino acids and derivatives	Amino acids and derivatives	56-87-1	1	685930	1035900	713800	1803300	1126200	1173100	966220	1306900	1186000	1819700	1525200	1675500	268730	213640	168540	C00047	ko00300,ko00310,ko00780,ko00960,ko00970,ko01100,ko01110,ko01210,ko01230,ko02010
mws1050	148.06	88	147.053	C5H9NO4	[M+H]+	O-Acetylserine	Amino acids and derivatives	Amino acids and derivatives	5147-00-2	2	359970	502310	417530	672430	582370	595990	391580	475530	407500	692000	588210	479870	523820	640590	531580	C00979	ko00270,ko00908,ko00920,ko01100,ko01110,ko01200,ko01230,ko04122
Zmzn000113	146.05	102.06	147.053	C5H9NO4	[M-H]-	L-threo-3-Methylaspartate	Amino acids and derivatives	Amino acids and derivatives	6061-13-8	1	2854600	2902400	2722500	3823400	3882300	3635100	3015500	3538400	2954600	4886100	4801300	4097700	1651600	2004900	1444500	C03618	ko00630,ko00660,ko01100,ko01200
MWSmce572	148.08	103.06	147.068	C9H9NO	[M+H]+	(E)-Cinnamamide	Others	Others	22031-64-7	3	11641	28298	9	28530	9733	18430	24690	21824	18907	7586.8	11543	8005.3	9510.9	21639	11678	--	--
MWSmce608	148.1	74.02	147.09	C6H13NO3	[M+H]+	4-Hydoxy-L-Isoleucine	Amino acids and derivatives	Amino acids and derivatives	781658-23-9	2	274260	256090	168070	125010	238980	249980	302110	269710	310080	248440	325480	215580	228920	270180	230510	--	--
MWSmce190	148.09	74.02	147.09	C6H13NO3	[M+H]+	(2S,3R,4S)-4-Hydroxyisoleucine	Amino acids and derivatives	Amino acids and derivatives	55399-93-4	2	224620	197620	187770	140410	245220	243340	335340	246520	228380	343040	260820	280890	234700	267200	199740	--	--
pmp001285	149.02	65.04	148.016	C8H4O3	[M+H]+	Phthalic anhydride	Phenolic acids	Phenolic acids	85-44-9	1	719470	814880	564790	766910	796330	789880	636100	516880	625580	771870	702370	611740	663410	838120	435100	--	--
ML10171848	147.03	85.03	148.037	C5H8O5	[M-H]-	D-Arabinono-1,4-lactone	Others	Saccharides and Alcohols	2782-09-4	2	285880	450090	224810	374970	480430	503500	598530	506850	470590	523300	653390	486950	948550	446800	274030	C00652	--
Zmyn000230	147.03	57.03	148.037	C5H8O5	[M-H]-	2-Dehydro-3-deoxy-L-arabinonate	Others	Saccharides and Alcohols	-	1	4316300	5116100	3992900	4987400	5225400	6340100	5313400	4861400	4418300	4744900	4781200	4180000	9533300	5636100	5589700	C00684	ko00053,ko01100
Zmyn000247	147.03	57.03	148.037	C5H8O5	[M-H]-	2-Hydroxyglutaric Acid*	Organic acids	Organic acids	13095-48-2	1	4469900	5227200	4135900	4939500	5380700	6092100	5434400	4539500	3918100	5042600	5119900	4270300	10162000	5950300	6058700	C03196	ko00310,ko01100
Lmbn000216	147.03	57.03	148.037	C5H8O5	[M-H]-	3-Methylmalic acid*	Organic acids	Organic acids	152204-30-3	1	4311700	5009100	3981900	4778000	5018900	6058100	4939500	4748100	4028800	4444300	4837100	3831200	9469500	5702900	5406000	C06032	ko00290,ko00660,ko01100,ko01210,ko01230
MWS3036	147.03	85.03	148.037	C5H8O5	[M-H]-	3-Hydroxyglutaric acid	Organic acids	Organic acids	638-18-6	2	357150	336010	236760	225500	504280	616040	603350	469710	403380	550980	543320	199180	465910	403480	157250	--	--
pmb2826	147.03	87.1	148.037	C5H8O5	[M-H]-	L-Citramalic acid	Organic acids	Organic acids	6236-09-5	1	6677600	8908900	6223500	6139000	6961500	9674400	8944200	7926700	7191800	7144500	8170800	6402700	20235000	11439000	11366000	C02614	ko00660,ko01100
mws2213	147.05	77.01	148.052	C9H8O2	[M-H]-	Cinnamic acid	Phenolic acids	Phenolic acids	140-10-3	1	290930	438540	38732	415860	136670	269170	406830	414840	298900	13513	59743	166060	502310	684810	406170	C00423	ko00130,ko00360,ko00940,ko00998,ko01100,ko01110
Lmbn001034	147.07	85.03	148.074	C6H12O4	[M-H]-	2,3-Dihydroxy-3-methylpentanoic acid	Organic acids	Organic acids	562-43-6	2	77145	143570	93443	167720	64525	113510	103810	103700	98987	63783	54163	75890	13091	23433	11039	C06007	ko00290,ko01100,ko01110,ko01210,ko01230
Lmgp000796	150.06	61.01	149.048	C8H7NO2	[M+H]+	4-Hydroxymandelonitrile	Alkaloids	Phenolamine	13093-65-7	1	1749800	2472800	2313100	3058300	2596700	2300100	2958600	2589800	3165100	4599700	4463400	3237900	2571400	1775700	1166700	C00650	--
pme1210	150.06	61	149.051	C5H11NO2S	[M+H]+	L-Methionine	Amino acids and derivatives	Amino acids and derivatives	63-68-3	1	1882900	2673100	2517700	2669600	2828700	2281800	3134400	2682900	3337000	4389000	3973000	2955400	2698200	1702700	1183400	C00073	ko00270,ko00966,ko00970,ko01100,ko01110,ko01210,ko01230
mws0847	150.08	133	149.07	C6H7N5	[M+H]+	1-Methyladenine	Nucleotides and derivatives	Nucleotides and derivatives	5142-22-3	2	59270	106240	88145	113980	74357	94210	101820	108610	93551	123040	83767	115910	28467	79522	29146	C02216	--
mws0262	149.01	87	150.016	C4H6O6	[M-H]-	L-Tartaric acid	Organic acids	Organic acids	87-69-4	3	37900	15472	27343	36249	25955	24573	265660	166460	218690	41770	48521	29548	9	17847	17399	C00898	ko00630,ko01100
mws1499	149.05	59.01	150.053	C5H10O5	[M-H]-	D-Arabinose	Others	Saccharides and Alcohols	10323-20-3	2	353510	239040	289390	439230	312030	298140	478660	317890	467550	332570	339680	370970	206070	193530	194680	C00216	--
Zmgn000173	149.05	75.01	150.053	C5H10O5	[M-H]-	D-Ribose	Others	Saccharides and Alcohols	50-69-1	3	50669	56422	63967	101020	61930	119880	60940	91272	62591	96950	76699	267140	52624	43956	35605	C00121	ko00030,ko01100,ko02010
MWSmce682	149.05	59.01	150.053	C5H10O5	[M-H]-	DL-Xylose	Others	Saccharides and Alcohols	25990-60-7	2	354930	260540	304360	507000	361200	312590	434490	360170	472010	279470	413620	437550	173540	232230	212850	--	--
pmf0420	149.06	74.9	150.068	C9H10O2	[M-H]-	Benzyl acetate	Organic acids	Organic acids	140-11-4	3	304040	368370	369910	343760	413490	391100	409820	412180	397280	529880	483220	469670	300050	306320	345960	C15513	--
mws0008	149.06	105	150.068	C9H10O2	[M-H]-	Hydrocinnamic acid	Phenolic acids	Phenolic acids	501-52-0	3	19498	24820	9	22456	10575	13572	20499	22051	16741	4114.8	5777.6	8218.1	23751	32656	17403	C05629	ko00360,ko01100
mws0921	149.06	131	150.068	C9H10O2	[M-H]-	p-Coumaryl alcohol	Phenolic acids	Phenolic acids	3690-05-9	2	7997.5	5608	2264.2	79036	55118	92898	25927	11985	16494	42118	60678	29434	12465	9652.5	1703.2	C02646	ko00940,ko01100,ko01110
pme1109	152.06	135	151.049	C5H5N5O	[M+H]+	Guanine	Nucleotides and derivatives	Nucleotides and derivatives	73-40-5	1	743940	824630	178800	631700	470220	652050	640160	599000	506040	381290	300640	296170	604800	1079900	899980	C00242	ko00230,ko01100
pme0183	152.06	135	151.049	C5H5N5O	[M+H]+	Isoguanine	Nucleotides and derivatives	Nucleotides and derivatives	3373-53-3	3	246880	256830	139260	132300	146390	173310	266110	219950	229610	156490	236290	109420	328010	363710	176220	--	--
mws4177	152.07	120.05	151.063	C8H9NO2	[M+H]+	Methyl Anthranilate	Phenolic acids	Phenolic acids	134-20-3	3	18339	15194	15379	13690	9626.6	10847	9618.4	11918	9819.5	11766	6001.7	6211.4	13132	17420	15245	C20634	--
pme0256	151.03	151	152.033	C5H4N4O2	[M-H]-	Xanthine	Nucleotides and derivatives	Nucleotides and derivatives	69-89-6	1	139750	117910	94307	255760	363060	287680	114470	56462	92299	207830	137600	132000	21065	22657	46145	C00385	ko00230,ko00232,ko01100,ko01110
MWS2984	153.05	136.03	152.045	C4H4N6O	[M+H]+	8-Azaguanine	Nucleotides and derivatives	Nucleotides and derivatives	134-58-7	2	71957	85667	20668	79900	56846	78629	63591	32703	40354	54198	37694	25275	49901	71233	63638	--	--
MWS2058	151.04	107.05	152.047	C8H8O3	[M-H]-	3-Methylsalicylic Acid	Phenolic acids	Phenolic acids	83-40-9	3	9	9	2210.1	9	9	9	6231.9	4181.6	3836.6	9	9	9	78486	43919	27499	C14088	--
Zmgn004894	151.04	136.02	152.047	C8H8O3	[M-H]-	Methyl 4-hydroxybenzoate*	Organic acids	Organic acids	99-76-3	3	6140.9	2759.2	8411.8	15476	25821	29442	15628	14884	13290	41950	37954	30544	13877	3865.2	3309.8	--	--
mws0458	151.04	136	152.047	C8H8O3	[M-H]-	Vanillin*	Phenolic acids	Phenolic acids	121-33-5	2	36270	37247	66562	133640	101170	129820	68583	60450	75844	193300	179030	183410	19600	26651	21276	C00755	ko00998,ko01100,ko01110
MWSmce040	153.05	65.04	152.047	C8H8O3	[M+H]+	Isovanillin	Phenolic acids	Phenolic acids	621-59-0	2	187900	157890	193420	372430	278970	419970	294390	247020	237670	415250	418750	462910	111180	95462	86107	--	--
MWS3149	151.04	107.05	152.047	C8H8O3	[M-H]-	3-Methoxybenzoic acid	Phenolic acids	Phenolic acids	586-38-9	3	13759	15129	13869	22548	19224	23581	12779	17813	14513	15133	15857	13642	22764	21738	34431	--	--
mws0437	151.06	71	152.068	C5H12O5	[M-H]-	D-Arabitol*	Others	Saccharides and Alcohols	488-82-4	2	207010	182530	127290	189950	143050	142320	176080	181410	155730	153060	219930	159180	92845	90527	101410	C01904	ko00040,ko01100
mws0213	151.06	71	152.068	C5H12O5	[M-H]-	Ribitol*	Others	Saccharides and Alcohols	488-81-3	2	257640	269880	196800	283330	252550	207580	201730	269930	219530	253040	307110	257330	143250	158410	148260	C00474	ko00040,ko00740,ko01100
pme0513	151.06	59	152.068	C5H12O5	[M-H]-	Xylitol	Others	Saccharides and Alcohols	87-99-0	2	81130	76062	90071	115560	85944	83722	87279	96131	112310	95621	129880	106410	83622	70082	74484	C00379	ko00040,ko01100,ko02010
MWS1962	153.13	83.05	152.12	C10H16O	[M+H]+	cis-Citral	Organic acids	Organic acids	5392-40-5	3	50851	63287	53657	65274	63209	62707	62599	50003	62717	60175	67283	59262	51725	51555	47614	C09847	ko01110
mws0444	152.04	108	153.043	C7H7NO3	[M-H]-	3-Aminosalicylic acid	Phenolic acids	Phenolic acids	570-23-0	3	26578	50162	56541	56033	69801	69143	57274	59498	65467	29351	56817	39202	181520	160360	175540	--	--
MWSslk102	155.01	119.04	154.005	C5H3ClN4	[M+H]+	6-Chloropurine	Nucleotides and derivatives	Nucleotides and derivatives	87-42-3	3	5374.4	5361.2	3679.1	11617	19490	16965	12027	18048	13648	10614	12662	13055	21959	18792	16639	--	--
mws0639	153.02	109.03	154.027	C7H6O4	[M-H]-	2,3-Dihydroxybenzoic Acid*	Phenolic acids	Phenolic acids	303-38-8	3	585710	761880	512110	573140	333760	548600	952900	939510	772430	208630	530310	588250	761160	1208100	912030	C00196	ko01110
mws0885	153.02	109.03	154.027	C7H6O4	[M-H]-	2,4-Dihydroxybenzoic acid	Phenolic acids	Phenolic acids	89-86-1	2	452910	661310	367850	585180	304400	512330	794790	835150	829660	240220	492850	538840	749380	1086600	829590	--	--
mws0183	153.02	109.03	154.027	C7H6O4	[M-H]-	3,4-Dihydroxybenzoic acid (Protocatechuic acid)*	Phenolic acids	Phenolic acids	99-50-3	2	628820	786230	476600	688470	359600	613560	1036600	1034800	889570	250320	611150	613150	856000	1251400	1115800	C00230	ko01100,ko01110
mws0180	153.02	109.03	154.027	C7H6O4	[M-H]-	2,5-Dihydroxybenzoic acid; Gentisic Acid*	Phenolic acids	Phenolic acids	490-79-9	3	273430	317070	201200	294000	138330	279850	441450	430710	408000	119070	257540	287160	420010	602200	517370	C00628	ko00350,ko01100
MWSmce284	155.07	95.05	154.063	C8H10O3	[M+H]+	3,4-Dimethoxyphenol	Phenolic acids	Phenolic acids	2033-89-8	2	40499	31395	24680	48638	48873	36157	62329	62031	55394	22561	30708	36483	43664	35592	37513	--	--
mws0254	156.08	110	155.069	C6H9N3O2	[M+H]+	L-Histidine	Amino acids and derivatives	Amino acids and derivatives	71-00-1	1	5646500	10904000	4120700	23163000	16116000	16787000	14947000	18451000	18346000	16844000	15453000	16574000	2767700	3167300	2063100	C00135	ko00340,ko00410,ko00970,ko01100,ko01110,ko01230,ko02010
mws2124	154.98	78.8	155.982	C2H5O6P	[M-H]-	2-Phosphoglycolate	Organic acids	Organic acids	13147-57-4	3	38779	25146	31101	68002	95118	56717	77837	49931	60580	129860	101430	78741	27828	23997	40012	--	--
MWS1837	158.12	95.09	157.11	C8H15NO2	[M+H]+	TranexamicAcid	Organic acids	Organic acids	1197-18-8	3	26554	63911	45180	63864	51541	52022	59580	68861	64167	46013	44372	38586	36136	46322	57198	--	--
pmf0174	157.16	157.2	158.167	C10H22O	[M-H]-	1-Decanol	Others	Saccharides and Alcohols	112-30-1	3	1464100	1497000	1278900	1638300	1535600	1768100	1425700	1466700	1457300	1747300	1718900	1640400	1291600	1315400	1221500	C01633	--
Lmbn001467	158.08	116.07	159.09	C7H13NO3	[M-H]-	5-Acetamidopentanoic Acid	Organic acids	Organic acids	1072-10-2	3	318000	361840	336170	855710	646150	633640	433020	472320	341640	694830	558750	763310	55018	75123	64793	C03087	ko00310,ko01100
pme2589	159.1	87	160.037	C6H8O5	[M-H]-	2-Oxoadipic acid	Organic acids	Organic acids	3184-35-8	3	66700	49068	36054	74038	120270	83022	45153	107720	87621	89523	114870	122080	9	9	9	C00322	ko00300,ko00310,ko00380,ko01100,ko01110,ko01210,ko01230
Lmbn002072	159.07	97.07	160.074	C7H12O4	[M-H]-	2-Propylsuccinic acid*	Organic acids	Organic acids	618-57-5	3	33280	27983	31922	18054	46225	70594	47231	60978	52369	51465	56691	51954	43623	33081	39277	C16657	--
Zmjn001813	159.07	97.06	160.074	C7H12O4	[M-H]-	Pimelic acid*	Organic acids	Organic acids	111-16-0	3	22695	34353	29397	27951	50374	69847	50342	47882	49813	45811	48432	30053	39614	29087	35892	C02656	ko00780,ko01100
pme0128	159.08	88	160.085	C6H12N2O3	[M-H]-	L-Alanyl-L-Alanine	Amino acids and derivatives	Amino acids and derivatives	1948-31-8	3	4901.9	9	7661.2	1048	3280.6	5471.7	6453.9	8500	7618.6	1578.5	12376	5362	6833.1	11715	1142.7	--	--
mws0005	161.11	144	160.1	C10H12N2	[M+H]+	Tryptamine	Alkaloids	Plumerane	61-54-1	2	428010	629600	205470	1635200	1364200	1013100	818900	811110	625400	1442300	1509900	1416200	95045	228960	157840	C00398	ko00380,ko00901,ko01100,ko01110
NK10246260	162.06	116.05	161.048	C9H7NO2	[M+H]+	2,4-Dihydroxyquinoline	Alkaloids	Quinoline alkaloids	86-95-3	2	9580.7	7007.9	6537	13538	6783	12629	11646	3239.4	11427	7767.1	20227	21747	5141	3664.4	4335.4	C16716	--
pme3382	160.06	98	161.069	C6H11NO4	[M-H]-	N-Acetyl-L-threonine	Amino acids and derivatives	Amino acids and derivatives	17093-74-2	3	33754	40256	37119	70418	92387	66270	60565	61063	87770	62602	61009	70305	37149	35053	34058	--	--
MWS3035	160.06	116.05	161.069	C6H11NO4	[M-H]-	N-Methyl-L-Glutamate	Amino acids and derivatives	Amino acids and derivatives	35989-16-3	3	16481	18038	16536	25612	37957	24591	15651	13554	13129	58572	28547	40342	9	9	9	C01046	ko01100
Hmqn002118	161.02	133.03	162.032	C9H6O3	[M-H]-	7-Hydroxycoumarin	Lignans and Coumarins	Coumarins	93-35-6	1	15962000	16829000	12780000	26988000	27527000	20905000	22079000	24168000	24124000	20803000	14456000	16567000	17770000	20562000	17059000	C09315	ko00940,ko01110
MWS0559	161.05	71.01	162.053	C6H10O5	[M-H]-	1,6-anhydro-β-D-glucose	Others	Saccharides and Alcohols	498-07-7	1	796920	733620	638630	199570	297370	384650	477270	411320	531010	222140	315660	333730	1448500	1546200	1764400	--	--
pmf0440	163.08	91.1	162.068	C10H10O2	[M+H]+	4-MethoxycinnaMaldehyde	Phenolic acids	Phenolic acids	1963-36-6	3	169200	208210	194070	180440	184980	188540	178980	180300	218730	214110	165600	160160	188160	196420	163790	C10475	--
Lmqp008175	163.08	103.05	162.068	C10H10O2	[M+H]+	Methyl Cinnamate	Phenolic acids	Phenolic acids	103-26-4	3	9625100	15259000	3265000	14491000	6559800	7262700	9981200	12248000	10466000	264150	2492800	4375800	13918000	15717000	11551000	C06358	--
MWSmce275	163.07	107.05	162.068	C10H10O2	[M+H]+	5-Hydroxy-1-tetralone	Others	Others	28315-93-7	2	100480	109630	96096	84018	89047	139300	57846	103440	96847	90580	111100	80354	135250	129250	177320	--	--
pme2758	162.04	144	163.048	C5H9NO5	[M-H]-	4-Hydroxy-L-glutamic acid	Amino acids and derivatives	Amino acids and derivatives	3913-68-6	2	234480	152340	251530	362770	327480	155020	225040	176840	132760	452400	408390	284080	77445	49830	39542	C03079	--
pme1419	164.07	104	163.067	C6H13NO2S	[M+H]+	L-Methionine methyl ester	Amino acids and derivatives	Amino acids and derivatives	10332-17-9	3	87540	122700	74302	118640	136470	117080	116100	148190	140840	148270	144910	120980	62106	70038	46104	--	--
Lmbp000123	164.07	56.05	163.067	C6H13NO2S	[M+H]+	L-Homomethionine	Amino acids and derivatives	Amino acids and derivatives	25148-30-5	3	101420	141940	152140	488770	199950	227530	132010	164000	152650	675080	418180	372680	8706.7	13201	6458.2	C17213	ko00966,ko01110,ko01210
pme1439	165.05	119	164.047	C9H8O3	[M+H]+	p-Coumaric acid	Phenolic acids	Phenolic acids	501-98-4	1	416080	144530	237990	205760	133150	119900	108120	111340	129440	45837	50777	79036	289190	329730	242020	C00811	ko00130,ko00350,ko00940,ko00950,ko00998,ko01100,ko01110
Lmmn001643	163.04	119.05	164.047	C9H8O3	[M-H]-	2-Hydroxycinnamic acid	Phenolic acids	Phenolic acids	583-17-5	2	6606200	4732400	4359600	3074900	2668500	3375800	5586100	4401900	4579500	5618700	3264900	3233100	18372000	12036000	12457000	C01772	ko00360,ko00940,ko01100,ko01110
MWSCX017	165.05	119.05	164.047	C9H8O3	[M+H]+	4-hydroxyphenyl acrylaldehyde	Others	Others	-	1	1709500	893910	722810	578380	526950	326690	310810	260760	242500	1314500	391770	322620	1137400	588710	636620	--	--
mws0159	163.04	91	164.047	C9H8O3	[M-H]-	Phenylpyruvic acid	Organic acids	Organic acids	156-06-9	1	6706100	5368300	5179800	336250	383130	436620	1110000	1930900	2523300	416320	438700	355250	450380	523500	471810	C00166	ko00360,ko00400,ko00960,ko01100,ko01110,ko01210,ko01230
MWSCX015	165.05	91.05	164.047	C9H8O3	[M+H]+	(E)-3-(3,4-dihydroxyphenyl)acrylaldehyde	Phenolic acids	Phenolic acids	-	1	2503400	1727900	1372200	1000100	1029900	574580	484920	374030	439690	2386100	689640	655920	2088600	1252600	1355000	C10945	ko00940,ko01110
pme2529	163.2	101	164.068	C6H12O5	[M-H]-	1,5-Anhydro-D-glucitol	Others	Saccharides and Alcohols	154-58-5	3	114630	71846	52604	100350	65244	52344	33293	44759	46490	49208	84777	85439	24689	17809	43246	C07326	--
mws0854	163	59.01	164.068	C6H12O5	[M-H]-	Rhamnose	Others	Saccharides and Alcohols	3615-41-6	3	221570	117260	223500	137750	191010	150280	82540	69283	42755	70891	201740	96864	101050	101710	94519	C00507	ko00051,ko01100
Lmmn004032	163.11	148.06	164.12	C11H16O	[M-H]-	Cis-Jasmone	Others	Others	488-10-8	3	2588.7	1083.5	2069.8	6815.7	5047.7	8165.7	9	2014.3	1472.6	4058.5	7000	9427.5	1231.6	1737.4	1353	C08490	--
pme3083	164.04	120	165.043	C8H7NO3	[M-H]-	2-(Formylamino)benzoic acid	Phenolic acids	Phenolic acids	3342-77-6	3	1001000	578740	645620	454890	418910	410670	798920	691080	732100	906490	516510	503180	2839400	1765700	1922700	C05653	ko00380,ko01100
pme2617	166.05	102	165.046	C5H11NO3S	[M+H]+	L-Methionine Sulfoxide	Amino acids and derivatives	Amino acids and derivatives	3226-65-1	2	18166000	18487000	19774000	18930000	18915000	18755000	18788000	18179000	18536000	19414000	18751000	19557000	17926000	17507000	17903000	C02989	ko00270
MWS4525	166.07	124.05	165.065	C6H7N5O	[M+H]+	6-O-methylguanine	Nucleotides and derivatives	Nucleotides and derivatives	20535-83-5	1	54375	93774	25723	75853	50833	85642	60010	61166	57554	58671	46642	63988	42914	77321	43730	--	--
pme0021	166.09	120.08	165.07	C9H11NO2	[M+H]+	L-Phenylalanine	Amino acids and derivatives	Amino acids and derivatives	63-91-2	1	1710400	1734900	1542600	1785600	1718000	1716600	1564500	1913500	1954400	2271700	1852400	1885800	291030	311320	189970	C00079	ko00360,ko00400,ko00460,ko00940,ko00960,ko00966,ko00970,ko00998,ko01100,ko01110,ko01210,ko01230,ko02010
pme0281	165.02	121.03	166.027	C8H6O4	[M-H]-	Terephthalic acid	Phenolic acids	Phenolic acids	100-21-0	1	393030	553660	391280	452190	551610	538620	517990	543930	496020	616300	602430	464340	417250	461630	399900	C06337	ko01100
pme0282	165.02	77.04	166.027	C8H6O4	[M-H]-	Phthalic acid	Phenolic acids	Phenolic acids	88-99-3	1	102340	114170	112660	211110	169490	139380	129010	172650	165350	294570	202490	193130	62932	64593	84347	C01606	ko01100,ko02010
pmc0274	167.1	121.1	166.031	C6H6N4S	[M+H]+	6-Methylmercaptopurine	Nucleotides and derivatives	Nucleotides and derivatives	50-66-8	3	18423000	19896000	17412000	20845000	18983000	19268000	18050000	22449000	22212000	26861000	21437000	21602000	3093200	3145200	2022800	C16614	--
mws0344	165.04	75	166.048	C5H10O6	[M-H]-	D-Xylonic acid	Others	Saccharides and Alcohols	526-91-0	1	5661100	5160400	5322900	10799000	6812200	7226100	5052200	5791900	5149800	7374600	8102900	9757200	3592600	3537100	3091400	C00502	ko00040,ko01100
pme2801	167.06	150	166.049	C6H6N4O2	[M+H]+	7-Methylxanthine	Nucleotides and derivatives	Nucleotides and derivatives	552-62-5	2	579030	467250	605590	821530	859030	605140	312030	375700	322210	1316600	1265700	883220	130540	122440	146980	C16353	ko00232,ko01100,ko01110
mws1382	165.06	122.04	166.063	C9H10O3	[M-H]-	4'-Hydroxy-3'-methoxyacetophenone (Acetovanillone)	Phenolic acids	Phenolic acids	498-02-2	3	6085.9	8697.5	9580.6	14331	20393	47292	22289	22147	18631	5636	36929	29322	10857	6960.2	3496.6	C11380	--
mws0467	165.06	119.05	166.063	C9H10O3	[M-H]-	3-(4-Hydroxyphenyl)-propionic acid*	Phenolic acids	Phenolic acids	501-97-3	1	165960	129940	146330	119360	97160	90256	79528	99440	95592	167710	145320	146070	177070	121470	110000	C01744	--
MWS1830	167.07	121.03	166.063	C9H10O3	[M+H]+	Ethylsalicylate	Phenolic acids	Phenolic acids	118-61-6	2	77490	96353	78792	64758	99893	143730	143840	113820	130760	74242	98985	57629	57591	48031	63136	--	--
Lmrn003000	165.06	103.06	166.063	C9H10O3	[M-H]-	2-Hydroxy-3-phenylpropanoic acid	Phenolic acids	Phenolic acids	7326-19-4	1	783830	560720	621430	699270	676700	474780	211170	528740	399830	1109900	800460	936260	190260	268840	198380	C05607	ko00360,ko00960,ko01100
Lmbn005172	165.06	119.05	166.063	C9H10O3	[M-H]-	2,6-Dimethoxybenzaldehyde*	Phenolic acids	Phenolic acids	3392-97-0	1	113390	75538	84281	71059	53411	26192	52211	66808	77746	106260	107890	104490	111060	82346	82343	--	--
Zmjp000624	168.06	150.05	167.058	C8H9NO3	[M+H]+	Pyridoxal	Others	Vitamin	66-72-8	1	486660	432920	525930	257410	264070	324310	351850	393940	487900	240430	291290	310300	762570	767490	758570	C00250	ko00750,ko01100
NK10253223	168.06	94.06	167.058	C8H9NO3	[M+H]+	2-Amino-3-methoxybenzoic acid	Phenolic acids	Phenolic acids	3177-80-8	1	46327	47222	19333	187940	148690	181170	118530	111570	140670	213410	185250	107720	126270	72011	89152	C05831	ko00380
mws2125	166.98	78.7	167.982	C3H5O6P	[M-H]-	Phosphoenolpyruvate	Organic acids	Organic acids	138-08-9	3	207970	172040	109300	263240	387900	328380	170460	164800	197670	534560	383910	364520	48983	30272	41788	C00074	ko00010,ko00020,ko00400,ko00440,ko00620,ko00710,ko00998,ko01100,ko01110,ko01200,ko01230
mws0028	167.03	108.02	168.042	C8H8O4	[M-H]-	Vanillic acid	Phenolic acids	Phenolic acids	121-34-6	2	29358	19796	20673	37928	16442	53418	51968	51989	33476	29778	158050	67495	23176	22080	16948	C06672	--
MWSmce501	167.04	108.02	168.042	C8H8O4	[M-H]-	Protocatechuic Acid Methyl Ester	Phenolic acids	Phenolic acids	2150-43-8	1	105930	165210	82006	115300	125410	172960	263620	214330	241970	75564	181520	180430	139190	165450	132920	--	--
MWStz091	169.1	70.07	168.09	C8H12N2O2	[M+H]+	Cyclo(L-Ala-L-Pro)	Amino acids and derivatives	Amino acids and derivatives	36357-32-1	3	48304	42436	45014	63964	50622	57033	54128	59126	60009	85754	116700	64051	47252	31538	26897	--	--
pme1383	170.08	134.1	169.074	C8H11NO3	[M+H]+	Pyridoxine	Others	Vitamin	65-23-6	1	3061700	2806200	3344200	2943700	2670800	2322700	2477700	3021100	3244500	3450300	3640900	4647300	1652700	1849900	1942900	C00314	ko00750,ko01100
pme0181	170.09	124	169.085	C7H11N3O2	[M+H]+	3-Methyl-L-Histidine	Amino acids and derivatives	Amino acids and derivatives	368-16-1	2	602630	1031200	471540	1032300	931430	1212600	1045900	993010	1223100	681840	904230	968640	802840	778550	401840	C01152	ko00340,ko01100
MWS0933	170.09	124.09	169.085	C7H11N3O2	[M+H]+	1-Methylhistidine	Amino acids and derivatives	Amino acids and derivatives	332-80-9	2	261000	429890	242900	499180	351200	538210	453750	433850	453670	304590	455970	363720	282610	313710	207140	--	--
MWStz063	170.15	152.14	169.147	C10H19NO	[M+H]+	2-Ethyl-2,6,6-trimethylpiperidin-4-one	Alkaloids	Piperidine alkaloids	133568-79-3	2	26610	26432	16297	22080	17386	19364	21952	15873	18224	18570	24142	25194	17863	17113	9502.5	--	--
Zmzn000078	168.99	78.96	169.998	C3H7O6P	[M-H]-	Dihydroxyacetone phosphate	Others	Saccharides and Alcohols	57-04-5	3	418780	536640	529100	629130	677470	705840	474960	516600	447450	952840	866050	684420	272820	262120	301870	C00111	ko00010,ko00040,ko00051,ko00052,ko00561,ko00562,ko00564,ko00640,ko00710,ko00760,ko01100,ko01110,ko01200,ko01230
pme3186	169	79	169.998	C3H7O6P	[M-H]-	DL-Glyceraldehyde-3-phosphate	Organic acids	Organic acids	591-59-3	3	154910	112620	70281	218740	219970	209100	125590	105190	180770	253490	188220	299770	89444	88365	73704	C00661	--
ML10176345	171.03	109.03	172.037	C7H8O5	[M-H]-	3-Dehydroshikimic acid	Organic acids	Organic acids	2922-42-1	3	44966	56686	71758	30948	42112	28016	37119	66705	49715	26484	25295	68498	150030	175870	179460	C02637	ko00400,ko01100,ko01110,ko01230
Lmbn003524	171.1	99.08	172.11	C9H16O3	[M-H]-	9-Oxononanoic acid	Organic acids	Organic acids	2553-17-5	3	19883	23739	12063	14634	13452	15393	18952	16308	13875	19019	11748	9489	11863	18530	21474	C16322	ko00592,ko01110
pme0253	174.11	86	173.105	C8H15NO3	[M+H]+	N-Acetyl-L-leucine	Amino acids and derivatives	Amino acids and derivatives	1188-21-2	3	98070	110080	53813	115110	125690	141030	134560	103750	105850	86042	103430	116540	71708	74815	37937	C02710	--
MA10039492	173.01	71.03	174.016	C6H6O6	[M-H]-	Dehydroascorbic acid	Others	Vitamin	490-83-5	2	46385	52878	48476	30435	40982	14952	56692	58267	54034	25802	31744	79223	131340	112510	139120	C05422	ko00053,ko00480,ko01100
pme3009	175.02	99	174.016	C6H6O6	[M+H]+	Trans-Citridic acid	Organic acids	Organic acids	4023-65-8	2	1335000	1121700	1445600	1576500	1233500	1518900	1380800	1328800	1206500	1304700	1806700	1832800	1282400	1078600	1108200	C02341	ko00660,ko01100
mws0154	173.05	93	174.053	C7H10O5	[M-H]-	Shikimic acid	Organic acids	Organic acids	138-59-0	2	1300600	1790300	1797600	1429600	1279200	1157400	1335700	1545400	1419600	892430	932430	879390	3650400	3544500	3381900	C00493	ko00400,ko01100,ko01110,ko01230
MWS4471	173.06	58.03	174.064	C6H10N2O4	[M-H]-	N-Alpha-Acetyl-L-Asparagine	Amino acids and derivatives	Amino acids and derivatives	4033-40-3	3	99598	98162	124800	192080	167570	143530	129870	145170	122960	174960	177600	177570	130110	127170	133150	--	--
Zmyn000155	173.11	131.08	174.1	C7H14N2O3	[M-H]-	N-α-Acetyl-L-ornithine	Amino acids and derivatives	Amino acids and derivatives	6205-08-9	1	2924600	3520900	3270300	8999900	8222200	6418000	3696500	5071400	4612500	8892700	9508100	8849400	2610100	1862900	2635500	C00437	ko00220,ko01100,ko01110,ko01210,ko01230
mws0260	175.12	116	174.112	C6H14N4O2	[M+H]+	L-Arginine	Amino acids and derivatives	Amino acids and derivatives	74-79-3	1	1198900	2692300	2778300	7231700	6621800	5923300	3284700	3874800	3742400	7230100	7504800	6244900	1727500	1249700	1718600	C00062	ko00220,ko00261,ko00330,ko00472,ko00970,ko01100,ko01110,ko01230,ko02010
MWSmce690	175.02	59.01	176.032	C6H8O6	[M-H]-	Erythorbic Acid; Isoascorbic Acid	Others	Vitamin	89-65-6	3	469790	332070	334760	422250	423590	389830	454330	323630	418950	263130	281060	331240	368650	432640	371470	--	--
mws4175	175.02	85.03	176.032	C6H8O6	[M-H]-	D-Glucurono-6,3-lactone	Others	Saccharides and Alcohols	32449-92-6	3	203280	191100	131550	227240	137040	169750	149790	175130	150260	124980	133930	282500	118310	187200	153040	C02670	ko00053,ko01100
Zmgn001448	175.06	115.04	176.068	C7H12O5	[M-H]-	2-Propylmalic Acid*	Organic acids	Organic acids	-	2	368810	579330	401610	451590	481220	950600	534630	699430	649500	558300	665690	604690	711210	732450	407850	C05994	ko00620
pmb3101	175.06	115	176.068	C7H12O5	[M-H]-	2-Isopropylmalic Acid	Organic acids	Organic acids	49601-06-1	1	349060	684690	380390	458130	443450	1024200	494260	730910	701630	560810	740260	610170	703540	669170	452030	C02504	ko00290,ko00620,ko01100,ko01110,ko01210,ko01230
Lmbn001754	175.06	115.04	176.068	C7H12O5	[M-H]-	3-Isopropylmalic Acid*	Organic acids	Organic acids	921-28-8	2	391240	623420	377910	452220	488600	996610	552690	713810	699800	529300	679070	612120	708680	680840	444630	C04411	ko00290,ko01100,ko01110,ko01210,ko01230
pmb0774	177.1	160.3	176.095	C10H12N2O	[M+H]+	N-Hydroxytryptamine*	Alkaloids	Plumerane	-	2	5836.2	16080	6992.2	41099	53610	26531	26544	34168	14335	44491	54670	47681	884.43	6607.3	3928.5	C17203	ko00380,ko01100
pme2024	177.1	160	176.095	C10H12N2O	[M+H]+	Serotonin*	Alkaloids	Plumerane	50-67-9	3	16684	6697.4	8888.6	16698	20420	19809	16407	8045.1	6588.3	27178	10647	27340	2181.6	9	9	C00780	ko00380,ko01100
mws1013	177.02	133.2	178.027	C9H6O4	[M-H]-	Esculetin	Lignans and Coumarins	Coumarins	305-01-1	1	965170	1451500	212450	1069300	642330	985100	1375500	1166700	873080	640500	1325700	643910	501610	1137900	827460	C09263	--
MWSmce017	179.03	133.03	178.027	C9H6O4	[M+H]+	Daphnetin	Lignans and Coumarins	Coumarins	486-35-1	2	140120	199410	15208	108480	67446	122730	166490	161320	105550	100370	134070	56470	87614	190470	159240	C03093	--
Hmsp003093	179.03	77.04	178.027	C9H6O4	[M+H]+	3,7-Dihydroxychromen-4-one	Others	Others	-	2	71032	62670	36967	69933	55618	56350	58981	81076	71648	66377	86481	77930	58547	54251	59845	--	--
Lmgn000242	177.04	113.02	178.048	C6H10O6	[M-H]-	4,5,6-Trihydroxy-2-oxohexanoic acid	Organic acids	Organic acids	56742-44-0	3	64433	54674	59620	151950	51450	45997	49610	54157	52100	42783	32152	55704	57036	39824	34953	C01216	ko00052,ko01100
Jmzn006005	177.06	117.04	178.063	C10H10O3	[M-H]-	3,4-Methylenedioxy cinnamyl alcohol	Lignans and Coumarins	Lignans	58095-76-4	1	31510000	18830000	19105000	6978700	8461500	3156700	3238700	3106400	2710300	13675000	1857000	1944300	9670200	12343000	19559000	--	--
pmb2795	177	145	178.063	C10H10O3	[M-H]-	4-Methoxycinnamic acid*	Phenolic acids	Phenolic acids	830-09-1	3	14632000	8152900	8375400	2929500	3448600	1290900	1376900	1289300	1147100	5781500	759000	837620	4062400	5017100	8173700	--	--
mws0009	179.07	91	178.063	C10H10O3	[M+H]+	Coniferaldehyde	Phenolic acids	Phenolic acids	20649-42-7	2	14820	17984	11551	53286	55323	88385	24233	21697	26570	29715	72214	66954	15109	10452	6007.7	C02666	ko00940,ko01100,ko01110
mws1195	179.07	147.1	178.063	C10H10O3	[M+H]+	p-Coumaric acid methyl ester*	Phenolic acids	Phenolic acids	3943-97-3	2	28798000	18348000	17546000	6272500	7345700	2781200	2615600	2548800	2125700	10433000	1494400	1671600	8639400	10839000	16876000	--	--
MWSmce339	177.06	133.07	178.063	C10H10O3	[M-H]-	2-Methoxycinnamic acid	Phenolic acids	Phenolic acids	6099-03-2	2	305020	172250	173930	63094	69028	29876	29385	27537	24340	122770	19361	16416	87071	107250	183140	--	--
mws1200	177	145	178.063	C10H10O3	[M-H]-	Trans-4-Hydroxycinnamic Acid Methyl Ester	Phenolic acids	Phenolic acids	19367-38-5	1	22131000	13050000	13083000	4612500	5424600	2044800	2176800	2022100	1717300	8979500	1238400	1346200	6081000	8150700	12411000	--	--
mws2212	179.03	135.05	180.042	C9H8O4	[M-H]-	Caffeic acid	Phenolic acids	Phenolic acids	331-39-5	1	21117000	20869000	11719000	17714000	13191000	20145000	31249000	25827000	20449000	14314000	28970000	17613000	20408000	25699000	19867000	C01197	ko00940,ko01100,ko01110
pmf0139	179.06	59	180.063	C6H12O6	[M-H]-	D-Galactose*	Others	Saccharides and Alcohols	59-23-4	1	9626200	8256100	8911000	12889000	10615000	11778000	7674500	8110800	9354200	11665000	12107000	10986000	10676000	10806000	9328200	C00124	ko00052,ko01100
mws4170	179.06	59.01	180.063	C6H12O6	[M-H]-	D-Glucose*	Others	Saccharides and Alcohols	50-99-7	1	9413900	9965900	10496000	14572000	14593000	15170000	7896900	8956200	9256300	13386000	16179000	13717000	11029000	10030000	9157700	C00031	ko00010,ko00030,ko00052,ko00500,ko00520,ko00901,ko01100,ko01110,ko02010
pmf0138	179.06	59	180.063	C6H12O6	[M-H]-	D-Mannose*	Others	Saccharides and Alcohols	3458-28-4	1	10439000	9569000	10237000	13434000	12646000	17018000	8184400	9246300	10065000	11225000	14083000	11571000	11623000	10800000	11584000	C00159	ko00051,ko00052,ko00520,ko01100,ko02010
mws1164	179.06	59.01	180.063	C6H12O6	[M-H]-	D-Fructose*	Others	Saccharides and Alcohols	57-48-7	1	10434000	8762400	11463000	15148000	14238000	17057000	8759400	11126000	10998000	13766000	16608000	13448000	12447000	10980000	12691000	C05003	--
Hmln000297	179.05	59.01	180.063	C6H12O6	[M-H]-	Inositol*	Others	Saccharides and Alcohols	87-89-8	1	10144000	8007500	10175000	14928000	13751000	14456000	9226900	8784400	11318000	12499000	14848000	12113000	11418000	11082000	10903000	C00137	ko00052,ko00053,ko00562,ko01100,ko01110,ko02010,ko04070
mws0093	179.07	146	180.079	C10H12O3	[M-H]-	Coniferyl alcohol	Phenolic acids	Phenolic acids	458-35-5	2	3929.5	6143	2339.2	26936	33508	32976	22391	18401	8769.2	8083.2	52743	16928	4954.5	6267.5	3946	C00590	ko00940,ko00998,ko01100,ko01110
mws1198	179.07	73.1	180.079	C10H12O3	[M-H]-	Methyl 3-(4-hydroxyphenyl)propionate	Phenolic acids	Phenolic acids	5597-50-2	3	26901	16379	17232	8243.2	6672.7	4335.7	5446.4	4970	9343.8	6056.8	1948.8	3793	17439	30965	41643	--	--
Lmbn004847	179.07	146.04	180.079	C10H12O3	[M-H]-	4-Methoxyphenylpropionic acid	Phenolic acids	Phenolic acids	-	3	9	2229.8	9	7637.5	7560.5	6766.8	6807	2885.2	1758.2	4617.2	16956	6825.2	9	9	9	--	--
MWStz104	182.08	124.05	181.074	C9H11NO3	[M+H]+	3,4-Dimethoxybenzamide	Alkaloids	Phenolamine	1521-41-1	2	14859	15810	12656	4453.7	8144.4	9844.1	20544	24149	21710	3067	11494	7381.8	9627.2	12042	14324	--	--
mws0250	182.08	136.1	181.074	C9H11NO3	[M+H]+	L-Tyrosine	Amino acids and derivatives	Amino acids and derivatives	60-18-4	1	3808700	4499600	4001900	4609500	4822000	3832500	3436600	3881400	3807800	5112900	4141100	3405100	832630	948400	759980	C00082	ko00130,ko00261,ko00350,ko00360,ko00400,ko00460,ko00730,ko00940,ko00950,ko00965,ko00966,ko00970,ko00998,ko01100,ko01110,ko01210,ko01230
MWStz070	182.08	91.05	181.074	C9H11NO3	[M+H]+	N-(2-Hydroxy-4-methoxyphenyl)acetamide	Alkaloids	Phenolamine	58469-06-0	1	927540	1069700	865850	1001200	1168700	863180	804640	829300	814150	1187500	880650	762150	182280	206570	157390	--	--
Zmsp000878	182.08	136.08	181.074	C9H11NO3	[M+H]+	4-Hydroxy-5-(2-oxo-1-pyrrolidinyl)benzoic acid	Alkaloids	Pyrrole alkaloids	-	1	3957200	4662800	4248900	4408200	5080700	3711000	3552000	3970800	3934600	5588300	4387900	3281900	897210	972450	748400	--	--
MWS3046	181.05	121.03	182.058	C9H10O4	[M-H]-	3-(3-Hydroxyphenyl)-3-hydroxypropanoic acid	Phenolic acids	Phenolic acids	3247-75-4	2	946050	879190	1095700	945970	1409400	1772600	1147300	992150	1055600	1588500	1853800	1534200	1617100	1484400	1159400	--	--
MWSmce455	181.05	107.01	182.058	C9H10O4	[M-H]-	Vanillic acid methyl ester	Phenolic acids	Phenolic acids	3943-74-6	3	14990	20499	12381	17439	11267	18140	20804	21584	17578	12716	16854	20779	19618	21663	19856	--	--
MWSHY0042	183.07	140.05	182.058	C9H10O4	[M+H]+	Syringaldehyde	Phenolic acids	Phenolic acids	134-96-3	3	41059	35775	63896	87139	115470	96320	67946	65519	62257	109700	116610	103440	27582	25260	29691	--	--
Hmtn001288	181.05	135.04	182.058	C9H10O4	[M-H]-	Methyl 2,4-dihydroxyphenylacetate	Phenolic acids	Phenolic acids	67828-42-6	2	126370	165530	127420	173160	185850	187140	141500	168580	154980	177020	204600	176770	57855	57786	46179	--	--
pme2237	181.07	101	182.079	C6H14O6	[M-H]-	Dulcitol*	Others	Saccharides and Alcohols	608-66-2	3	238750	153400	112450	1474400	169520	116070	85865	118960	111990	124030	178270	169920	119970	106120	109090	C01697	ko00052,ko01100
mws0214	181.07	71	182.079	C6H14O6	[M-H]-	D-Sorbitol	Others	Saccharides and Alcohols	50-70-4	2	90989	89620	75527	753040	75064	109760	64263	82369	69836	81966	97944	114050	118690	75155	100480	C00794	ko00051,ko00052,ko01100,ko02010
mws1155	181.07	101.02	182.079	C6H14O6	[M-H]-	D-Mannitol*	Others	Saccharides and Alcohols	69-65-8	3	46014	30037	24808	325830	20019	26606	23910	13964	28277	23630	42281	24424	25200	16026	23730	C00392	ko00051,ko01100,ko02010
pme2596	184.06	148	183.053	C8H9NO4	[M+H]+	4-Pyridoxic acid	Others	Vitamin	82-82-6	3	25947	35457	27136	40938	44245	48463	32987	32657	32584	56022	54235	49053	18859	19838	18471	C00847	ko00750,ko01100
mws4171	183.03	107.01	184.037	C8H8O5	[M-H]-	2,4,6-Trihydroxybenzoic acid methyl ester	Phenolic acids	Phenolic acids	3147-39-5	3	4577.6	3716	5970.4	4165	2083.5	3048.3	2771.1	3853.3	4958	3474.7	965.26	4007.8	3329.8	3409.1	5668.3	--	--
HJN037	183.03	124.02	184.037	C8H8O5	[M-H]-	4-O-Methylgallic Acid	Phenolic acids	Phenolic acids	4319-02-2	3	66628	113450	63012	66063	47078	87351	126150	104780	106750	24757	68338	71110	54789	99564	60375	--	--
MWSmce230	183.03	124.02	184.037	C8H8O5	[M-H]-	Methyl gallate	Phenolic acids	Phenolic acids	99-24-1	3	56454	103820	57972	59772	42648	79846	111780	92129	86826	20283	69624	73898	58807	100780	62563	--	--
MWS1816	183.14	183.14	184.146	C11H20O2	[M-H]-	10-Undecenoic acid	Lipids	Free fatty acids	112-38-9	3	5927.5	5619.9	5899.5	5528.4	5356.7	6713.9	6408.2	5224.9	5410.6	5798.2	6432.8	7283.7	5302.5	6223.3	9047.6	C13910	--
Zmgn000447	184.98	78.96	185.993	C3H7O7P	[M-H]-	3-Phospho-D-glyceric acid	Others	Saccharides and Alcohols	820-11-1	3	549480	472270	440220	667670	756800	615290	503800	357760	346490	899380	818880	891370	157400	256590	255060	C00197	ko00010,ko00030,ko00260,ko00270,ko00561,ko00630,ko00710,ko01100,ko01110,ko01200,ko01230
pme2732	187.1	141	186.068	C12H10O2	[M+H]+	1-Naphthylacetic acid	Organic acids	Organic acids	86-87-3	3	17099	20099	9799.1	17324	11291	13592	16118	15106	13323	16270	8984.7	10179	11314	11770	9532.3	C13014	--
mws0752	185.15	185.16	186.162	C11H22O2	[M-H]-	Undecylic Acid	Lipids	Free fatty acids	112-37-8	1	203440	177150	176170	167060	203500	203280	195550	206480	187530	210780	194030	205080	154030	150120	175160	C17715	--
Hmmp001310	188.07	118.07	187.063	C11H9NO2	[M+H]+	3-Indoleacrylic acid	Alkaloids	Plumerane	1204-06-4	1	11486000	14054000	12236000	15931000	21816000	19474000	14051000	16602000	16575000	21816000	20151000	18287000	5270400	5546000	4700300	C21283	--
pmn001492	187.1	123.1	188.041	C11H8O3	[M-H]-	Ayapin	Lignans and Coumarins	Coumarins	494-56-4	2	38337	43561	48938	39694	48943	53496	49506	36618	42442	53521	59080	51629	33241	38904	44640	C18078	--
pme0137	187.07	125	188.08	C7H12N2O4	[M-H]-	N-Acetyl-L-Glutamine	Amino acids and derivatives	Amino acids and derivatives	2490-97-3	3	90613	76768	74768	147120	94152	109040	41313	38891	97087	77721	57628	45124	113000	97177	76175	--	--
MWSmce250	189.09	128.06	188.084	C12H12O2	[M+H]+	3-Butylidenephthalide	Others	Others	551-08-6	3	6298.7	7790.4	7563.3	7833	8964.6	5737.1	8258.5	6331.8	4972.1	12278	10184	7203.6	4948.4	4615.6	3269.2	C16924	--
pme2006	189.11	87	188.105	C9H16O4	[M+H]+	Diethyl glutarate	Organic acids	Organic acids	818-38-2	3	150410	151960	157930	79342	102000	103200	126830	121610	126170	107490	91104	64561	124790	106060	156170	--	--
mws0237	187.1	125	188.105	C9H16O4	[M-H]-	Azelaic acid	Organic acids	Organic acids	123-99-9	2	593810	694560	632090	666160	806720	900500	722990	759150	724860	999650	885190	881270	666380	645540	651030	C08261	--
pme0122	189.12	126	188.116	C8H16N2O3	[M+H]+	N6-Acetyl-L-lysine	Amino acids and derivatives	Amino acids and derivatives	692-04-6	1	2122400	2974200	1654900	4416200	5812000	4594800	3073400	4479100	4143700	6396300	4742600	3396100	510740	423500	335390	C02727	ko00310,ko01100
mws5041	189.12	86.1	188.116	C8H16N2O3	[M+H]+	L-Glycyl-L-isoleucine*	Amino acids and derivatives	Amino acids and derivatives	19461-38-2	1	327460	259270	1105400	345450	300850	866360	1462500	1337100	1263800	503340	6571700	1437800	1300700	1133800	364750	--	--
mws0736	189.12	86	188.116	C8H16N2O3	[M+H]+	N-Glycyl-L-leucine*	Amino acids and derivatives	Amino acids and derivatives	869-19-2	1	518610	368710	1732900	532480	473570	1369100	2113100	2088500	1861400	768660	9671900	2127300	1925400	1695900	575000	C02155	--
Zmjp000182	189.13	70.07	188.127	C7H16N4O2	[M+H]+	N-Monomethyl-L-arginine	Amino acids and derivatives	Amino acids and derivatives	17035-90-4	1	5212300	7939300	4934500	18219000	14679000	13720000	7213800	8734900	9619100	14592000	15045000	11685000	4899500	4092600	4096900	C03884	--
pme3388	189.13	144	188.127	C7H16N4O2	[M+H]+	Homoarginine	Amino acids and derivatives	Amino acids and derivatives	156-86-5	1	904920	1613600	930760	2969000	2025600	2363700	1348800	1539800	1476100	2439600	2564100	2140700	849940	558940	597090	C01924	--
pmf0348	187.13	97	188.141	C10H20O3	[M-H]-	2,6-Dimethyl-7-octene-2,3,6-triol	Others	Saccharides and Alcohols	73815-21-1	3	47681	44082	66306	61743	59479	63817	64221	49809	49658	70864	72858	78041	48467	41789	52267	--	--
Zmzp000145	189.16	84.08	188.152	C9H20N2O2	[M+H]+	Trimethyllysine	Amino acids and derivatives	Amino acids and derivatives	23284-33-5	1	8988700	8410600	8079200	17675000	16634000	13166000	8840000	10996000	9062500	18113000	19824000	17873000	2186700	1535300	944500	C03793	ko00310,ko01100
Zmtn001624	188.04	144.05	189.043	C10H7NO3	[M-H]-	N-Acetylisatin	Alkaloids	Plumerane	574-17-4	2	913460	1085300	847180	1131100	1360400	1221200	1466300	988770	1051100	1606000	1576700	1620600	393490	577660	443450	C02172	ko00380
pme0075	188.06	128	189.064	C7H11NO5	[M-H]-	N-Acetyl-L-glutamic acid	Amino acids and derivatives	Amino acids and derivatives	1188-37-0	3	86818	90560	74198	193800	201670	193390	104740	163300	138490	223580	247540	178670	54652	60641	39091	C00624	ko00220,ko01100,ko01110,ko01210,ko01230
pme2244	190.09	118.07	189.07	C11H11NO2	[M+H]+	3-Indolepropionic acid	Alkaloids	Plumerane	830-96-6	2	99375	146840	112380	143050	186450	179550	135150	148210	135360	185470	177610	171040	46586	44701	57924	--	--
pme0278	191.1	128	190.095	C7H14N2O4	[M+H]+	2,6-Diaminooimelic acid	Organic acids	Organic acids	583-93-7	2	28648	14061	117060	104000	56103	21931	38068	97717	39857	205810	139390	97319	50608	8970.1	15781	C00666	ko00300,ko01100,ko01110,ko01230
MWSslk140	192.07	56.05	191.062	C7H13NO3S	[M+H]+	N-Acetyl-L-Methionine	Amino acids and derivatives	Amino acids and derivatives	65-82-7	3	117830	94764	269220	113800	140230	201480	269210	268030	342810	220460	603760	379320	562560	360230	178710	C02712	--
mws0281	191.02	111.01	192.027	C6H8O7	[M-H]-	Citric Acid	Organic acids	Organic acids	77-92-9	1	2431900	2676800	2154400	3576300	4882200	4868700	3812400	3540000	4454900	4937900	5449100	5404200	2185200	1244600	1133500	C00158	ko00020,ko00250,ko00630,ko01100,ko01110,ko01200,ko01210,ko01230
Zmyn000453	191.02	111.01	192.027	C6H8O7	[M-H]-	Isocitric Acid	Organic acids	Organic acids	320-77-4	1	1269900	1515600	1241300	1763200	2001500	1802800	1649900	1751000	1343800	1951100	1860000	2219200	924190	960670	738940	C00311	ko00020,ko00630,ko01100,ko01110,ko01200,ko01210,ko01230
Hmcp002123	193.05	178.02	192.042	C10H8O4	[M+H]+	Isoscopoletin (6-Hydroxy-7-Methoxycoumarin)	Lignans and Coumarins	Coumarins	776-86-3	2	27672	40412	30457	12689	13956	16421	27416	20254	16752	10608	14701	10902	34508	55411	39452	C18079	--
MWSmce221	193.05	91.05	192.042	C10H8O4	[M+H]+	5,7-Dihydroxy-4-methylcoumarin	Lignans and Coumarins	Coumarins	2107-76-8	2	162610	64643	84569	71695	89283	32731	44180	37478	26452	85863	18878	50153	34119	45796	35307	--	--
mws0277	191.06	85	192.063	C7H12O6	[M-H]-	Quinic Acid	Organic acids	Organic acids	77-95-2	1	899050	1089600	1095600	1065200	1187900	1520300	1167400	1328600	1369800	1306200	1272300	1587600	836860	804730	760850	C00296	ko00400,ko01100
Lmmp002080	193.13	105.03	192.126	C11H16N2O	[M+H]+	N-(4-Aminobutyl)benzamide	Alkaloids	Alkaloids	5692-23-9	2	612800	545240	543970	626930	454260	263570	482970	333300	225130	550730	324780	351860	12568	15231	18904	--	--
mws1189	193.04	72.8	194.033	C6H10O7	[M-H]-	D-Galacturonic acid*	Others	Saccharides and Alcohols	685-73-4	3	291580	272500	265330	331460	299580	310520	229050	225420	187850	272430	335950	287250	256180	222160	206640	C00333	ko00040,ko00053,ko00520,ko01100,ko02010
pme3705	193.04	73	194.043	C6H10O7	[M-H]-	D-Glucoronic acid*	Others	Saccharides and Alcohols	6556-12-3	2	356610	367230	330250	448480	328990	346900	275900	270550	234610	325770	333410	360440	246890	278040	282010	C00191	ko00040,ko00053,ko00520,ko00562,ko01100
mws0014	193.05	134.01	194.058	C10H10O4	[M-H]-	Ferulic acid*	Phenolic acids	Phenolic acids	537-98-4	3	219950	190750	342380	265630	200060	476680	837060	612630	792760	444290	570620	713690	446890	368100	209850	C01494	ko00940,ko01100,ko01110
MWSslk097	195.06	163.04	194.058	C10H10O4	[M+H]+	Dimethyl phthalate	Phenolic acids	Phenolic acids	131-11-3	3	49657	45752	36332	37853	42644	36686	44727	24594	47320	69782	46106	43190	30180	36982	33807	C11233	--
Lmdn003756	193.05	135.05	194.058	C10H10O4	[M-H]-	Methyl caffeate	Phenolic acids	Phenolic acids	3843-74-1	1	77816	89530	79759	101250	92687	95839	106200	102150	81510	83070	102820	77571	63430	95294	81611	C10477	--
pme0422	193.06	134	194.058	C10H10O4	[M-H]-	Isoferulic Acid*	Phenolic acids	Phenolic acids	537-73-5	3	214070	143920	336190	233270	176170	422280	652940	576270	671130	368860	504620	591280	355310	297340	176710	C10470	--
MWSmce632	195.06	93.03	194.058	C10H10O4	[M+H]+	Vanillin acetate	Phenolic acids	Phenolic acids	881-68-5	3	9	9	39213	7848.7	19663	42817	27988	9	21563	30131	269980	56211	38516	32947	9	--	--
mws2104	193.07	99.01	194.079	C7H14O6	[M-H]-	D-Pinitol	Others	Saccharides and Alcohols	10284-63-6	2	73042	81567	119410	78398	67347	52690	69242	81959	69642	66002	45489	52533	104060	129860	100920	C03844	--
MWS1771	196.1	91.05	195.09	C10H13NO3	[M+H]+	L-Tyrosine methyl ester	Amino acids and derivatives	Amino acids and derivatives	1080-06-4	1	1173300	1672600	1146700	1500700	1887400	1177700	1290100	1527800	1303600	1949700	1477300	1079200	154750	192520	114150	C03404	--
pme0534	195.05	74.9	196.058	C6H12O7	[M-H]-	Gluconic acid	Others	Saccharides and Alcohols	526-95-4	1	2495400	2103900	1862100	3631300	2459400	2018700	2163500	1603500	1559500	2581300	2838500	2729500	1030300	1156700	1027600	C00257	ko00030,ko01100,ko01110,ko01200
MWSslk006	197.08	65.04	196.074	C10H12O4	[M+H]+	Ethyl Vanillate	Phenolic acids	Phenolic acids	617-05-0	3	9	9	1577.6	6086.4	8405.6	6131.6	9	2355.8	2663.9	9162.8	16576	17074	9	9	9	--	--
MWS20182	195.07	136.05	196.074	C10H12O4	[M-H]-	Dihydroferulic Acid	Phenolic acids	Phenolic acids	1135-23-5	2	83230	135490	53710	87450	90928	120690	160740	160870	132020	46721	151620	123390	87008	101630	105500	--	--
pmf0319	195.07	137	196.074	C10H12O4	[M-H]-	Acetosyringone	Others	Others	2478-38-8	3	15843	31766	26040	49714	72384	43660	72777	55805	54860	36975	172600	114420	15040	24805	14311	C10664	--
MWStz083	197.13	70.07	196.121	C10H16N2O2	[M+H]+	Cyclo(D-Val-L-Pro)	Amino acids and derivatives	Amino acids and derivatives	27483-18-7	3	29329	38736	97863	74979	85943	31981	50875	65796	67328	152720	68952	61665	46042	23627	37625	--	--
Zmzn000079	199	78.96	200.009	C4H9O7P	[M-H]-	D-Erythrose-4-phosphate	Others	Saccharides and Alcohols	585-18-2	3	57757	68790	75042	167530	142630	165720	112280	106000	90277	234230	180570	193910	33911	32605	16677	C00279	ko00030,ko00400,ko00710,ko00750,ko00998,ko01100,ko01110,ko01200,ko01230
pmb2640	199.17	199.17	200.178	C12H24O2	[M-H]-	Dodecanoic acid (Lauric acid)	Lipids	Free fatty acids	143-07-7	1	271590	240110	328670	353480	284370	471080	192890	302580	327390	307860	267440	327480	230500	187240	303380	C02679	ko00061,ko01100,ko01110
MWS0631	199.97	80.96	200.977	C3H7NO5S2	[M-H]-	S-Sulfo-L-Cysteine	Amino acids and derivatives	Amino acids and derivatives	1637-71-4	3	77912	185300	34169	265660	160370	128420	140460	221340	117900	192170	128670	134940	19678	9769.3	16735	C05824	ko00270,ko01100,ko01230
MWSslk113	203.07	144.06	202.063	C12H10O3	[M+H]+	6-Methoxy-2-naphthoic acid	Organic acids	Organic acids	2471-70-7	3	27631	30168	30576	18429	16671	22591	23598	26492	24313	31473	28561	22050	29829	29138	28261	--	--
mws5037	203.14	86.1	202.132	C9H18N2O3	[M+H]+	L-Alanyl-L-leucine	Amino acids and derivatives	Amino acids and derivatives	3303-34-2	3	173340	188870	206030	279400	333610	314980	224950	257270	241990	360710	299000	349970	70102	72327	58715	--	--
MWS1844	203.14	129.07	202.136	C14H18O	[M+H]+	2-Pentyl-3-phenyl-2-propenal	Others	Others	122-40-7	3	7489.7	4003.2	8223.9	10958	8121.1	4810.7	6928.3	7270.9	9037.3	8109.6	5052.6	6026.8	9661.8	9295	7280.6	C12288	--
NK10251888	203.15	70.07	202.143	C8H18N4O2	[M+H]+	NG,NG-Dimethyl-L-arginine	Amino acids and derivatives	Amino acids and derivatives	30315-93-6	1	1979300	2812100	1626400	3793000	3520600	3576400	2530300	2281100	2197300	3537000	4141800	3076600	1109100	1200400	820020	C03626	--
MWS5164	203.15	70.07	202.143	C8H18N4O2	[M+H]+	N,N'-Dimethylarginine;SDMA	Amino acids and derivatives	Amino acids and derivatives	30344-00-4	1	1736000	2328700	1481300	3211000	3114100	3353400	1955200	1977900	2053400	3538100	3733100	2890300	1047800	964000	634930	--	--
mws0018	203.22	83	202.216	C10H26N4	[M+H]+	Spermine	Alkaloids	Alkaloids	71-44-3	2	10839000	12589000	12649000	12389000	11618000	12266000	11245000	11481000	11321000	10630000	11503000	11399000	10740000	11411000	11117000	C00750	ko00330,ko00410,ko00480,ko00770,ko01100
pme2060	204.25	136	203.117	C10H13N5	[M+H]+	N6-Isopentenyladenine	Nucleotides and derivatives	Nucleotides and derivatives	2365-40-4	3	82996	127430	80150	31317	14062	25465	80912	94656	112610	53236	17121	26284	2484.4	3086.5	9	C04083	ko00908,ko01110,ko04075
mws0282	203.08	116.05	204.09	C11H12N2O2	[M-H]-	L-Tryptophan	Amino acids and derivatives	Amino acids and derivatives	73-22-3	1	474220	589270	387930	604670	964540	838160	553730	728820	697620	877320	759830	802910	183320	210130	124270	C00078	ko00260,ko00380,ko00400,ko00901,ko00966,ko00970,ko00998,ko01100,ko01110,ko01210,ko01230
Zmtn001464	204.03	160.04	205.038	C10H7NO4	[M-H]-	4,8-Dihydroxyquinoline-2-carboxylic acid	Organic acids	Organic acids	59-00-7	3	39037	41906	33130	43853	75196	74318	41700	60560	58251	69604	46194	61875	14752	20377	15954	C02470	ko00380
Lmrn003201	204.07	158.06	205.074	C11H11NO3	[M-H]-	Indole-3-lactic acid	Alkaloids	Plumerane	1821-52-9	1	67441	45075	82356	34536	43232	27859	28432	28722	26733	67272	46110	43170	24371	31089	46426	C02043	--
Lmln010063	205.16	189.13	206.167	C14H22O	[M-H]-	2,6-Di-tert-butylphenol*	Phenolic acids	Phenolic acids	128-39-2	1	107710	114220	90380	100480	107870	89562	94522	93517	89624	97827	84516	78696	70050	81696	60599	--	--
Lmbn013410	205.16	189.13	206.167	C14H22O	[M-H]-	2,4-Di-Tert-Butylphenol*	Phenolic acids	Phenolic acids	96-76-4	1	100300	107470	82247	116240	95937	92999	77731	90621	89691	93774	88764	63891	75569	80001	68633	--	--
Zmgn002106	206.08	58.03	207.09	C11H13NO3	[M-H]-	N-Acetyl-L-phenylalanine	Amino acids and derivatives	Amino acids and derivatives	2018-61-3	2	1263700	1189900	1431900	1389000	1258200	1720700	871440	1109800	1034800	1467200	1250100	1281300	1102700	1007000	1101500	C03519	ko00360,ko01100
MWSslk120	208.1	120.08	207.09	C11H13NO3	[M+H]+	N-Acetyl-DL-phenylalanine	Amino acids and derivatives	Amino acids and derivatives	2901-75-9	2	506130	473890	280010	397940	366060	404190	266060	281910	271340	483480	318640	403280	79103	144420	117260	--	--
MA10107783	207.03	119.05	208.037	C10H8O5	[M-H]-	3-[(1-Carboxyvinyl)oxy]benzoic acid	Phenolic acids	Phenolic acids	16929-37-6	2	1496000	1091200	1510000	1442000	1380000	955230	461420	974110	777350	2395800	1682100	2115000	396180	468370	449630	C20772	ko00130,ko01110
mws1014	209.04	149.1	208.037	C10H8O5	[M+H]+	Fraxetin (7,8-Dihydroxy-6-methoxycoumarin)	Lignans and Coumarins	Coumarins	574-84-5	2	47407	42855	45852	65969	93135	81423	51730	49539	48682	82354	68770	73511	34358	54914	33477	C09265	--
MWSmce083	207.07	133.03	208.074	C11H12O4	[M-H]-	Ferulic acid methyl ester	Phenolic acids	Phenolic acids	2309-07-1	3	1758100	1332200	1402600	2160800	1429700	1229200	851130	873440	721000	1238000	844270	968590	841650	1102000	1223900	--	--
pme3443	207.07	192	208.074	C11H12O4	[M-H]-	Sinapinaldehyde	Phenolic acids	Phenolic acids	4206-58-0	3	22121	45640	24319	121070	72447	70148	87039	73191	68935	116170	108880	102220	29732	38650	18917	C05610	ko00940,ko01100,ko01110
Zmyn000108	209.03	85.03	210.038	C6H10O8	[M-H]-	D-Saccharic acid*	Others	Saccharides and Alcohols	87-73-0	1	1720500	3497100	3344100	3148000	3169400	4538600	2005600	2092100	1428300	2604500	2329100	1728600	3461800	3367700	3466100	C00818	ko00053,ko01100
Zmpn000199	209.03	85.03	210.038	C6H10O8	[M-H]-	D-Galactaric acid*	Others	Saccharides and Alcohols	526-99-8	1	1598300	3291400	2865900	3849600	3020400	3488900	2180100	1959600	1518700	2703000	2648100	1665100	3595000	2937400	3292400	C00879	ko00053,ko01100
Hmcn000192	209.07	59.01	210.073	C7H14O7	[M-H]-	Sedoheptulose	Others	Saccharides and Alcohols	3019-74-7	2	674880	1111400	997920	1050800	1204900	1557400	605940	646140	581170	1037400	815170	639150	1282900	1181100	1173300	C02076	ko00710,ko01100
MWStz261	211.14	70.07	210.137	C11H18N2O2	[M+H]+	Cyclo(D-Leu-L-Pro)	Amino acids and derivatives	Amino acids and derivatives	36238-67-2	3	17883	13744	21613	14437	19755	22265	33706	27168	29600	21958	101800	30258	37534	33445	13438	--	--
pmb2673	210.04	135.1	211.048	C9H9NO5	[M-H]-	6-Hydroxydopaquinone	Amino acids and derivatives	Amino acids and derivatives	135791-48-9	3	82729	57050	52761	74656	151760	61059	60422	52666	44247	158300	125640	102880	9	9	9	--	--
HJAP048	213.07	195.07	212.068	C10H12O5	[M+H]+	2,4,5-Trimethoxybenzoic acid	Phenolic acids	Phenolic acids	-	3	13651	10128	11207	11517	25221	24046	21780	30959	47607	23358	20112	15351	14013	10463	8033.7	--	--
mws0863	213.02	97	214.024	C5H11O7P	[M-H]-	2-Deoxyribose-5'-phosphate	Nucleotides and derivatives	Nucleotides and derivatives	102916-66-5	3	5761.5	10887	10339	12827	20630	13218	23866	20068	17831	21898	26639	16291	9761.5	9291.2	3133.7	C00673	ko00030,ko01100
pmb2507	213.1	97	214.024	C5H11O7P	[M-H]-	2-Deoxyribose-1-phosphate	Nucleotides and derivatives	Nucleotides and derivatives	17210-42-3	3	50544	57696	14856	47959	145100	86140	129440	223440	230830	184620	172170	136100	41418	32242	25420	C00672	ko00030,ko00240,ko01100
pmb2873	214.1	134	215.095	C13H13NO2	[M-H]-	3-(2-Naphthyl)-L-alanine	Amino acids and derivatives	Amino acids and derivatives	58438-03-2	3	7091.2	7688.5	7056.2	4928.8	8741.8	7120.5	11363	20059	12816	9829.5	3552.8	9753.8	10482	3550.2	12279	--	--
pme0170	217.13	158	216.122	C8H16N4O3	[M+H]+	N-Acetyl-L-Arginine	Amino acids and derivatives	Amino acids and derivatives	155-84-0	2	403160	461270	569830	727120	662740	454940	354830	417440	356160	602050	395780	376770	267590	222270	291560	--	--
MWS1900	215.13	153.13	216.136	C11H20O4	[M-H]-	Undecanedioic acid	Lipids	Free fatty acids	1852-04-6	3	22464	29259	16996	32075	24300	30675	20285	28732	23524	29738	14585	23781	18635	15230	24364	--	--
mws5045	215.17	169.16	216.173	C12H24O3	[M-H]-	12-Hydroxydodecanoic acid	Lipids	Free fatty acids	505-95-3	1	39418	26978	25461	26138	22600	21856	26372	40458	26164	7777.6	9869.5	10086	10560	3791.5	10848	C08317	--
mws0677	219.11	160	218.106	C12H14N2O2	[M+H]+	N-Acetyl-5-hydroxytryptamine	Alkaloids	Plumerane	1210-83-9	1	2839000	2978700	3010500	2162400	3321400	2444800	2281300	2579500	2291200	3030200	2406000	2105000	788510	846840	691620	C00978	ko00380,ko01100
MWSmce096	219.17	81.07	218.167	C15H22O	[M+H]+	Nootkatone	Terpenoids	Sesquiterpenoids	4674-50-4	2	89362	108560	58673	81419	85194	92050	81385	74215	70343	99462	63920	62166	36608	43801	34003	C17914	--
MWSmce257	218.11	88.04	219.111	C9H17NO5	[M-H]-	D-Pantothenic Acid	Others	Vitamin	79-83-4	1	97067	215930	201280	246750	221130	358820	127710	247120	157430	314650	232330	269880	61553	145330	87653	C00864	ko00410,ko00770,ko01100,ko01110
pme1228	221.09	204	220.085	C11H12N2O3	[M+H]+	5-Hydroxy-L-tryptophan	Amino acids and derivatives	Amino acids and derivatives	56-69-9	3	414160	503980	345920	445770	752390	528470	509250	590740	351970	703950	711310	551230	80961	96085	77056	C00643	ko00380,ko01100
mws4174	222.1	138	221.09	C8H15NO6	[M+H]+	N-Acetyl-D-mannosamine	Others	Saccharides and Alcohols	7772-94-3	3	43629	45689	56578	92189	133490	206830	82938	71166	72972	119550	275500	302400	66799	57333	50121	C00645	ko00520,ko01100
mws2608	222.1	84.05	221.09	C8H15NO6	[M+H]+	N-Acetyl-D-galactosamine	Others	Saccharides and Alcohols	1811-31-0	3	47308	25099	37832	47416	37767	78722	39964	23944	15574	37716	122570	56200	42648	51460	40230	C01132	ko00052,ko01100
pme2755	222	144	221.09	C8H15NO6	[M+H]+	N-Acetyl-D-glucosamine	Others	Saccharides and Alcohols	7512-17-6	3	147720	144970	139760	137070	142820	157770	172680	147710	149190	163370	164930	160150	129400	138060	135640	C00140	ko00520,ko01100,ko02010
mws1639	223.06	190	222.053	C11H10O5	[M+H]+	Isofraxidin	Lignans and Coumarins	Coumarins	486-21-5	2	6922.2	14672	11060	9846.4	9552.8	6142.1	30703	26240	25639	13180	55660	23289	3127	5255.2	3424.4	C17480	--
pmp000284	223.06	208.04	222.053	C11H10O5	[M+H]+	Fraxidin (8-Hydroxy-6,7-dimethoxycoumarin)	Lignans and Coumarins	Coumarins	525-21-3	2	14788	14313	14447	5575.3	8392.9	12245	24230	21020	18630	7061.9	9541.4	11622	49663	35597	32150	C17479	--
mws5042	223.11	120.09	222.1	C11H14N2O3	[M+H]+	L-Glycyl-L-phenylalanine	Amino acids and derivatives	Amino acids and derivatives	721-66-4	1	595110	583500	1117500	653590	543070	902690	1341500	1456200	1411600	795770	4422800	1347700	742910	808680	283530	--	--
MWS4296	223.11	120.08	222.1	C11H14N2O3	[M+H]+	Glycylphenylalanine	Amino acids and derivatives	Amino acids and derivatives	3321-03-7	1	600160	273190	1727500	456610	431860	1536000	2229200	2106900	2405900	1008800	10439000	2244700	2737700	1748500	735440	--	--
mws0520	224.09	136	223.084	C11H13NO4	[M+H]+	N-Acetyl-L-tyrosine	Amino acids and derivatives	Amino acids and derivatives	537-55-3	3	229190	273240	221910	222480	231570	147080	177540	229270	186270	251830	214800	199140	39051	56867	41361	--	--
Lmyp003951	227.09	181.09	226.084	C11H14O5	[M+H]+	3-Hydroxy-1-(4-hydroxy-3,5-dimethoxyphenyl)propan-1-one	Phenolic acids	Phenolic acids	-	3	13362	16576	13401	38201	41212	33220	37503	27431	29734	45176	86750	52956	7227.2	15258	6561.8	--	--
Lmdp002381	227.09	149.06	226.084	C11H14O5	[M+H]+	Genipin	Terpenoids	Monoterpenoids	6902-77-8	2	344220	257810	247230	415940	268790	290140	270320	272090	431400	324430	329550	345030	82418	153450	139430	C09780	--
HJAP051	227.13	181.09	226.121	C12H18O4	[M+H]+	3-(3,4,5-Trimethoxyphenyl)propan-1-ol	Phenolic acids	Phenolic acids	-	3	55766	39036	27413	7380	18731	6174.3	9596	3940.3	9	12274	2995.9	7070.4	9	9	9	--	--
Lmqp003432	227.16	121.1	226.157	C13H22O3	[M+H]+	6,9-Dihydroxy-7-megastigmen-3-one	Terpenoids	Sesquiterpenoids	-	2	124670	157690	139360	318700	201970	169450	222010	159120	295360	196280	182350	238980	58749	116230	118430	--	--
MWS1912	227.16	153.13	226.157	C13H22O3	[M+H]+	Methyl dihydrojasmonate	Organic acids	Organic acids	24851-98-7	3	2786.8	9	9	4008.9	5462.9	5252.2	3398.7	3973	4346.4	3763.2	4313.5	6561.6	4121.3	2745.2	3946.7	--	--
pme1194	228.1	112	227.091	C9H13N3O4	[M+H]+	2'-Deoxycytidine	Nucleotides and derivatives	Nucleotides and derivatives	951-77-9	2	593490	573560	623310	640310	657160	793230	715950	658800	588260	955740	25995000	1983200	584430	870610	609180	C00881	ko00240,ko01100,ko02010
pme3882	227.1	184	228.075	C9H12N2O5	[M-H]-	2'-Deoxyuridine	Nucleotides and derivatives	Nucleotides and derivatives	951-78-0	3	5702.4	3860.5	6677.8	6593	4771.2	8871.7	7557.5	6770.3	9044.6	7390.3	19812	24918	13835	8007.7	13448	C00526	ko00240,ko01100,ko02010
Lmlp002765	229.12	201.13	228.115	C15H16O2	[M+H]+	Stilbostemin B	Phenolic acids	Phenolic acids	162411-67-8	1	25087	38865	33980	34581	30792	37594	47292	25683	24030	34131	38215	38803	18578	16921	14109	--	--
Zmjn003398	227.13	183.14	228.136	C12H20O4	[M-H]-	2-Dodecenedioic acid	Lipids	Free fatty acids	6402-36-4	3	161290	50589	251080	16185	19319	30861	205200	266410	387730	43582	32180	53024	127030	104900	91166	C16308	ko00592,ko01110
mws0119	227.2	227.2	228.209	C14H28O2	[M-H]-	Myristic Acid	Lipids	Free fatty acids	544-63-8	1	6560600	6384400	7258000	6770800	6436400	8147700	5189100	6346500	6598800	6754100	6156900	7460600	5117400	4262300	4949200	C06424	ko00061,ko01100
pma6455	229.01	96.97	230.02	C5H11O8P	[M-H]-	Ribulose-5-phosphate	Others	Saccharides and Alcohols	4300-28-1	3	80462	106690	62920	216450	282100	234740	170620	156710	140840	281280	298380	176660	39348	48534	39103	C00117	ko00030,ko00230,ko00440,ko00710,ko00750,ko01100,ko01110,ko01200,ko01230
mws1626	231.14	185.3	230.131	C15H18O2	[M+H]+	Dehydrocostuslactone	Terpenoids	Sesquiterpenoids	477-43-0	2	14249	16816	9474.1	12719	18090	11941	16709	10150	9836	23519	16396	14286	15460	6825.3	8237.3	C09387	--
pmb0490	235.14	147.04	234.137	C13H18N2O2	[M+H]+	p-Coumaroylputrescine	Alkaloids	Phenolamine	34136-53-3	1	465150	587350	468580	2415400	1685600	2934200	2530400	1507400	619390	1415200	1021200	2061700	1309100	3197300	673080	C18326	ko00330,ko01100
pmb0962	235.1	118.3	234.158	C10H22N2O4	[M+H]+	L-Lysine-Butanoic Acid	Amino acids and derivatives	Amino acids and derivatives	80407-71-2	3	700450	894010	622480	974110	1539700	1545600	2379000	2268800	2086300	4673800	2676300	2113600	57421	75374	36271	--	--
mws4176	237.12	120.09	236.116	C12H16N2O3	[M+H]+	L-Alanyl-L-Phenylalanine	Amino acids and derivatives	Amino acids and derivatives	3061-90-3	2	221820	92902	1116900	237700	155030	660220	1129600	1014900	1141100	376780	1694200	793480	1449900	1201100	578860	--	--
Lmyn000160	237.06	87.01	238.069	C8H14O8	[M-H]-	Mucic acid Dimethyl Ester	Phenolic acids	Phenolic acids	-	1	2698300	2690900	2843800	2916100	2300900	1838300	2173100	2111500	1889700	2462800	2570700	2308900	2430300	2506800	2605900	--	--
pmn001669	237.08	147	238.084	C12H14O5	[M-H]-	Methyl sinapate	Phenolic acids	Phenolic acids	20733-94-2	2	12171	15371	7885.4	19571	18065	10676	14588	13224	8324.8	19754	21369	12009	3778	6692.5	7214	--	--
mws0221	241.03	152	240.024	C6H12N2O4S2	[M+H]+	L-Cystine	Amino acids and derivatives	Amino acids and derivatives	56-89-3	3	14674	18533	13284	21925	14708	27211	12023	21760	18894	35971	21341	21004	11433	15844	10486	C00491	ko00270,ko01100,ko02010
Zmdn011161	239.07	223.03	240.079	C15H12O3	[M-H]-	Chrysophanol-9-anthrone	Quinones	Anthraquinone	491-58-7	2	180840	91510	65792	57772	56710	66853	68420	71751	80166	114370	60191	57807	52764	57701	50147	C10314	--
MWS0552	239.2	223.03	240.209	C15H28O2	[M-H]-	Cis-10-Pentadecenoic Acid(C15: 1)	Lipids	Free fatty acids	84743-29-3	2	138930	68022	53064	37755	51742	41163	53974	55737	51625	79023	29270	45239	31605	39478	35997	--	--
pme2827	239	223	240.245	C16H32O	[M-H]-	Palmitaldehyde	Lipids	Free fatty acids	629-80-1	3	45703000	44491000	45380000	46786000	47732000	42232000	40083000	40511000	44479000	51957000	48949000	48268000	39842000	38937000	38957000	C00517	ko00071
MWS2910	242.11	126.07	241.106	C10H15N3O4	[M+H]+	5-Methyl-2'-Deoxycytidine	Nucleotides and derivatives	Nucleotides and derivatives	838-07-3	3	79062	85490	60311	152680	151040	262040	187270	98240	75657	220510	11193000	670990	49062	65097	53998	C03592	--
pmp000790	243.07	215.1	242.058	C14H10O4	[M+H]+	Moracin M	Others	Others	56317-21-6	3	9428.2	2088.2	14731	9	9	9	6801	6321.9	8387.3	9	9	9	8923.7	7477.1	8480.2	--	--
mws1383	243.09	145	242.08	C12H10N4O2	[M+H]+	Lumichrome	Alkaloids	Alkaloids	1086-80-2	2	9946.3	12111	8078.4	10847	15844	18924	22194	28097	11868	15003	18790	19134	9839.5	10494	11729	C01727	ko00740
pme0264	243.1	127	242.09	C10H14N2O5	[M+H]+	Thymidine	Nucleotides and derivatives	Nucleotides and derivatives	50-89-5	2	167320	191000	177360	458410	318490	689890	437960	302210	269300	543380	18527000	1794300	201740	156630	169280	C00214	ko00240,ko01100
MWS2430	241.22	241.21	242.225	C15H30O2	[M-H]-	13-methylmyristic acid	Lipids	Free fatty acids	2485-71-4	1	59848	56568	68998	43259	51134	57749	48316	46719	47383	43527	53390	50339	35110	22378	29412	--	--
mws0359	241.22	241.22	242.225	C15H30O2	[M-H]-	Pentadecanoic Acid	Lipids	Free fatty acids	1002-84-2	1	288410	235950	368030	233860	270890	391610	494530	401710	495310	260330	561330	463270	604120	499640	390120	C16537	--
pme3732	244.09	112	243.086	C9H13N3O5	[M+H]+	Cytidine	Nucleotides and derivatives	Nucleotides and derivatives	65-46-3	2	7268000	3557200	10584000	2141100	2208700	4839300	15010000	13365000	16980000	3451400	10281000	9073700	48392000	42120000	19788000	C00475	ko00240,ko01100,ko02010
ML10180524	244.09	112.05	243.086	C9H13N3O5	[M+H]+	Cytarabine	Nucleotides and derivatives	Nucleotides and derivatives	147-94-4	1	16363000	9028900	25700000	7524200	6415400	12700000	32114000	29117000	36191000	10916000	23096000	22444000	67989000	60589000	45156000	C02961	--
MWSmce295	245.07	113.03	244.07	C9H12N2O6	[M+H]+	1-beta-D-Arabinofuranosyluracil	Nucleotides and derivatives	Nucleotides and derivatives	3083-77-0	2	614650	345880	766770	262900	224560	396480	1141100	973520	1257800	320620	773380	810430	4470300	3290300	1702700	C16908	--
mws0248	243.06	110	244.07	C9H12N2O6	[M-H]-	Uridine	Nucleotides and derivatives	Nucleotides and derivatives	58-96-8	1	1765900	1086900	2263000	1083700	1035500	1938800	3038200	2623300	3677300	1256200	2277600	1901900	10698000	5628600	6421200	C00299	ko00240,ko01100,ko02010
pme2266	245.1	227	244.088	C10H16N2O3S	[M+H]+	Biotin	Others	Vitamin	58-85-5	1	474350	618000	513920	664780	693850	618840	460050	649080	676810	853070	748800	773220	222920	246850	221500	C00120	ko00780,ko01100,ko02010
MWStz255	245.13	120.08	244.121	C14H16N2O2	[M+H]+	Cyclo(Pro-Phe)	Amino acids and derivatives	Amino acids and derivatives	3705-26-8	3	6656.5	7178.2	13509	9216.6	11995	8862	10544	11519	6957.1	12103	34600	19831	6167.2	6384.4	2330.9	C11847	--
MWStz205	245.13	120.08	244.121	C14H16N2O2	[M+H]+	Cyclo(D-Phe-L-Pro)	Amino acids and derivatives	Amino acids and derivatives	26488-24-4	3	10670	9743.6	8162.6	12737	7271.9	10427	7011.1	8207.7	11241	14248	35519	10751	5457.7	6515.1	3249.3	--	--
MWS5231	243.16	181.16	244.167	C13H24O4	[M-H]-	Tridecanedioic acid	Lipids	Free fatty acids	505-52-2	2	52944	46810	49409	56575	57681	59686	52556	46185	49448	67970	52688	47711	40163	40115	36112	--	--
pmb2591	245.09	203.2	246.1	C13H14N2O3	[M-H]-	N-Acetyl-L-Tryptophan	Amino acids and derivatives	Amino acids and derivatives	1218-34-4	2	10100	11456	7949	18134	19534	9324	19229	14028	15272	24662	22209	20354	12130	9098.7	7136.6	--	--
mws0124	247.11	130	246.1	C13H14N2O3	[M+H]+	N-(3-Indolylacetyl)-L-alanine	Amino acids and derivatives	Amino acids and derivatives	57105-39-2	2	18690	13284	16167	25216	22477	15146	20526	17377	14687	25616	31720	26789	7294.4	11198	11064	--	--
pmp000478	248.13	145.03	247.121	C14H17NO3	[M+H]+	N-Isobutyl-3(3,4-methylenedioxyphenyl)-2E-trienamide	Alkaloids	Alkaloids	-	3	9374.8	12692	7398.9	11656	11529	7694.9	14534	20673	13293	9	2280.5	13050	8534	14221	5927.6	--	--
pme3961	252.11	136	251.102	C10H13N5O3	[M+H]+	2'-Deoxyadenosine	Nucleotides and derivatives	Nucleotides and derivatives	958-09-8	1	1788700	2097100	2250600	5063500	3977000	9568900	8346700	3787000	2737200	6071100	94306000	26238000	3901500	2621100	2496900	C00559	ko00230,ko01100,ko02010
pme2776	253.09	137	252.086	C10H12N4O4	[M+H]+	2'-Deoxyinosine	Nucleotides and derivatives	Nucleotides and derivatives	890-38-0	2	114870	109130	132120	322330	222060	612750	519540	242280	186980	375200	21939000	1571900	254140	171110	159890	C05512	ko00230,ko01100,ko02010
mws0361	253.22	235.19	254.225	C16H30O2	[M-H]-	Palmitoleic Acid	Lipids	Free fatty acids	373-49-9	1	2747.1	2848.6	4106.2	3626.6	4787.7	3992.7	6461.6	6785.6	5501.4	3924.5	6154.7	5184.2	3234.9	1355.4	2432.2	C08362	ko00061
mws0789	255.07	151	256.074	C15H12O4	[M-H]-	Pinocembrin (Dihydrochrysin)	Flavonoids	Flavanones	480-39-7	2	8887.1	8387.3	11678	13142	14337	14974	15032	11743	16447	21061	24610	19657	14517	11339	7974.5	C09827	ko00941
pma3101	256.08	124.1	256.082	C11H14NO6+	[M]+	Nicotinate D-ribonucleoside	Others	Vitamin	17720-18-2	3	3836700	3046500	2820200	1875100	2575100	2880400	3144200	2197300	2598200	3762700	5029700	4015100	2572200	2358900	1450200	C05841	ko00760,ko01100
mws1488	255.23	237.22	256.24	C16H32O2	[M-H]-	Palmitic acid	Lipids	Free fatty acids	57-10-3	1	32341	27195	34936	34927	36245	44118	37494	35642	36836	30581	46577	44178	37031	36255	31920	C00249	ko00061,ko00062,ko00071,ko00073,ko01040,ko01100,ko01212
mws0120	258.11	104.11	257.103	C8H20NO6P	[M+H]+	Choline Alfoscerate	Lipids	PC	28319-77-9	2	99582	92427	221620	330170	205290	155260	225750	136210	104250	330610	193880	246990	46152	50824	35444	C00670	ko00564,ko00565
pme1187	257.08	124	258.085	C10H14N2O6	[M-H]-	5-Methyluridine	Nucleotides and derivatives	Nucleotides and derivatives	1463-10-1	2	21037	22096	19699	24279	19684	21044	24806	30786	30529	28709	36497	32394	27994	11629	10179	--	--
MWSslk133	257.18	195.18	258.183	C14H26O4	[M-H]-	1,14-Tetradecanedioic Acid	Lipids	Free fatty acids	821-38-5	3	17833	15638	21736	21086	21275	18817	16641	18398	17444	21033	20635	23505	16998	13076	13078	--	--
Zmyn000110	258.04	78.96	259.046	C6H14NO8P	[M-H]-	D-Glucosamine 1-phosphate	Others	Saccharides and Alcohols	2152-75-2	3	47357	47955	53068	91063	71221	87980	94366	74582	68985	99223	112260	99482	76846	65211	47011	C06156	ko00520,ko01100
MWS2442	259.02	96.97	260.03	C6H13O9P	[M-H]-	D-Fructose 6-Phosphate	Others	Saccharides and Alcohols	643-13-0	1	4364100	5034700	4177400	3876100	4889500	4335800	4893800	4446900	4972200	6649300	5684900	5012700	1825400	1800700	1531100	C00085	ko00052,ko00500,ko00710,ko01100,ko01110,ko01200
mws1090	259.02	97	260.03	C6H13O9P	[M-H]-	Glucose-1-phosphate*	Others	Saccharides and Alcohols	59-56-3	1	6531200	8460400	6665700	6584000	7793600	7419800	7784700	7505600	7219500	10476000	8759700	7205900	2894900	2833900	2275000	C00103	ko00010,ko00040,ko00052,ko00500,ko00520,ko00523,ko00561,ko01100,ko01110
mws0866	259.02	97	260.03	C6H13O9P	[M-H]-	D-Glucose 6-phosphate*	Others	Saccharides and Alcohols	56-73-5	1	6940600	7995000	7117700	6590300	7411100	7132600	8177700	8104400	7317000	10654000	9182500	7493000	3039600	2879500	2577500	C00092	ko00500,ko00562,ko00998,ko01100,ko01110
MWS4309	262.12	188.07	261.111	C13H15N3O3	[M+H]+	Glycyl-tryptophan	Amino acids and derivatives	Amino acids and derivatives	2390-74-1	3	141210	181950	178950	181840	143770	181670	215090	306680	315260	186080	666980	267910	175820	168260	79309	--	--
Zmpn000095	261.04	78.96	262.045	C6H15O9P	[M-H]-	Sorbitol-6-phosphate	Others	Saccharides and Alcohols	20479-58-7	3	94537	106790	73313	113550	96489	82520	130210	140310	106770	115000	115530	102170	55031	63382	40588	C01096	ko00051,ko01100
pmp000208	263.08	235.08	262.074	C16H10N2O2	[M+H]+	Indirubin	Alkaloids	Plumerane	479-41-4	2	8597.4	8348.4	9900	11239	11407	9826.3	7425.4	10378	8645.5	45439	9322.2	8551.3	10242	10489	8368.8	--	--
Lmlp003161	265.15	177.06	264.147	C14H20N2O3	[M+H]+	N-Feruloylputrescine	Alkaloids	Phenolamine	501-13-3	1	2711800	4032100	3117100	10879000	10248000	14479000	6232200	6182700	5927900	8195700	14970000	9245100	1913500	2609000	1791800	C10497	ko00330,ko01100
pmb0952	265.1	122.1	265.112	C12H17N4OS+	[M]+	Thiamine (Vitamin B1)	Others	Vitamin	70-16-6	3	23367	58186	49786	123950	193780	138660	90246	146710	142540	291690	279510	254800	44763	30838	25554	C00378	ko00730,ko01100,ko02010,ko04122
pmp001244	266.13	207.06	266.124	C14H20NO4+	[M]+	Caffeoylcholine	Alkaloids	Phenolamine	87189-10-4	2	173770	331140	127910	476540	367810	595990	642240	715190	808710	292310	324990	239120	281940	509690	361630	--	--
Lmmp002013	267.17	179.07	266.163	C14H22N2O3	[M+H]+	Dihydroferuloylputrescine	Alkaloids	Phenolamine	-	2	521210	592740	461690	1706600	1224900	1203700	1967600	1960300	1571300	2907800	5024600	3093800	320090	376950	340600	--	--
Zmjp000966	268.11	136.06	267.097	C10H13N5O4	[M+H]+	Vidarabine	Others	Others	5536-17-4	1	2976600	1657400	5103900	2302600	2145000	4536400	6816500	7272700	10720000	2931700	6056100	5233400	16852000	12134000	8158000	--	--
pme0230	268.1	136.06	267.097	C10H13N5O4	[M+H]+	Adenosine	Nucleotides and derivatives	Nucleotides and derivatives	58-61-7	1	3089000	1446700	4864500	2280300	2080800	4509400	8435400	7751900	11276000	2742800	6168700	5752900	16721000	12428000	9506800	C00212	ko00230,ko01100,ko02010
pme1184	268.1	152	267.097	C10H13N5O4	[M+H]+	2'-Deoxyguanosine	Nucleotides and derivatives	Nucleotides and derivatives	961-07-9	1	1826900	1604200	2420900	2604600	2465000	3720100	3373500	1550000	1252600	3635800	83961000	9495000	3074000	2829600	2981500	C00330	ko00230,ko01100,ko02010
pme2890	269.06	136	268.055	C8H16N2O4S2	[M+H]+	L-Homocystine	Amino acids and derivatives	Amino acids and derivatives	626-72-2	3	16857	10881	41279	9165.8	9777.7	27214	66621	37563	36663	23968	120570	43172	94608	50678	31996	C01817	ko00270
mws1060	267.07	135	268.081	C10H12N4O5	[M-H]-	9-(Arabinosyl)hypoxanthine	Nucleotides and derivatives	Nucleotides and derivatives	7013-16-3	1	1127900	1623100	1107800	1762600	1408900	1619200	1999100	1395900	1366700	1696600	1412800	1838100	429400	325560	281050	--	--
pme1119	269.09	137	268.081	C10H12N4O5	[M+H]+	Inosine	Nucleotides and derivatives	Nucleotides and derivatives	58-63-9	3	390830	407870	427410	122990	115030	123510	234650	225090	226700	66452	95914	93666	727030	699780	828390	C00294	ko00230,ko01100,ko02010
mws0383	267.23	267.23	268.24	C17H32O2	[M-H]-	10-Heptadecenoic Acid	Lipids	Free fatty acids	29743-97-3	3	158630	9	1227100	659360	1211900	1225800	1162700	903120	1188300	1479500	1199900	1253000	937980	602980	284900	--	--
mws1297	269.1	101.02	270.11	C13H18O6	[M-H]-	Benzyl glucoside	Phenolic acids	Phenolic acids	4304-12-5	3	6399	10260	5896	2411.8	9170.5	17916	11164	8809.2	11099	8211.8	9527.4	9740.5	8209.2	20352	11185	--	--
MWS20159	271.12	91.05	270.11	C13H18O6	[M+H]+	Phenyl-β-D-glucopyranoside	Others	Others	-	3	45403	57030	59256	25192	95376	85568	61363	76965	65395	67536	82978	56958	72635	84094	67708	--	--
mws0914	271.06	151	272.068	C15H12O5	[M-H]-	Pinobanksin*	Flavonoids	Flavanonols	548-82-3	1	39543	30412	48481	44246	13738	24710	179810	96030	100110	23571	79231	36708	241460	188360	141000	C09826	ko00941
pme0376	271.06	151	272.068	C15H12O5	[M-H]-	Naringenin (5,7,4'-Trihydroxyflavanone)*	Flavonoids	Flavanones	480-41-1	1	39975	30984	47778	51715	17211	29824	190370	93271	97943	20838	94977	39476	263910	200840	142550	C00509	ko00941,ko00943,ko01100,ko01110
MWSmce675	271.08	108.02	272.09	C12H16O7	[M-H]-	Arbutin	Phenolic acids	Phenolic acids	497-76-7	2	47590	59786	68173	115740	134940	140450	120880	90256	80870	93471	160700	225260	65819	82247	46488	C06186	ko00010
Lmmn003323	271.23	225.22	272.235	C16H32O3	[M-H]-	2-Hydroxyhexadecanoic acid	Organic acids	Organic acids	764-67-0	1	771420	683380	1094400	924780	1095400	1311800	1661500	1233100	957060	1007300	3681300	1394100	652980	633710	628610	--	--
mws1422	275.09	107	274.084	C15H14O5	[M+H]+	Epiafzelechin	Flavonoids	Flavanols	24808-04-6	2	32119	39843	44669	26474	20124	15696	13757	26136	22781	18616	13717	13768	47388	53975	61236	C12128	ko00941,ko01110
Cmsp006710	275.13	137.06	274.12	C16H18O4	[M+H]+	3',4-Dihydroxy-3,5'-dimethoxybibenzyl	Phenolic acids	Phenolic acids	83088-28-2	3	18154	4138.3	8422	24684	43268	35328	7307.1	13376	14059	44749	76838	79258	3710.8	6553.9	12979	--	--
MWSslk154	277.13	115.04	276.121	C12H20O7	[M+H]+	Triethyl citrate	Organic acids	Organic acids	77-93-0	3	81329	88336	123470	66446	104460	171400	75679	54666	65025	106490	61171	102310	28433	55404	46440	--	--
pmb1574	277.2	93	276.209	C18H28O2	[M+H]+	9,12-Octadecadien-6-Ynoic Acid	Lipids	Free fatty acids	61481-29-6	3	9	9	22720	14961	19229	27150	38189	23480	42474	24373	117180	79498	24793	30880	12963	--	--
pma0461	277.22	93.1	276.209	C18H28O2	[M+H]+	14,15-Dehydrocrepenynic acid	Lipids	Free fatty acids	4154-44-3	3	528880	174240	3537000	793250	1172300	3072400	5709800	2370300	6306100	1889700	13174000	5653600	5275000	3218700	766210	--	--
Hmmp004437	279.08	120.04	278.069	C16H10N2O3	[M+H]+	Hydroxyindirubin	Alkaloids	Plumerane	-	2	17247	23529	14396	19837	17360	30325	38740	34636	24675	6376.9	20711	26186	10954	14874	13015	--	--
mws1038	277.12	146	278.13	C11H22N2O4S	[M-H]-	Pantetheine	Others	Others	496-65-1	1	20139	10613	15250	6651.5	10711	5990	19196	27613	17915	12415	22434	12582	5974.4	21131	22940	C00831	ko00332,ko00770,ko01110
Lmxp011770	279.16	149.02	278.152	C16H22O4	[M+H]+	Diisobutyl phthalate*	Phenolic acids	Phenolic acids	84-69-5	1	25036000	28289000	23886000	28193000	28823000	28409000	24460000	21294000	23896000	29733000	26270000	23487000	25316000	31322000	17332000	C15205	--
Lmlp012720	279.16	149.02	278.152	C16H22O4	[M+H]+	Dibutyl phthalate*	Phenolic acids	Phenolic acids	84-74-2	1	25425000	27934000	23243000	29848000	28838000	27849000	25046000	20361000	23545000	29894000	23897000	22971000	25428000	31190000	17287000	C14214	--
MWSmce341	279.16	149.03	278.152	C16H22O4	[M+H]+	Butyl isobutyl phthalate	Phenolic acids	Phenolic acids	17851-53-5	1	25939000	29139000	23037000	30099000	31702000	28938000	25189000	22206000	23940000	30403000	26574000	24502000	25715000	31288000	18690000	--	--
Lmhp003013	279.17	177.05	278.163	C15H22N2O3	[M+H]+	N-Feruloyl-Cadaverine	Alkaloids	Phenolamine	-	2	442580	335630	469470	334160	634820	552640	157560	345770	120200	377690	283040	412810	263570	263370	256880	--	--
mws5035	279.17	120.08	278.163	C15H22N2O3	[M+H]+	L-Leucyl-L-phenylalanine	Amino acids and derivatives	Amino acids and derivatives	56217-82-4	1	1182900	448070	3286100	748110	699970	1875800	4108900	3933500	5728900	1408200	6699200	2654600	6811300	4431100	2219100	--	--
Lmbn005923	277.22	59.01	278.225	C18H30O2	[M-H]-	Crepenynic acid	Lipids	Free fatty acids	2277-31-8	1	155280	64608	212990	104520	100990	215720	323450	301950	358660	143930	332230	313860	384230	250600	180800	C07289	ko00591
mws0366	277.22	277.22	278.225	C18H30O2	[M-H]-	γ-Linolenic Acid*	Lipids	Free fatty acids	506-26-3	1	11534000	5437200	16444000	8067100	8600200	16493000	22600000	22105000	24016000	10262000	23605000	20356000	25075000	18619000	13541000	C06426	ko00591,ko01040,ko01100
mws0367	277.22	277.22	278.225	C18H30O2	[M-H]-	α-Linolenic Acid*	Lipids	Free fatty acids	463-40-1	1	9940000	4201400	14221000	6215800	7024600	13569000	19797000	18535000	22297000	8265800	19250000	18199000	22789000	17540000	10993000	C06427	ko00592,ko01040,ko01100,ko01110
pmb0889	279.23	95.1	278.225	C18H30O2	[M+H]+	Punicic acid (9Z,11E,13Z-octadecatrienoic acid)	Lipids	Free fatty acids	544-72-9	1	375500	316810	2027400	1203700	1067900	3815300	5479900	2153400	3483900	955060	15432000	3614800	4567300	3648900	827970	C08364	--
pmb1650	279.2	149.4	278.225	C18H30O2	[M+H]+	Octadeca-11E,13E,15Z-trienoic acid	Lipids	Free fatty acids	25575-00-2	3	7373500	8469800	7061400	8193400	9100500	8622800	7359100	5978600	6633100	8755400	7719900	7040400	7468500	8630100	4690100	--	--
mws0629	281.11	166	280.106	C13H16N2O5	[M+H]+	L-Aspartyl-L-Phenylalanine	Amino acids and derivatives	Amino acids and derivatives	13433-09-5	1	271810	185820	175280	160780	224220	168360	192490	123080	105980	226390	220790	189970	22612	51798	24979	--	--
Lmbp010382	281.12	91.05	280.11	C18H16O3	[M+H]+	6-Methoxy-2-(2-phenylethyl)chromone	Others	Others	84294-89-3	3	65996	87855	65278	67336	87350	75022	31446	67493	109600	87746	50641	40780	40389	58194	34264	--	--
pmp001245	280.15	221.08	280.138	C15H22NO4+	[M]+	Feruloylcholine	Alkaloids	Phenolamine	85927-25-9	1	74529	93826	81782	298760	204910	360940	257170	247520	363570	182850	193160	159500	100110	146500	111820	--	--
Lmbn006152	279.23	59.01	280.24	C18H32O2	[M-H]-	(9Z,11E)-Octadecadienoic acid	Lipids	Free fatty acids	2540-56-9	1	8257.1	5482.2	11098	9456.4	11212	20327	24806	21720	29668	10237	29082	30533	36656	25947	15435	C04056	ko00591
mws1491	279.23	279.23	280.24	C18H32O2	[M-H]-	Linoleic acid	Lipids	Free fatty acids	60-33-3	1	16807000	13225000	26346000	20328000	22894000	34119000	48193000	45956000	48128000	20642000	50322000	50982000	56289000	42091000	35307000	C01595	ko00591,ko01040,ko01100
MWS4354	282.12	150.08	281.112	C11H15N5O4	[M+H]+	N6-methyladenosine	Nucleotides and derivatives	Nucleotides and derivatives	1867-73-8	1	29201	21355	49267	26360	32662	61040	99967	91456	95990	41253	152830	129860	227640	96604	60371	--	--
YC512118	282.28	247.24	281.272	C18H35NO	[M+H]+	Oleamide (9-Octadecenamide)	Lipids	Free fatty acids	301-02-0	1	5002.4	29013	22715	19575	7207.4	28803	13730	16856	20294	47131	9212.5	14799	33070	15648	15401	C19670	--
mws2623	281.25	281.25	282.256	C18H34O2	[M-H]-	11-Octadecanoic acid(Vaccenic acid)	Lipids	Free fatty acids	506-17-2	1	1146400	985750	1446600	1521500	1630400	2277700	2915800	3095600	3673500	1381900	2542200	2614900	3839800	2510300	2134200	C21944	--
mws0396	281.25	281.25	282.256	C18H34O2	[M-H]-	Elaidic Acid	Lipids	Free fatty acids	112-79-8	2	5053800	4164800	6528800	6277700	6645200	10394000	11627000	12106000	16066000	5945600	10129000	10427000	15109000	11273000	9385500	C01712	--
pme1178	284.1	152	283.092	C10H13N5O5	[M+H]+	Guanosine	Nucleotides and derivatives	Nucleotides and derivatives	118-00-3	1	4082500	1774800	7542800	2222600	2062700	5041600	10835000	10378000	15276000	3304300	8355100	7793200	29699000	19696000	12771000	C00387	ko00230,ko01100,ko02010
pme3350	284.1	168	283.092	C10H13N5O5	[M+H]+	8-Hydroxy-2-deoxyguanosine	Nucleotides and derivatives	Nucleotides and derivatives	88847-89-6	3	5952.1	5435.8	3549.5	5650.2	5903.9	2262.4	7538.2	5074.1	1558.6	7985.4	138880	9233.8	2509.2	4142.2	3219.7	--	--
Hmqp002567	284.13	147.04	283.12	C17H17NO3	[M+H]+	P-Hydroxycinnamic acid p-hydroxyphenethylamine	Phenolic acids	Phenolic acids	-	1	989790	1372200	3079100	4037800	3042100	1236800	3458200	1802800	1542900	3774600	2152400	4143100	149320	2541600	66595	--	--
MWSmce089	284.12	147.04	283.121	C17H17NO3	[M+H]+	p-Coumaroyltyramine	Alkaloids	Phenolamine	36417-86-4	1	1065300	1452800	3147800	4669700	3352700	1354000	3824200	2079900	1731200	4322000	2470700	4202100	167480	2733000	86953	--	--
Zmwp005562	284.13	147.04	283.121	C17H17NO3	[M+H]+	cis-N-p-Coumaroyltyramine	Alkaloids	Phenolamine	-	1	1032700	1406800	3132600	4196200	3106500	1248900	3264000	1916600	1574300	3817300	2300600	4354200	157830	2601600	71196	--	--
Zmzp005934	284.3	102.09	283.288	C18H37NO	[M+H]+	Stearamide	Alkaloids	Alkaloids	124-26-5	1	92972	60018	54268	44409	46917	59426	45817	99975	78464	131140	62235	75116	102060	36483	61280	C13846	--
mws4160	285.08	270.07	284.068	C16H12O5	[M+H]+	5,7-Dihydroxy-8-Methoxyflavone	Flavonoids	Flavones	632-85-9	2	20478	26562	23194	12117	11239	12118	10918	18583	19963	19982	8474.2	10876	2122.7	2481.9	3799.8	C10197	--
mws0668	283.07	151	284.076	C10H12N4O6	[M-H]-	Xanthosine	Nucleotides and derivatives	Nucleotides and derivatives	146-80-5	1	5373400	6537100	4528400	10207000	5376200	7567400	4560100	4325200	5417100	8786600	6055200	10647000	1000800	1199600	986870	C01762	ko00230,ko00232,ko01100,ko01110,ko02010
mws1505	283.1	135	284.105	C17H16O4	[M-H]-	Phenethyl caffeate	Phenolic acids	Phenolic acids	104594-70-9	3	1379.4	808.18	2767.8	1516.7	1029.2	2811.4	3491.5	3480.1	2420.6	2107.9	8922	8264	6311	3751.3	2630.7	C10484	--
mws1489	283.26	283.26	284.272	C18H36O2	[M-H]-	Stearic Acid	Lipids	Free fatty acids	57-11-4	2	42656000	28804000	28271000	34895000	35009000	34069000	37130000	30176000	31165000	29215000	31297000	38496000	37570000	27396000	21663000	C01530	ko00061,ko01040
pma1751	286.09	124	285.085	C12H15NO7	[M+H]+	N-(beta-D-Glucosyl)nicotinate	Others	Vitamin	-	3	961030	966460	1419900	2229100	2040400	2152800	1487200	1637300	1523700	2319800	2051100	1731600	1468500	881880	1119700	--	--
MWSHY0058	287.06	153.02	286.048	C15H10O6	[M+H]+	Luteolin (5,7,3',4'-Tetrahydroxyflavone)	Flavonoids	Flavones	491-70-3	1	12817	9348.4	1502	7551.9	3652.7	3042.1	12564	7748.3	6115.6	2276.2	3730.7	4440	8606.4	12896	17121	C01514	ko00941,ko00944,ko01100,ko01110
pmp000792	287.09	259.1	286.084	C16H14O5	[M+H]+	Moracin A	Others	Others	67259-17-0	3	9	9	9	9	9	9	2987.1	2282.5	2850.4	9	9	9	17977	13784	19594	C08844	--
MWSslk132	285.21	223.21	286.214	C16H30O4	[M-H]-	Hexadecanedioic acid	Lipids	Free fatty acids	505-54-4	1	46881	41768	55419	78469	57879	78125	55873	67922	68461	49870	52531	56194	77914	62362	48637	C19615	ko00073,ko01100
Smln014756	285.22	285.22	286.23	C20H30O	[M-H]-	Ferruginol	Terpenoids	Ditepenoids	514-62-5	2	849460	617270	576830	686500	711840	660660	731560	623680	622150	592930	662370	778270	814560	515780	408730	C09092	ko00904,ko01110
Zmyn005252	285.24	239.24	286.251	C17H34O3	[M-H]-	3-Hydroxy-palmitic acid methyl ester	Lipids	Free fatty acids	51883-36-4	1	26484	38720	44106	34820	87074	45139	37541	28499	23827	39843	34319	37077	14602	16754	12324	C11849	--
mws1094	287.06	259	288.063	C15H12O6	[M-H]-	Aromadendrin (Dihydrokaempferol)	Flavonoids	Flavanonols	480-20-6	3	9	1113.4	1869.2	2572.8	2710.1	9	8329.2	3922.3	3676.9	2923.2	5708.5	6038.3	25391	14875	20654	C00974	ko00941,ko01100,ko01110
mws0064	287.06	135	288.063	C15H12O6	[M-H]-	Eriodictyol (5,7,3',4'-Tetrahydroxyflavanone)	Flavonoids	Flavanones	552-58-9	2	8562.1	6916.6	7357.1	8998.5	2500	1992.2	33915	13300	9040.9	3731.7	30021	7458.8	54151	63146	42084	C05631	ko00941,ko01100,ko01110
Lmyn007883	287.22	287.22	288.23	C16H32O4	[M-H]-	9,16-Dihydroxypalmitic acid	Lipids	Free fatty acids	38076-49-2	3	241800	197900	449180	422990	271360	271350	351450	256550	302270	419450	317130	391690	619260	421350	495850	--	--
pmn001686	287.22	241.22	288.23	C16H32O4	[M-H]-	10,16-Dihydroxypalmitic acid	Lipids	Free fatty acids	3233-90-7	1	5193.4	3147.9	10079	10355	5506.6	6343.8	8398.3	6040.8	7645.1	9231	10413	10381	13537	10068	11134	C08285	ko00073
pme3163	289	97	290.04	C7H15O10P	[M-H]-	D-Sedoheptuiose 7-phosphate	Others	Saccharides and Alcohols	2646-35-7	3	1947100	1692500	1581900	2077400	2489200	2253600	1718800	1738200	2324100	2195400	2593800	2795900	1953300	1852700	2212000	--	--
pmb2657	289.1	97.1	290.123	C10H18N4O6	[M-H]-	Argininosuccinic acid	Organic acids	Organic acids	2387-71-5	3	254810	316010	290460	274010	258670	246330	278510	281240	272960	283140	296500	232270	254910	251440	237930	C03406	ko00220,ko00250,ko01100,ko01110,ko01230
pmb0885	291	190.9	290.188	C18H26O3	[M+H]+	4-Oxo-9Z,11Z,13E,15E-Octadecatetraenoic Acid	Lipids	Free fatty acids	-	3	50742	54007	36791	44720	38388	36258	23264	25308	32445	51886	37263	51359	8762.8	10528	9115.8	--	--
pmb0502	292.2	147.04	291.195	C16H25N3O2	[M+H]+	p-Coumaroylspermidine	Alkaloids	Phenolamine	-	2	20944	47749	18564	120170	85537	378790	384150	144130	86710	75966	112690	201240	45077	151600	15485	--	--
Zmyn004548	291.2	235.17	292.204	C18H28O3	[M-H]-	12-Oxo-phytodienoic acid	Lipids	Free fatty acids	85551-10-6	3	2733.5	1950.4	4920.7	4383	4196.5	8248.7	13145	9117	10832	4418.6	12932	14103	6880.7	5267.5	2697.3	C01226	ko00592,ko01100,ko01110
MWSmce689	293.25	95.09	292.24	C19H32O2	[M+H]+	Methyl linolenate	Lipids	Free fatty acids	301-00-8	2	14349	13667	29044	25955	29698	46112	54515	21606	59283	17204	180270	71351	35209	30484	11400	--	--
pmb2786	293.21	235.17	294.219	C18H30O3	[M-H]-	9-Hydroxy-10,12,15-octadecatrienoic acid*	Lipids	Free fatty acids	89886-42-0	2	1829.8	782.37	16484	7432.8	7478	31915	45952	8722.4	18512	10904	172800	47080	17472	11288	4530	C16326	ko00592
pmb2792	293.21	193.1	294.219	C18H30O3	[M-H]-	13-Hydroxy-6,9,11-octadecatrienoic acid	Lipids	Free fatty acids	74784-20-6	2	48826	65542	55779	61320	73206	77622	53073	54983	72519	83080	89720	69657	64797	60089	47281	--	--
pmb2787	293.21	275.1	294.219	C18H30O3	[M-H]-	9-Oxo-10E,12Z-octadecadienoic acid	Lipids	Free fatty acids	54232-59-6	1	3487.9	1526.8	25477	12988	8390.4	34356	62069	14096	29568	11987	287500	52823	32067	16751	5028.8	C14766	ko00591
Zmpn003368	293.21	195.14	294.219	C18H30O3	[M-H]-	13S-Hydroxy-9Z,11E,15Z-octadecatrienoic acid	Lipids	Free fatty acids	87984-82-5	1	55098	20595	391990	93712	143040	381140	660850	256640	681920	226240	1805200	694580	573340	329280	86767	C16316	ko00592
Zmyn004676	293.21	113.1	294.219	C18H30O3	[M-H]-	17-Hydroxylinolenic acid	Lipids	Free fatty acids	-	1	24249	18186	106160	89291	79733	340200	381210	136520	249720	69986	610730	366700	202400	166840	50132	C16346	ko00592
Zmyn004732	293.21	185.12	294.219	C18H30O3	[M-H]-	2R-hydroxy-9Z,12Z,15Z-octadecatrienoic acid	Lipids	Free fatty acids	-	2	2858.5	3536.3	4115.9	7916.4	7132.1	12813	14892	9188.4	6283.5	4963.5	12213	5941.2	6002.2	7604.1	6645.7	C16342	ko00592
Hmqn004825	293.21	275.2	294.219	C18H30O3	[M-H]-	Rabdosia acid A	Lipids	Free fatty acids	-	2	3967.9	2821	29396	10779	5653.4	36926	62505	12035	29587	14557	289530	54203	27442	17258	3020.1	--	--
Lmbn005443	293.21	235.17	294.219	C18H30O3	[M-H]-	13-KODE; (9Z,11E)-13-Oxooctadeca-9,11-dienoic acid*	Lipids	Free fatty acids	54739-30-9	2	2732	1598.6	17149	6014.9	6078.5	27800	37582	6485.5	15584	11820	173890	51704	13378	9829.9	3860.4	C14765	ko00591
Lmcn009539	293.25	293.25	294.256	C19H34O2	[M-H]-	E,E,Z-1,3,12-Nonadecatriene-5,14-diol	Lipids	Free fatty acids	-	1	9017	5632.4	14203	10449	11588	10277	29417	21502	24050	7739.7	32435	15542	21700	12492	6059.9	--	--
Lmcp007250	297.11	91.05	296.105	C18H16O4	[M+H]+	5-Hydroxy-6-methoxy-2-(2-phenylethyl)chromone	Others	Others	-	3	25736	34493	33727	13968	13036	13250	25518	16268	22685	29057	19181	23487	15106	33426	34333	--	--
Hmqp005411	297.24	81.07	296.234	C18H32O3	[M+H]+	9-Oxo-12Z-Octadecenoic acid*	Lipids	Free fatty acids	112543-32-5	2	39816	129080	105020	91977	89348	180860	248890	111560	147650	115290	891430	176510	89010	126280	59227	--	--
Hmqp005455	297.24	81.07	296.234	C18H32O3	[M+H]+	15(R)-Hydroxylinoleic Acid*	Lipids	Free fatty acids	177931-23-6	2	66121	70258	126350	136090	77255	180890	231790	115400	144200	98094	986610	119400	129790	148180	72250	--	--
Lmbn005369	295.23	195.14	296.235	C18H32O3	[M-H]-	13(S)-HODE;13(S)-Hydroxyoctadeca-9Z,11E-dienoic acid*	Lipids	Free fatty acids	10219-69-9	1	118000	83873	592490	319120	297660	1169500	1783800	549600	996730	267730	4586800	1304600	1004700	790580	205230	C14762	ko00591
Lmbn005662	295.23	171.1	296.235	C18H32O3	[M-H]-	9(10)-EpOME;(9R,10S)-(12Z)-9,10-Epoxyoctadecenoic acid	Lipids	Free fatty acids	16833-56-0	1	4940.2	3155.2	49629	16816	5544	73701	163030	24661	56404	14454	932100	81155	37148	35695	6841.1	C14825	ko00591,ko01100
Rfmb091	295.23	195.14	296.235	C18H32O3	[M-H]-	9S-Hydroxy-10E,12Z-octadecadienoic acid*	Lipids	Free fatty acids	15514-85-9	1	115740	81156	580590	300580	304920	1157500	1811500	561420	964770	263160	4517000	1227100	1020800	773770	214350	C14767	ko00591
pmb2799	295.23	195.2	296.235	C18H32O3	[M-H]-	12,13-Epoxy-9-Octadecenoic Acid	Lipids	Free fatty acids	6799-85-5	1	2370.6	1742.2	6121.9	3653.9	2257.7	8809.6	16660	3381.9	6181.7	2749.1	62962	12737	5157.1	4429.5	2621.3	C14826	ko00591,ko01100
pme1474	298.1	136	297.09	C11H15N5O3S	[M+H]+	5'-Deoxy-5'-(methylthio)adenosine	Nucleotides and derivatives	Nucleotides and derivatives	2457-80-9	1	5723000	5212300	5085800	4090900	4187800	3798300	5625200	6529500	6394400	4918300	3695600	3760200	8057400	8305900	9112400	C00170	ko00270,ko00908,ko01100
pmb0197	298.1	166.3	297.107	C11H15N5O5	[M+H]+	N7-Methylguanosine	Nucleotides and derivatives	Nucleotides and derivatives	20244-86-4	3	638010	603230	831300	487740	472090	558920	1112900	905500	992570	585690	895880	961600	2508900	1623600	888640	C20674	--
Lmbn009444	297.24	183.14	298.251	C18H34O3	[M-H]-	Ricinoleic acid	Lipids	Free fatty acids	141-22-0	2	25180	24157	32577	23064	24857	29467	37251	40794	48879	22220	19572	21210	43348	41030	36732	C08365	--
pmf0297	297.32	183.1	298.324	C20H42O	[M-H]-	1-Eicosanol	Lipids	Free fatty acids	629-96-9	3	23804	27927	29284	26750	20907	31282	39330	41168	47270	21770	24263	26446	42770	38777	35424	--	--
mws0724	298.08	208	299.087	C10H13N5O6	[M-H]-	8-Hydroxyguanosine	Nucleotides and derivatives	Nucleotides and derivatives	3868-31-3	3	21254	9	26370	12844	11340	26761	78450	69484	86213	21083	40960	44869	74206	63022	37649	--	--
ML10195036	300.3	60.05	299.282	C18H37NO2	[M+H]+	3-Dehydrosphinganine	Lipids	Sphingolipids	16105-69-4	2	4688.4	3457.7	8041.4	7344.7	7153.2	9560.9	5858	2390.2	1810.1	8945.1	40577	17808	5241.1	2907	4454.5	C02934	ko00600,ko01100
mws0058	299.06	284	300.063	C16H12O6	[M-H]-	Diosmetin (5,7,3'-Trihydroxy-4'-methoxyflavone)	Flavonoids	Flavanones	520-34-3	2	9321.7	8287.5	7970.3	43973	3621.5	3194.1	14393	12086	9305	6212.9	6355.7	5809.2	25141	32444	30652	C10038	--
MWSHY0069	301.07	286.05	300.063	C16H12O6	[M+H]+	Hispidulin (5,7,4'-Trihydroxy-6-methoxyflavone)	Flavonoids	Flavones	1447-88-7	2	13352	13867	13011	78037	6816.6	9642.4	24579	18532	17501	7428.8	21839	16205	34012	52661	46224	C10058	--
Lmjp004941	301.07	286.05	300.063	C16H12O6	[M+H]+	Rhamnocitrin (7-Methylkaempferol)	Flavonoids	Flavonols	569-92-6	2	12049	11530	11956	83823	8716.2	7715.2	24175	14937	16426	9564.2	21403	12842	32465	47976	50359	C17059	--
pmb3142	299.1	137.1	300.085	C13H16O8	[M-H]-	Salicylic acid-2-O-glucoside	Phenolic acids	Phenolic acids	10366-91-3	3	1583200	1775900	1601200	3350100	3010200	5199300	3769900	3876700	4572800	2539500	3818400	4491100	2303300	2699900	2497200	--	--
pme2816	301.2	209.2	300.209	C20H28O2	[M+H]+	4-Oxoretinol	Others	Vitamin	62702-55-0	2	8694.8	6294.1	9446.1	6367.1	8963	6037.5	7407.7	9042.7	9915.4	6795.9	6753.5	6598.2	7192.8	6016.5	6539.8	C16683	--
Cmmn012461	299.2	299.2	300.209	C20H28O2	[M-H]-	Dehydroabietic acid	Terpenoids	Ditepenoids	1740-19-8	2	155310	124150	135790	127040	136080	151150	139130	321020	144370	713050	195190	193750	126620	95655	108080	--	--
MWS4295	299.26	253.25	300.266	C18H36O3	[M-H]-	DL-2-hydroxystearic acid	Lipids	Free fatty acids	629-22-1	2	76590	95767	160820	89275	88445	151110	119840	83834	74283	112920	110800	148870	33450	35950	28562	--	--
MWS5235	299.26	253.25	300.266	C18H36O3	[M-H]-	12-Hydroxyoctadecanoic acid	Lipids	Free fatty acids	106-14-9	3	7882.2	7585.6	7446.9	8433.9	6793.3	7643.4	8268.6	9209.3	14003	8187.7	5931.4	6674.7	5697.3	7750.9	5268.7	--	--
Zmyn005384	299.26	253.26	300.266	C18H36O3	[M-H]-	2R-Hydroxyoctadecanoic Acid	Lipids	Free fatty acids	26633-48-7	1	70743	87606	154190	92710	97036	152710	116360	83952	78700	102160	110060	147600	30112	35519	31050	C03042	--
Lmqn008288	299.26	299.26	300.267	C18H36O3	[M-H]-	3-Hydroxyoctadecanoic Acid	Lipids	Free fatty acids	45261-96-9	2	127380	109310	121260	120040	110850	138540	127360	273350	137100	623940	172730	170620	124220	109310	120080	--	--
pmb3079	300.05	96.9	301.056	C8H16NO9P	[M-H]-	N-Acetyl-D-glucosamine-1-phosphate	Others	Saccharides and Alcohols	6866-69-9	3	171370	176000	157720	236650	253600	196690	150100	167290	150700	329610	251440	172520	43969	46947	44326	C04256	--
Hmyp002315	303.04	257.04	302.042	C15H10O7	[M+H]+	3,5,7,4'-Tetrahydroxy-Coumaronochromone	Others	Others	-	1	1556400	1924500	1490800	1045500	815150	720490	1852600	981660	1661400	895660	315210	989950	1665700	2031900	2059500	--	--
pme3514	301.04	151	302.043	C15H10O7	[M-H]-	Morin	Flavonoids	Flavonols	480-16-0	2	53800	78933	63073	87798	63474	91767	157120	93135	108080	59333	93173	65481	88433	104860	68568	C10105	--
MWSHY0088	303.05	169.01	302.043	C15H10O7	[M+H]+	Herbacetin	Flavonoids	Flavonols	527-95-7	3	9	3231.8	4870.5	24528	15208	5580.1	6576.6	4695.1	7810.5	6165.7	8854.4	13718	1967.5	3921.3	1869.7	C02806	--
Zmpp002571	303.05	257.05	302.043	C15H10O7	[M+H]+	Robinetin	Flavonoids	Flavonols	490-31-3	2	436570	236980	366280	23393	57200	82881	125900	104100	148570	74095	84939	42807	76452	106650	107970	C10177	--
MWSHY0029	303.05	229.05	302.043	C15H10O7	[M+H]+	Quercetin	Flavonoids	Flavonols	117-39-5	1	124420	130210	180910	96294	170020	115360	66261	44306	56384	143430	61161	79219	17464	26878	60588	C00389	ko00941,ko00944,ko01100,ko01110
Cmsp004086	303.09	229.08	302.079	C16H14O6	[M+H]+	Dihydrokaempferide	Flavonoids	Flavanonols	137225-59-3	2	1960100	1536100	2920900	789860	857210	917610	1217000	1441200	1545800	828140	303610	488530	1500900	3233500	2577900	--	--
mws0463	301.07	164	302.079	C16H14O6	[M-H]-	Hesperetin	Flavonoids	Flavanones	520-33-2	2	5637.1	4193.9	4679	6645.1	3073	3173.4	10535	5922.8	3320	6559.5	5858.3	2851.7	12440	10988	7413	C01709	ko00941
Zmhn000892	301.09	139.05	302.1	C13H18O8	[M-H]-	4-O-Glucosyl-3,4-dihydroxybenzyl alcohol	Phenolic acids	Phenolic acids	-	2	55174	82024	79841	119260	120690	113210	188320	182580	178090	167300	279340	139830	114510	112280	112000	--	--
Zmdp007400	303.12	271.1	302.115	C17H18O5	[M+H]+	4,5-dihydroxy-2,3,6-trimethoxy-9,10-dihydrophenanthrene	Others	Others	-	3	10443	5999.4	10589	7157.4	5336.4	5714	11113	3495.3	3838.9	6755.6	5348.2	5984.6	3843.3	4816.1	2639.1	--	--
MWSslk208	301.22	301.22	302.225	C20H30O2	[M-H]-	Kaurenoic Acid	Terpenoids	Ditepenoids	6730-83-2	1	14793	18880	12133	13902	12175	6561.9	10833	385890	12397	1271600	141980	15236	9848	8382.2	11620	C11874	ko00904,ko01100,ko01110
Cmmn013275	301.22	301.22	302.225	C20H30O2	[M-H]-	Isopimaric acid	Terpenoids	Ditepenoids	5835-26-7	3	124360	176410	9	193410	106170	144400	155800	137530	98054	122380	82152	56184	28511	81973	58003	--	--
Lmbn014696	301.22	301.22	302.225	C20H30O2	[M-H]-	Pimaric acid	Terpenoids	Ditepenoids	127-27-5	1	17161	13283	9468.3	8321.5	15167	7089.5	12064	390600	11634	1284600	146570	18305	11532	9560.4	12982	C09159	--
MWSmce549	303.25	57.07	302.246	C17H34O4	[M+H]+	1-Monomyristin	Lipids	Free fatty acids	589-68-4	3	523600	445750	542860	541880	571810	619650	512730	601420	588360	636490	727860	698600	755730	653020	644790	--	--
mws1375	304.15	185.09	303.143	C12H21N3O6	[M+H]+	Nicotianamine	Alkaloids	Alkaloids	34441-14-0	1	88169	134900	102630	189510	155650	161510	211140	196050	244570	244590	186550	227610	61565	81704	71327	C05324	--
pmn001610	307.26	307.3	308.272	C20H36O2	[M-H]-	Eicosadienoic acid	Lipids	Free fatty acids	5598-38-9	1	51562	30647	61412	19029	20813	56215	76407	63455	59395	51384	206450	121040	70598	34403	20227	C16525	ko01040
pmb2791	309.21	209.1	310.1	C18H30O4	[M-H]-	9-Hydroperoxy-10E,12,15Z-octadecatrienoic acid	Lipids	Free fatty acids	111004-08-1	3	34367	33880	39071	33579	34534	38378	33244	35635	40116	46450	44404	49736	37484	28551	28263	C16321	ko00592,ko01110
Zmyn004449	309.21	171.1	310.214	C18H30O4	[M-H]-	9-Hydroxy-12-oxo-10(E),15(Z)-octadecadienoic acid	Lipids	Free fatty acids	-	2	1115.4	1529.6	2561.1	5483.3	2635.8	7134.2	11984	4276.1	6059.1	3031.7	41047	7077.1	9787.7	13269	3164.1	C21923	ko00592,ko01110
pme3967	312.13	180	311.123	C12H17N5O5	[M+H]+	2-(Dimethylamino)guanosine	Nucleotides and derivatives	Nucleotides and derivatives	2140-67-2	2	2037800	2249800	1669400	994350	827710	1102300	1957100	1927400	1878800	1212100	1911100	1485600	1859900	1123200	911660	--	--
Lmbp007051	313.11	137.06	312.1	C18H16O5	[M+H]+	6-Hydroxy-2-[2-(3'-methoxy-4'-hydroxyphenylethyl)]chromone	Others	Others	-	3	28316	24590	30858	25309	30050	29914	16227	25065	19103	34215	35271	25675	22759	19031	26140	--	--
Lmcp005089	313.11	121.07	312.1	C18H16O5	[M+H]+	6,8-Dihydroxy-2-[2-(4-methoxyphenyl)ethyl]chromone	Others	Others	-	3	15612	18723	20988	9968.9	11224	11044	21015	12189	15741	14361	11726	16756	23108	20815	16834	--	--
Lmqp002761	313.14	151.08	312.136	C19H20O4	[M+H]+	Alnusonol	Phenolic acids	Phenolic acids	52330-12-8	3	26043	28598	35133	72589	110320	144190	80103	72286	58811	59906	102220	122880	43945	42934	21594	--	--
mws0636	313.15	166	312.147	C18H20N2O3	[M+H]+	L-Phenylalanyl-L-phenylalanine	Amino acids and derivatives	Amino acids and derivatives	2577-40-4	1	88291	56614	240730	68406	66022	119510	258460	271170	332560	117700	435800	171140	425730	264930	111510	--	--
Lmbn004685	311.22	223.17	312.23	C18H32O4	[M-H]-	5S,8R-DiHODE; (5S,8R,9Z,12Z)-5,8-Dihydroxyoctadeca-9,12-dienoate	Lipids	Free fatty acids	-	2	26488	24379	30802	33915	31461	48370	34808	28951	30498	35003	76729	53362	27300	26924	30946	C20186	ko00591
MWS80007	311.22	249.22	312.23	C18H32O4	[M-H]-	13-Hydroperoxy-9Z,11E-octadecadienoic acid	Lipids	Free fatty acids	23017-93-8	3	1959.4	2377.1	5469.9	16654	3179.8	8844.6	5205.7	3974.3	3517.3	5260.5	4220.2	4662.8	7145.7	6269.9	4252.1	--	--
pmb2804	311.1	171.3	312.23	C18H32O4	[M-H]-	13S-Hydroperoxy-9Z,11E-octadecadienoic acid	Lipids	Free fatty acids	33964-75-9	3	23857	24129	63885	42076	34463	69808	92161	43237	63233	35151	368740	56170	159070	88358	33517	C04717	ko00591,ko01100
Lmbn005287	311.22	249.22	312.23	C18H32O4	[M-H]-	7S,8S-DiHODE; (9Z,12Z)-(7S,8S)-Dihydroxyoctadeca-9,12-dienoic acid	Lipids	Free fatty acids	143288-65-7	3	2214.2	3181.2	4092.7	20752	4715.6	7447.7	4938.3	5155.4	5488.8	6245.3	3653.1	4837.6	6792.9	7673.8	5578.4	C07354	ko00591
pmn001689	311.22	223.17	312.23	C18H32O4	[M-H]-	9-Hydroxy-12-oxo-15(Z)-octadecenoic acid	Lipids	Free fatty acids	-	2	26969	25226	27480	33988	26757	41310	39114	28628	30339	33081	71778	50533	28841	23344	24588	C21924	ko00592,ko01110
MWS80006	311.22	293.21	312.23	C18H32O4	[M-H]-	9-Hydroperoxy-9Z,11E-Octadecadienoic Acid	Lipids	Free fatty acids	5502-91-0	3	5287.6	8275.2	5504	5508.9	6674.8	7806.8	5865.4	6926.6	7961.6	6422.1	8706	6908	6940.1	5461.7	4679.6	C14827	ko00591,ko01100
Rfmb087	311.22	293.21	312.23	C18H32O4	[M-H]-	9-Hydroxy-13-oxo-10-octadecenoic Acid	Lipids	Free fatty acids	-	3	11615	8583.5	38598	24197	16678	37343	95546	27235	56832	21916	677760	47593	57581	54848	17826	--	--
MWStz221	314.14	177.06	313.131	C18H19NO4	[M+H]+	N-Cis-Feruloyltyramine	Alkaloids	Phenolamine	80510-09-4	1	2139100	2488300	4641900	7580400	4650300	2902300	7358400	5046800	5430000	6227200	3997100	5713500	1147500	3319500	609680	--	--
mws1433	314.14	177.05	313.131	C18H19NO4	[M+H]+	N-Feruloyltyramine	Alkaloids	Phenolamine	66648-43-9	1	2230100	2457200	4455800	7747000	4529100	2854700	6671000	4676200	5328100	6417900	3953900	5798400	1217900	3099500	612250	C02717	--
Lmmn002179	313.09	107.05	314.1	C14H18O8	[M-H]-	Methyl salicylate-2-O-glucoside	Phenolic acids	Phenolic acids	10019-60-0	2	99480	185180	128540	285550	246290	375660	88467	193730	127510	341450	305610	251330	21522	37241	18738	--	--
Lmbn005487	313.24	251.24	314.246	C18H34O4	[M-H]-	12,13-DHOME; (9Z)-12,13-Dihydroxyoctadec-9-enoic acid	Lipids	Free fatty acids	263399-35-5	1	27051	21210	39450	43627	31880	40696	38856	45423	52018	37730	37277	37936	42357	42668	29332	C14829	ko00591
Lmbn007891	313.24	183.14	314.246	C18H34O4	[M-H]-	Hydroxy ricinoleic acid	Lipids	Free fatty acids	-	3	4458.6	4452.6	5651.1	4162.8	3779.3	3604.8	4316.9	4356.1	3770	6545.8	6126.9	4332.4	4351.8	3916.1	5320.1	--	--
pmp000003	317.07	302.04	316.058	C16H12O7	[M+H]+	Nepetin (5,7,3',4'-Tetrahydroxy-6-methoxyflavone)	Flavonoids	Flavones	520-11-6	3	9	65213	33236	74947	77627	134090	23968	14000	32889	76342	147730	104500	24813	22536	36395	--	--
mws0066	315.05	151	316.058	C16H12O7	[M-H]-	Isorhamnetin	Flavonoids	Flavonols	480-19-3	2	1803.4	3206.4	1655.6	6038.9	2217.6	6081.7	10385	9735.2	7467.4	4561.7	5272.1	2781.3	8461.8	6720.9	5411.9	C10084	--
pmb2871	315.07	153	316.079	C13H16O9	[M-H]-	1-O-Gentisoyl-D-glucoside*	Phenolic acids	Phenolic acids	23445-11-6	1	969400	1057700	1502900	1929600	1417900	1404100	1508800	1464400	1481600	1028900	1277800	1181300	1668900	2265500	2276700	--	--
pmn001367	315.07	153.02	316.079	C13H16O9	[M-H]-	Protocatechuic acid-4-O-glucoside*	Phenolic acids	Phenolic acids	-	1	663080	837410	1186900	1224800	964150	1030800	1188400	991590	819760	638080	751620	732200	1503700	1801800	1840700	--	--
Zmtn001661	315.11	153.02	316.116	C14H20O8	[M-H]-	Vanilloloside	Phenolic acids	Phenolic acids	74950-96-2	2	524310	740290	1060500	1234100	1046300	1003400	1203600	1107700	939550	651060	957090	683150	1108500	1779800	1898200	--	--
Hmtn001120	315.11	153.06	316.116	C14H20O8	[M-H]-	5-(2-Hydroxyethyl)-2-O-glucosylphenol	Phenolic acids	Phenolic acids	-	2	84748	84361	83902	161300	146810	124210	211110	192790	191460	81033	237200	158650	96441	140560	128780	--	--
pmb2221	318.3	60.1	317.293	C18H39NO3	[M+H]+	4-Hydroxysphinganine	Lipids	Sphingolipids	554-62-1	3	242000	242480	303770	407140	358290	373690	275590	207800	225840	518460	664030	473570	282940	367130	454590	C12144	ko00600,ko01100
pmp000970	319.23	301.2	318.219	C20H30O3	[M+H]+	Hispanolone	Terpenoids	Ditepenoids	18676-07-8	2	9515.7	4057.4	28912	17674	15877	63573	92473	31440	63582	12013	207880	80948	55066	42801	8600.5	--	--
pmb0751	321.1	147.3	320.09	C16H16O7	[M+H]+	Trans-5-O-(p-Coumaroyl)shikimate	Phenolic acids	Phenolic acids	-	3	15159	25302	28048	42607	26742	48906	59565	52566	38818	23435	45978	25032	160740	128690	80129	C02947	ko00940,ko00941,ko00945,ko01100,ko01110
pmb3075	319	145.1	320.09	C16H16O7	[M-H]-	3-O-p-Coumaroylshikimic acid	Phenolic acids	Phenolic acids	-	3	109100	18654	469330	7915.5	4541	24600	132330	115370	213380	13018	12431	21486	1058200	562370	721700	--	--
mws0582	322.11	130	321.099	C11H19N3O6S	[M+H]+	S-(Methyl)glutathione	Amino acids and derivatives	Amino acids and derivatives	2922-56-7	2	11331	12720	29641	10748	15824	19624	11475	14605	17657	16555	13935	16740	65279	95839	37064	C11347	--
MWSslk257	324.06	112.05	323.052	C9H14N3O8P	[M+H]+	Cytidine 5'-monophosphate(Cytidylic acid)	Nucleotides and derivatives	Nucleotides and derivatives	63-37-6	3	119250	74099	112730	69601	72929	102630	161900	150880	287530	134700	123410	116440	426020	319980	138430	C00055	ko00240,ko01100
pme3188	323.03	211	324.036	C9H13N2O9P	[M-H]-	Uridine 5'-monophosphate	Nucleotides and derivatives	Nucleotides and derivatives	58-97-9	1	500280	313230	770830	542730	521060	1073600	1370000	1281800	3268900	1028000	841090	910490	2706000	1749900	1341100	C00105	ko00240,ko01100
Lmbp003825	325.09	163.04	324.085	C15H16O8	[M+H]+	Skimmin (7-Hydroxycoumarin-7-O-glucoside)	Lignans and Coumarins	Coumarins	93-39-0	1	29590000	17702000	19299000	5794700	10342000	4716000	6028000	6016000	3375500	13346000	7269600	3278300	11155000	11287000	14746000	--	--
Hmqp006023	326.27	309.27	324.266	C20H36O3	[M+H]+	Ethyl 9-Hydroxy-10,12-octadecadienoic acid	Lipids	Free fatty acids	-	2	3471.9	2581.1	4243	6308.9	6057.8	6925.5	2514.8	4912.8	5275.6	6379.4	9040.7	7860.2	7076.6	5000.6	3917.9	--	--
mws0983	326.31	62.06	325.298	C20H39NO2	[M+H]+	N-Oleoylethanolamine	Alkaloids	Alkaloids	111-58-0	1	25879	29011	41737	60436	59189	79209	31087	51945	54729	65015	91221	87875	73207	50505	36740	C20792	--
pmn001516	325.06	125	326.064	C14H14O9	[M-H]-	5-Galloylshikimic acid	Phenolic acids	Phenolic acids	95719-51-0	1	7580600	8263400	7913000	4897400	5091700	4300200	8511700	6986900	6625600	4508800	4187200	5394800	9085700	8076200	8157700	--	--
Zmzn001549	325.09	119.05	326.1	C15H18O8	[M-H]-	Ferulic acid-1-O-glucoside	Phenolic acids	Phenolic acids	14364-05-7	2	1076100	924050	3241400	2436300	1801400	1120500	538940	535200	345040	2385800	811590	759990	3019800	1869300	5188100	C04415	--
Lmsn003111	325.09	145.03	326.1	C15H18O8	[M-H]-	1-O-p-Coumaroyl-β-D-glucose	Phenolic acids	Phenolic acids	7139-64-2	1	6341500	2738400	3014100	1653200	1613700	1286500	1457500	1759700	1341400	1801700	1093800	876360	21088000	12461000	17508000	C16827	--
Zmhn002301	325.09	163.04	326.1	C15H18O8	[M-H]-	p-Coumaric acid-4-O-glucoside	Phenolic acids	Phenolic acids	117405-48-8	1	8799900	9920800	8311100	8912600	9453800	10223000	11294000	9549000	11116000	13156000	11700000	11197000	7792700	6959200	7128000	C06739	--
Hmhn003067	325.09	119.05	326.1	C15H18O8	[M-H]-	Phenylpropionic acid-O-β-D-glucopyranoside	Phenolic acids	Phenolic acids	-	1	263800	274400	268190	290100	449950	286910	367320	474020	530670	544860	143050	204490	2157900	2091400	2640900	--	--
Lmqn000351	325.11	59.01	326.121	C12H22O10	[M-H]-	Rutinose	Others	Saccharides and Alcohols	90-74-4	2	66432	96339	59913	63803	90174	137540	69099	84696	70293	93117	77660	79357	28848	33311	34052	C08247	--
Smcp000882	328.13	310.12	327.132	C15H21NO7	[M+H]+	N-benzoyl-2-aminoethyl-β-D-glucopyranoside	Others	Others	-	2	274190	361650	65596	287460	280600	301720	213470	384600	294430	270560	248160	151470	35470	46190	22016	--	--
pmn001690	327.14	165.09	328.152	C16H24O7	[M-H]-	3-Hydroxy-4-isopropylbenzylalcohol-3-O-glucoside	Phenolic acids	Phenolic acids	-	1	29984	43854	34916	70138	55100	49731	44156	46446	47840	45605	65587	67467	20785	30946	27418	--	--
pmn001691	327.22	291.2	328.225	C18H32O5	[M-H]-	9,12,13-Trihydroxy-10,15-octadecadienoic acid	Lipids	Free fatty acids	-	1	4950.9	3746.3	60330	14065	29366	36857	62618	8919.7	40804	30222	368590	64311	73860	48640	7675.4	--	--
mws0371	327.23	283.3	328.24	C22H32O2	[M-H]-	Cis-4,7,10,13,16,19-Docosahexaenoic Acid	Lipids	Free fatty acids	6217-54-5	3	3665.2	4005.9	2188.9	2573	1760.7	2055.2	674.07	1234.8	2914.4	2935.1	4239.6	2214.8	346.73	380.69	945.76	C06429	ko01040
mws0884	328.05	134.2	329.053	C10H12N5O6P	[M-H]-	Cyclic 3',5'-Adenylic acid	Nucleotides and derivatives	Nucleotides and derivatives	60-92-4	1	344520	135110	471480	347860	337460	653360	976640	920050	1282800	276380	740460	690490	1685100	1126900	871150	C00575	ko00230,ko01100
MWStz208	330.13	177.06	329.126	C18H19NO5	[M+H]+	N-Feruloyloctopamine	Alkaloids	Phenolamine	66648-44-0	2	26037	42503	72151	261130	159900	101270	369300	162960	203230	215700	248500	225120	21545	42253	3750.8	--	--
pmp000004	331.08	316.06	330.074	C17H14O7	[M+H]+	4',5,7-Trihydroxy-3',6-dimethoxyflavone	Flavonoids	Flavones	18085-97-7	2	20021	24628	27111	21360	22284	16725	14404	19616	16381	21921	16354	13687	5428.7	4620.4	4657.5	--	--
Zmhn001883	329.09	209.04	330.095	C14H18O9	[M-H]-	Vanillic acid-4-O-glucoside	Phenolic acids	Phenolic acids	32142-31-7	3	21818	59176	12972	85515	71584	68196	52009	76842	44779	73909	35396	45876	14855	9607.6	12251	--	--
Lmtn002565	329.11	167.03	330.095	C14H18O9	[M-H]-	1-O-Vanilloyl-D-Glucose	Phenolic acids	Phenolic acids	-	1	391500	427990	420520	228910	229290	328270	359910	338740	331570	259180	364030	326980	261420	336930	373760	C20470	--
Smhn002346	329.08	167.03	330.095	C14H18O9	[M-H]-	2,4,6-trihydroxy-acetophenone-6-O-β-D-glucopyranoside	Phenolic acids	Phenolic acids	-	1	240190	228240	266520	1367100	1695900	1923900	796850	695420	669370	527600	1337700	1341900	288350	106650	214100	--	--
pmn001517	329.12	167	330.131	C15H22O8	[M-H]-	3,4,5-Trimethoxyphenyl-1-O-Glucoside	Phenolic acids	Phenolic acids	-	2	1101200	1711400	1559600	4548000	6822100	9682700	4411000	4551200	4179100	5080900	9966300	7372900	1058700	1089200	676120	--	--
Lmmn005117	329.14	135.05	330.147	C19H22O5	[M-H]-	4,9,11,17-Tetrahydroxy-diphenyl ether cycloheptane	Others	Others	-	3	7148.8	26340	27685	23145	12923	15160	24141	19276	19473	15572	11737	13468	19013	24805	16981	--	--
Hmqn003054	329.23	311.23	330.24	C18H34O5	[M-H]-	9,10,11-Trihydroxy-12-octadecenoic acid	Lipids	Free fatty acids	61911-67-9	1	4919.2	3409.5	13536	8354.3	6002.8	15975	27398	6009.3	15335	7923.3	142890	10068	20117	19455	3767.1	--	--
Lmbn004240	329.23	199.13	330.241	C18H34O5	[M-H]-	9,10-Dihydroxy-12,13-epoxyoctadecanoic acid	Lipids	Free fatty acids	-	3	4149.7	2024.8	2936.2	3561.7	4198.6	2948.2	4860	3414.8	3481.2	2712.4	11305	3980.6	2753.7	4145.3	3736.9	C14837	ko00591
pmn001694	329.23	229.15	330.241	C18H34O5	[M-H]-	9,10,13-Trihydroxy-11-Octadecenoic Acid	Lipids	Free fatty acids	29907-57-1	1	37722	35124	163970	73765	74407	165670	315480	91886	159410	72178	1891700	135930	228350	194710	59131	C14835	ko00591
pmp001284	331.28	313.27	330.277	C19H38O4	[M+H]+	Monopalmitin	Lipids	Glycerol ester	542-44-9	1	126720	114220	124190	129440	115030	110120	115910	122310	118720	122110	136620	121800	136370	144290	133810	--	--
pme3184	332.08	136	331.068	C10H14N5O6P	[M+H]+	2'-Deoxyadenosine-5'-monophosphate	Nucleotides and derivatives	Nucleotides and derivatives	653-63-4	2	611800	722800	568150	1122700	1194200	1307700	709130	844940	871160	1356000	1130400	1211100	469210	379530	319300	C00360	ko00230,ko01100
pmb0789	332.13	152.07	331.127	C14H21NO8	[M+H]+	Pyridoxine-5'-O-glucoside	Others	Vitamin	-	3	4966600	5200900	4535500	6145400	6949100	6038800	4587700	4792200	5379700	7315200	6314000	6535200	3723300	3226500	3082900	C03996	--
pmc0066	333.05	137.05	332.052	C10H13N4O7P	[M+H]+	2'-Deoxyinosine-5'-monophosphate	Nucleotides and derivatives	Nucleotides and derivatives	3393-18-8	3	1207100	706600	725920	199950	213620	233590	525620	397310	377690	159330	171110	183680	1916200	1994800	3033000	C06196	ko00230
pmf0289	336.17	148	335.159	C15H21N5O4	[M+H]+	Riboprine	Nucleotides and derivatives	Nucleotides and derivatives	7724-76-7	3	324780	417670	386170	66290	50289	75404	196660	457510	546900	132270	68998	103120	9277.7	14243	4947.8	C16427	ko00908,ko01110
Hmln002806	335.08	179.03	336.085	C16H16O8	[M-H]-	5-O-Caffeoylshikimic acid	Phenolic acids	Phenolic acids	180981-12-8	2	147220	214420	32828	164300	162910	143270	157820	191290	90944	82390	76707	71618	141960	231430	211930	C10434	ko00940,ko00941,ko00945,ko01100,ko01110
pma6460	337.09	163.04	338.1	C16H18O8	[M-H]-	4-O-p-Coumaroylquinic acid	Phenolic acids	Phenolic acids	32451-86-8	3	708710	727250	1001900	804250	640720	788780	1056400	938780	911010	669780	708670	619330	2770100	2678800	3479500	C10441	--
pmn001421	337.09	191.05	338.1	C16H18O8	[M-H]-	3-O-p-Coumaroylquinic acid*	Phenolic acids	Phenolic acids	87099-71-6	1	2246200	2413000	3790200	1662700	2287200	1831300	3599800	2665000	2642200	1470400	1508200	1589100	11098000	9402100	14388000	--	--
pmb3074	337.09	191.05	338.1	C16H18O8	[M-H]-	5-O-p-Coumaroylquinic acid*	Phenolic acids	Phenolic acids	1899-30-5	1	1861400	1733300	2834100	1707800	2010300	1614400	2634600	2447100	2757300	1375800	1262800	1179000	11638000	9464000	11709000	C12208	ko00940,ko00941,ko00945,ko01110
pme3311	339	97	339.996	C6H14O12P2	[M-H]-	D-Fructose-1,6-biphosphate	Others	Saccharides and Alcohols	488-69-7	3	47921	53925	40037	79194	72168	83746	75635	51412	59990	98456	81306	101400	14547	34801	41608	C00354	ko00400,ko00710,ko01100,ko01110,ko01200
Zmyn000083	338.99	78.96	339.996	C6H14O12P2	[M-H]-	D-Glucose 1,6-bisphosphate	Others	Saccharides and Alcohols	10139-18-1	2	104940	136060	133280	236300	277510	247650	182460	193870	190610	386670	271830	229980	112530	102940	109790	C01231	ko00500,ko01100
mws1015	339.07	177	340.079	C15H16O9	[M-H]-	Esculin (6,7-DihydroxyCoumarin-6-glucoside)	Lignans and Coumarins	Coumarins	531-75-9	1	366260	511330	498880	589780	585300	759490	2255600	1648700	1740900	497090	1361200	635220	1193600	1138900	1219400	C09264	--
Cmyn001328	339.07	177.02	340.079	C15H16O9	[M-H]-	Daphnin	Lignans and Coumarins	Coumarins	486-55-5	1	450550	590970	499590	607960	619060	716970	2737800	1652200	1660700	546910	1266600	583010	1211400	1111900	1298600	C01421	--
pma0149	341.08	207.07	340.079	C15H16O9	[M+H]+	Sinapoyl malate	Phenolic acids	Phenolic acids	92344-58-6	3	31788	19247	13964	22018	12488	17891	20966	17272	15520	22342	19248	22935	3923.1	9	4124.7	C02887	ko00940
Jmwn002620	341.09	161.02	342.095	C15H18O9	[M-H]-	Vanillic Acid-4-O-Glucuronide	Phenolic acids	Phenolic acids	-	1	652430	435530	309820	580350	497520	631130	120660	189970	172680	511970	414800	473920	226200	413000	402900	--	--
Lmsn002548	341.09	161.02	342.095	C15H18O9	[M-H]-	1-O-Caffeoyl-β-D-glucose	Phenolic acids	Phenolic acids	14364-08-0	1	751850	429100	364940	530040	545540	651170	166250	149950	113620	537210	401590	451630	301620	386080	360610	C10433	--
Zmhn001793	341.09	179.03	342.096	C15H18O9	[M-H]-	6-O-Caffeoyl-D-glucose	Phenolic acids	Phenolic acids	-	1	4010900	2889800	3687200	4758400	4351400	4278100	2065800	1690900	2207900	4883400	4401400	4932700	1773900	1887600	1733700	--	--
mws1080	341.11	179	342.116	C12H22O11	[M-H]-	Galactinol	Others	Saccharides and Alcohols	3687-64-7	1	14119000	16187000	16419000	11245000	12237000	9923300	12442000	13397000	9660900	12924000	12488000	9830700	10222000	14713000	13838000	C01235	ko00052,ko01100
mws5038	341.11	89.02	342.116	C12H22O11	[M-H]-	Isomaltulose*	Others	Saccharides and Alcohols	13718-94-0	1	7962200	7353900	9310800	4261900	3822400	3053100	6290000	6513800	4262900	5801800	5163900	4304600	7286800	9883700	8833700	C01742	--
pme0519	341.11	119.03	342.116	C12H22O11	[M-H]-	D-Sucrose*	Others	Saccharides and Alcohols	57-50-1	1	6148600	5781000	6226600	5810300	4735400	4060000	5073000	6382800	4303300	6195000	4567000	4522800	5521800	7900800	7762200	C00089	ko00052,ko00500,ko01100,ko01110,ko02010
Lmsn000381	341.11	89.02	342.116	C12H22O11	[M-H]-	D-Maltose*	Others	Saccharides and Alcohols	69-79-4	1	7627600	7049400	8160400	5135500	4596000	4132300	5496600	5953300	5777300	4952200	3979400	5614300	7880400	8929200	8796500	C01971	--
mws0264	341.11	119	342.116	C12H22O11	[M-H]-	D-Trehalose*	Others	Saccharides and Alcohols	99-20-7	1	3696400	3394000	3863900	2488400	2942900	2244200	2938100	3637500	2624300	2897000	2548500	2458400	3350600	5060300	4564800	C01083	ko00500,ko01100,ko01110,ko02010
MA10039641	341.11	89.02	342.116	C12H22O11	[M-H]-	Lactobiose	Others	Saccharides and Alcohols	63-42-3	1	7823900	6980100	8491500	5326000	5479800	4216200	5237700	7496900	5805400	4910200	4667900	3951900	7768800	10875000	7632300	C00243	ko00052,ko01100,ko02010
mws1333	341.11	113	342.116	C12H22O11	[M-H]-	Melibiose	Others	Saccharides and Alcohols	585-99-9	1	11496000	12101000	14571000	4771300	5138500	4918300	10124000	11191000	11541000	4283500	4860000	6125500	22772000	24915000	29950000	C05402	ko00052,ko01100,ko02010
MWSmce203	341.12	73.03	342.116	C12H22O11	[M-H]-	D-Cellobiose	Others	Saccharides and Alcohols	528-50-7	3	265520	251900	217600	205660	130800	154100	142130	194310	181240	112520	163330	118010	169620	288060	298240	--	--
mws0906	341.12	179	342.131	C16H22O8	[M-H]-	Coniferin	Phenolic acids	Phenolic acids	531-29-3	2	20439000	18376000	35121000	18020000	21473000	24173000	19563000	14609000	15934000	27935000	9903900	16006000	14698000	11066000	9980500	C00761	ko00940
Lmyp001747	344.1	164.03	343.09	C14H17NO9	[M+H]+	2-O-Glucosyl-7-hydroxy-1,4(2H)-benzoxazin-3-one (DHBOA glucoside)	Alkaloids	Alkaloids	28512-70-1	2	30534	19698	33206	28797	30505	22128	27931	38520	32020	27573	17521	12713	26174	28430	29488	--	--
HJAP050	344.15	177.05	343.142	C19H21NO5	[M+H]+	N-Feruloyl-3-methoxytyramine	Alkaloids	Phenolamine	78510-19-7	1	64164	76080	173390	227320	227400	132380	1465800	562960	578180	477280	784690	382330	118320	29947	16236	--	--
Hmjp005906	344.15	177.05	343.142	C19H21NO5	[M+H]+	N-Trans-Feruloyl-3'-O-methyldopamine	Alkaloids	Phenolamine	-	1	57127	86694	176840	227310	238190	136040	1496300	588550	597140	464630	792100	348780	137260	29383	29878	--	--
Hmjp006104	344.15	177.05	343.142	C19H21NO5	[M+H]+	N-Cis-Feruloyl-3'-O-methyldopamine	Alkaloids	Phenolamine	-	1	457240	525890	895350	2390400	1573200	1072800	2278200	985420	1062700	2082000	1801600	2198800	214990	182560	74111	--	--
Lmmn000774	343.1	181.05	344.111	C15H20O9	[M-H]-	Dihydrocaffeoylglucose	Phenolic acids	Phenolic acids	-	3	148650	105410	251700	140890	155240	212620	111540	134800	109900	178920	88276	160830	123540	69613	85893	--	--
Zmln000899	343.11	181.05	344.111	C15H20O9	[M-H]-	Syringaldehyde-4-O-glucoside	Phenolic acids	Phenolic acids	-	1	161680	142250	239000	81446	132700	210070	153240	97723	115720	199630	95589	124650	162970	91658	79503	--	--
MWS1983	343.12	89.03	344.132	C12H24O11	[M-H]-	Maltitol	Others	Saccharides and Alcohols	585-88-6	2	217490	176910	206890	708730	133660	170140	144430	199660	157890	81682	174120	127060	168350	224170	227240	--	--
MWSslk074	343.12	59.01	344.132	C12H24O11	[M-H]-	Lactitol	Others	Saccharides and Alcohols	585-86-4	2	5741100	7207800	6253200	7131000	7790900	7201400	6874400	6881000	6895200	7267700	7443600	6639400	5015200	5046600	4443000	--	--
mws0609	344.04	150	345.047	C10H12N5O7P	[M-H]-	Guanosine 3',5'-cyclic monophosphate	Nucleotides and derivatives	Nucleotides and derivatives	7665-99-8	1	1041400	869620	1261000	1705900	1488600	1742900	1765900	1339000	2394200	1770400	1333600	2374500	1985200	1745300	1618000	C00942	ko00230,ko01100
Lmtn000940	345.08	139.04	346.09	C14H18O10	[M-H]-	1-O-(3,4-Dihydroxy-5-methoxy-benzoyl)-glucoside	Phenolic acids	Phenolic acids	-	3	16578	22852	26456	22786	16069	25887	62901	43050	51763	8513.2	44355	33089	30261	42624	40330	--	--
Lmdn001560	345.12	165.06	346.126	C15H22O9	[M-H]-	6-DeoxyCatalpol	Terpenoids	Monoterpenoids	99499-99-7	1	35621	34422	34604	68841	45366	39730	53464	35794	31690	68458	62023	56540	20331	13874	22143	--	--
Lmyp003381	347.13	301.13	346.126	C15H22O9	[M+H]+	3,4,5-Trimethoxyphenyl-1-O-β-D-glucoside	Phenolic acids	Phenolic acids	-	2	1402900	1705600	1682300	1152000	1358200	1052100	1487300	1384700	1383800	1126400	844120	1115200	1994200	2215100	1959500	--	--
mws0874	346.06	210.9	347.063	C10H14N5O7P	[M-H]-	3'-Adenylic Acid	Nucleotides and derivatives	Nucleotides and derivatives	84-21-9	2	90632	43103	73082	34538	39871	63816	87680	48371	113270	55839	53462	42545	418640	190810	150680	C01367	ko00230,ko01100
pmb0981	348.07	136	347.063	C10H14N5O7P	[M+H]+	Adenosine 5'-monophosphate	Nucleotides and derivatives	Nucleotides and derivatives	61-19-8	1	1868200	1880800	1674000	2363800	2649200	1795000	3071700	2132300	2262800	2645300	1803600	1789300	1799200	2189100	1697400	C00020	ko00230,ko00908,ko01100,ko01110
pmb0532	349.05	137.3	348.047	C10H13N4O8P	[M+H]+	Inosine 5'-monophosphate	Nucleotides and derivatives	Nucleotides and derivatives	131-99-7	3	169620	159130	118370	162930	178200	139330	225080	184850	161440	193810	127100	137190	126060	152120	125010	C00130	ko00230,ko01100,ko01110
Zmbn005559	349.09	187.03	350.094	C16H18N2O5S	[M-H]-	Indole-3-cyano-2-O-glucoside	Alkaloids	Plumerane	-	2	10352	8289.8	11595	14118	9927.7	8022.4	6361.9	10102	12213	7553.8	7148.1	10737	6967.9	4578.8	4719.1	--	--
Lmhp011562	353.27	261.22	352.261	C21H36O4	[M+H]+	1-α-Linolenoyl-glycerol	Lipids	Glycerol ester	-	1	1535200	1143500	1768100	1276100	1766600	2178400	1947600	2077300	2714700	2122600	3201400	2817100	2705700	2399900	2092000	--	--
Lmhp011388	353.27	261.22	352.261	C21H36O4	[M+H]+	2-α-Linolenoyl-glycerol	Lipids	Glycerol ester	55268-58-1	1	673980	506340	988810	747840	872400	1265900	1210100	1456900	1671600	957960	2285400	1571600	1614800	1256900	1171200	--	--
mws2108	353.09	191.05	354.095	C16H18O9	[M-H]-	Cryptochlorogenic acid (4-O-Caffeoylquinic acid)	Phenolic acids	Phenolic acids	905-99-7	1	1793200	1663600	2114000	1795900	1357400	1457100	2020000	2076300	2034800	1479500	1512300	1749900	3009700	2938400	3325900	--	--
pme1816	353.09	191	354.095	C16H18O9	[M-H]-	Neochlorogenic acid (5-O-Caffeoylquinic acid)*	Phenolic acids	Phenolic acids	906-33-2	1	293080	320380	303800	520250	449830	447090	343260	404700	357950	480250	439970	422060	211500	221250	190010	C17147	--
mws0178	353.09	191.01	354.095	C16H18O9	[M-H]-	Chlorogenic acid (3-O-Caffeoylquinic acid)*	Phenolic acids	Phenolic acids	327-97-9	1	321200	359700	352630	517400	419140	444340	426800	444610	391320	465080	427360	426370	226240	131990	237340	C00852	ko00940,ko00941,ko00945,ko01110
Lmhp112042	355.28	263.24	354.277	C21H38O4	[M+H]+	1-Linoleoylglycerol	Lipids	Glycerol ester	2277-28-3	1	113770	80361	210180	114150	147140	267760	204350	274600	338830	130530	376880	329600	500220	357970	304620	--	--
Lmhp012042	355.28	263.24	354.277	C21H38O4	[M+H]+	2-Linoleoylglycerol	Lipids	Glycerol ester	3443-82-1	1	51378	40628	111280	67758	80585	163790	137180	174770	222210	74004	322140	216790	326370	239750	180790	--	--
Zmhn002422	355.1	193.05	356.11	C16H20O9	[M-H]-	1-O-Feruloyl-D-Glucose	Phenolic acids	Phenolic acids	-	3	1932900	1894300	1819100	2876800	2769200	3352300	2728400	3292400	2690900	3386000	5112700	3804600	9	9	9	C17759	--
Hmmn002544	355.1	193.05	356.111	C16H20O9	[M-H]-	Ferulic acid-4-O-glucoside	Phenolic acids	Phenolic acids	117405-51-3	2	5222100	4609600	5240200	7623300	7074500	7196000	5586300	5656400	5919900	6291300	6321600	6436800	3093600	3754600	3627500	--	--
mws1546	357.12	149.06	356.111	C16H20O9	[M+H]+	Gentiopicroside	Terpenoids	Monoterpenoids	20831-76-9	2	5191.3	6826.6	3098.9	20876	11165	14793	2704.4	7755.1	6456	8416	12865	13445	5281.7	4891.3	4015.8	C09782	ko01110
Hmhn003518	355.1	175.04	356.111	C16H20O9	[M-H]-	4-O-β-D-glucopyranosylferulic acid	Phenolic acids	Phenolic acids	-	2	2043100	1983900	2000800	2040900	2025900	2173200	2148600	2163700	2081400	1730500	1608900	1855200	1441600	1731900	1382100	--	--
Zmhn002334	355.1	193.05	356.111	C16H20O9	[M-H]-	6-O-Feruloyl-D-glucose	Phenolic acids	Phenolic acids	137887-25-3	2	294940	220370	236080	971630	979290	1242400	241630	434100	353810	592650	1266700	982470	273790	117530	345780	--	--
mws0096	355.12	340	356.126	C20H20O6	[M-H]-	Piperitol	Lignans and Coumarins	Lignans	52151-92-5	2	8615.6	5420.8	7357.2	45225	27184	39921	32677	13063	13862	13898	63330	46940	3316.8	14796	1391.5	C21954	ko01110
pmb0296	357.3	265.4	356.293	C21H40O4	[M+H]+	1-Oleoyl-Sn-Glycerol	Lipids	Glycerol ester	129784-87-8	2	23269	8999.2	35360	11394	15631	21954	27120	33320	42015	13727	34172	31394	134930	68491	85891	--	--
Lmdn004267	357.13	151.04	358.142	C20H22O6	[M-H]-	Epipinoresinol*	Lignans and Coumarins	Lignans	24404-50-0	1	261360	232330	279980	1282700	1079800	1447800	799590	488060	418220	717330	3000700	831850	385680	330790	331880	--	--
mws0097	357.13	151	358.142	C20H22O6	[M-H]-	Pinoresinol*	Lignans and Coumarins	Lignans	487-36-5	1	262520	238130	330790	1232900	1258800	1396900	869080	575450	508750	804690	3372300	922250	431770	395090	364710	C05366	ko00998,ko01100,ko01110
Lmsp004450	359.15	131.05	358.142	C20H22O6	[M+H]+	Dehydrodiconiferyl alcohol	Phenolic acids	Phenolic acids	97465-82-2	1	429910	403050	388560	683490	793420	1359500	784550	612010	531420	407610	1473000	800240	737330	561670	456710	--	--
pmp001048	361.15	199.1	360.142	C16H24O9	[M+H]+	Ixoroside	Terpenoids	Monoterpenoids	58514-30-0	2	88179	62513	124620	77535	75160	49956	32858	21742	26970	114810	70281	58939	112120	53432	118220	--	--
Hmmn003964	359.13	197.08	360.142	C16H24O9	[M-H]-	7-Deoxyloganic acid	Terpenoids	Monoterpenoids	22487-36-1	1	46513	81722	53386	147590	133490	160900	89267	83722	61365	225220	184300	235930	12459	15857	6895.1	C11636	ko00902,ko01110
pmb0998	364.07	152.1	363.058	C10H14N5O8P	[M+H]+	Guanosine 5'-monophosphate	Nucleotides and derivatives	Nucleotides and derivatives	85-32-5	3	300150	67981	487140	270200	223250	573750	702550	541700	1762200	551480	341780	290840	3213400	1491700	1100600	C00144	ko00230,ko01100
Lmgp003270	369.16	177.06	368.074	C16H16O10	[M+H]+	Scopoletin-7-O-glucuronide	Lignans and Coumarins	Coumarins	132752-65-9	2	9631000	10558000	16955000	10703000	8251100	7717400	9103000	7627900	8111700	6855900	9440800	8658600	12545000	12878000	15310000	--	--
mws0179	367.1	190.9	368.111	C17H20O9	[M-H]-	Chlorogenic acid methyl ester	Phenolic acids	Phenolic acids	29708-87-0	2	132000	130560	198250	308850	457410	318720	513810	501660	377910	408340	695780	559850	316050	210630	227600	--	--
pma3724	369.1	177.1	368.111	C17H20O9	[M+H]+	1-O-Feruloylquinic acid	Phenolic acids	Phenolic acids	-	3	17502000	18664000	27568000	18575000	14700000	13006000	15498000	14365000	13762000	13676000	14890000	15833000	22236000	22315000	25100000	--	--
pmb0752	369.12	177.1	368.111	C17H20O9	[M+H]+	3-O-Feruloylquinic acid	Phenolic acids	Phenolic acids	1899-29-2	1	1447100	1161300	1523100	2447300	2371400	2165800	3547900	3488800	5032700	3256500	2875000	3001900	838540	968820	779760	C02572	--
Lmgn003073	735.22	367.11	368.111	C17H20O9	[2M-H]-	5-O-Feruloylquinic acid	Phenolic acids	Phenolic acids	-	1	1362300	1400300	2501700	1349100	920690	780030	1064900	832130	811120	667460	970410	963420	846150	1541900	1713400	--	--
MWSmce025	369.09	207.03	370.09	C16H18O10	[M-H]-	Fraxetin-8-O-glucoside (Fraxin)	Lignans and Coumarins	Coumarins	524-30-1	3	9	9	12405	9	9	9	4831000	2740900	4762900	9	9	9	9	9	9	C09266	--
Lmmp004382	371.21	191.14	370.199	C19H30O7	[M+H]+	3-Oxo-α-ionol-β-D-glucoside	Others	Others	-	2	103790	236090	245380	686540	535180	936480	426800	259620	130120	1222300	1741300	1636100	59700	98680	24407	--	--
pmn001695	371.1	249.06	372.106	C16H20O10	[M-H]-	Trihydroxycinnamoylquinic acid	Phenolic acids	Phenolic acids	-	3	5719.2	26513	37350	343920	109110	44794	8229.8	16058	21835	9	9	1024	45310	19137	41497	--	--
Hmgn002833	371.11	297.11	372.12	C20H20O7	[M-H]-	4-Ketopinoresinol	Others	Others	-	3	2375.8	2064.6	1228.2	3579.1	1876.5	3585.5	2766.3	1134.8	763.47	2544.4	3695.4	3089.4	2447.2	1042.9	2371.2	--	--
MWSHY0027	373.13	343.09	372.121	C20H20O7	[M+H]+	4',5,6,7,8-Pentamethoxyflavone	Flavonoids	Flavones	481-53-8	1	137650	144760	133880	144790	131070	144880	140140	133730	158950	142020	171720	148550	148720	135770	148870	C10190	--
Smhn002274	373.22	211.17	372.214	C19H32O7	[M+H]+	Blumenol C glucoside	Others	Others	135820-80-3	3	14652	11420	19401	93629	80796	148940	24149	18079	11602	91098	119840	169320	6888.2	7720	3685.7	--	--
pmb0108	375.2	137.1	374.1	C19H18O8	[M+H]+	Feruloyl syringic acid	Phenolic acids	Phenolic acids	-	3	1793900	1623500	1657400	867200	675370	876540	1848900	1647000	1751300	724260	1328000	944810	576900	689410	703890	--	--
pmp000695	375.13	177.05	374.121	C16H22O10	[M+H]+	Swertiamarin	Terpenoids	Monoterpenoids	17388-39-5	2	318660	325840	342350	384360	478650	509410	531230	539090	454600	632880	887940	608660	299930	233840	240130	C09800	--
Lmdn001501	373.11	123.05	374.121	C16H22O10	[M-H]-	Gardoside	Terpenoids	Monoterpenoids	54835-76-6	3	125890	115670	63277	42735	130740	100570	67773	53876	54168	144920	230260	196460	9	9	9	C16963	--
mws0232	377.15	243	376.138	C17H20N4O6	[M+H]+	Riboflavin (Vitamin B2)	Others	Vitamin	83-88-5	1	1185200	1156900	1392800	973660	775820	741610	1071700	1181100	1099600	715340	883630	930820	1409100	1870400	1915300	C00255	ko00740,ko01100,ko01110,ko02010
pme3337	384.12	252	383.108	C14H17N5O8	[M+H]+	Succinyladenosine	Nucleotides and derivatives	Nucleotides and derivatives	4542-23-8	1	1783500	1985900	1670300	3346400	3577600	4077500	2106200	2057800	2398600	4244000	4099900	4582100	1161600	912350	1322400	--	--
pme1286	385.13	250	384.122	C14H20N6O5S	[M+H]+	S-(5'-Adenosy)-L-homocysteine	Amino acids and derivatives	Amino acids and derivatives	979-92-0	1	310090	371120	272360	291600	300190	276350	485240	429770	442050	389320	319420	355550	297240	335810	225850	C00021	ko00270,ko01100,ko01230
Zmhn002227	385.11	223.06	386.121	C17H22O10	[M-H]-	4-O-Glucosyl-sinapate	Phenolic acids	Phenolic acids	-	1	243070	251990	143250	259530	346560	269980	432040	339980	507480	581760	359100	554350	41540	74187	54972	C02919	--
pmb2940	385.11	205	386.121	C17H22O10	[M-H]-	1-O-Glucosyl sinapate	Phenolic acids	Phenolic acids	78185-48-5	3	212100	272340	169950	35910	377570	300930	403830	478140	322220	474690	908170	457860	95501	115250	100020	--	--
HJN003	385.11	223.06	386.122	C17H22O10	[M-H]-	1-O-Sinapoyl-D-glucose	Phenolic acids	Phenolic acids	-	1	48699	64854	58410	160100	326140	326650	587420	533930	545360	745700	1352600	800700	47822	44210	42337	C01175	ko00940
pmn001423	385.19	223.13	386.194	C19H30O8	[M-H]-	Roseoside	Others	Others	54835-70-0	1	30465	34838	18431	87209	130190	96082	62477	65456	64061	107380	252220	190630	5494.5	16520	9968	--	--
Jmbp006554	389.12	359.07	388.116	C20H20O8	[M+H]+	ethyl rosmarinate	Phenolic acids	Phenolic acids	-	3	6843	11323	5744.6	6461.7	3507.9	5839.7	8354	6895.5	8881.2	5346.6	7869.6	10466	4638.1	6748	5000.3	--	--
Hmmp003004	389.14	149.06	388.137	C17H24O10	[M+H]+	Vogeloside	Others	Others	60077-47-6	3	26099	11782	32268	31383	32617	40802	21089	21402	15684	25590	42266	31998	23236	18431	30150	--	--
mws1565	389.14	209.08	388.137	C17H24O10	[M+H]+	Geniposide	Terpenoids	Monoterpenoids	24512-63-8	2	45067	82042	49004	108820	135990	156100	96176	66007	100360	132910	200140	153150	33950	40195	8392.7	C09781	--
Hmcn001415	387.13	225.07	388.137	C17H24O10	[M-H]-	Majoroside	Others	Others	134140-02-6	2	504490	466860	394110	500060	288050	518780	590070	388120	529330	416270	758080	574510	196580	176460	193560	--	--
pmb0489	397.2	147.04	396.19	C19H28N2O7	[M+H]+	N-Glucosyl-p-coumaroylputrescine	Alkaloids	Phenolamine	-	1	9292.7	27512	18172	86932	11282	38471	220100	116660	65799	41283	54865	51494	71545	103300	5591.5	--	--
pma0110	399	207.2	398.121	C18H22O10	[M+H]+	4-O-Sinapoylquinic acid	Phenolic acids	Phenolic acids	-	3	58806	39057	36349	34509	37491	29797	42427	28040	20658	24072	34557	23433	49603	39207	49411	--	--
MWStz103	399.15	250.09	398.137	C15H22N6O5S	[M+H]+	S-(5'-Adenosyl)-L-methionine	Amino acids and derivatives	Amino acids and derivatives	29908-03-0	1	189600	343830	135130	251050	346820	329810	487570	633400	603550	649300	418600	366980	65025	75549	37099	C00019	ko00261,ko00270,ko00330,ko00908,ko01100,ko01110,ko01230,ko04122
pmc0281	400.15	136.11	399.139	C15H21N5O8	[M+H]+	Ribosyladenosine	Nucleotides and derivatives	Nucleotides and derivatives	-	3	213040	209120	204070	343770	261610	388890	284390	295060	248070	388830	361710	344620	204530	222990	115800	--	--
mws1051	400.14	251	399.145	C15H23N6O5S	[M+H]+	S-Adenosylmethionine	Amino acids and derivatives	Amino acids and derivatives	485-80-3	3	100710	234430	52429	295740	248410	239730	297180	483230	250940	278590	344650	228970	68546	87543	26203	--	--
mws0043	403.14	373.1	402.131	C21H22O8	[M+H]+	5,6,7,8,3',4'-Hexamethoxyflavone	Flavonoids	Flavones	478-01-3	2	139220	129950	137600	157290	134100	145620	140510	142060	149890	148800	145870	151070	142350	135090	133940	C10112	--
Hmln003529	401.15	269.11	402.152	C18H26O10	[M-H]-	Benzyl β-primeveroside	Phenolic acids	Phenolic acids	130622-31-0	1	20081	19641	7698.8	49461	39186	50000	45473	21645	54740	17454	38190	30437	18060	22190	8771.2	--	--
Cmjn004337	401.14	269.1	402.153	C18H26O10	[M-H]-	Benzyl-(2''-O-xylosyl)glucoside	Phenolic acids	Phenolic acids	-	2	12877	17510	15423	45868	39194	52066	61739	29894	51774	30323	37398	32494	18581	23248	14974	--	--
pmf0248	403.36	373.1	402.35	C27H46O2	[M+H]+	Delta-Tocopherol	Others	Vitamin	119-13-1	3	2511	2332.1	3393	1274	2219.6	2711.5	2341.3	1767	2100.8	3068.3	2729.1	2198.6	3483.6	2220	1785.9	C14151	ko00130,ko01100,ko01110
pme3007	402.99	159	404.002	C9H14N2O12P2	[M-H]-	Uridine 5'-diphosphate	Nucleotides and derivatives	Nucleotides and derivatives	27821-45-0	1	410370	454190	414400	313450	300710	287600	418100	529740	465190	410870	264750	267440	411880	527080	488620	C00015	ko00240,ko00908,ko01100
MWSslk197	405.14	165.05	404.132	C17H24O11	[M+H]+	Secoxyloganin	Others	Others	58822-47-2	2	12100	14367	19256	35619	34295	22757	18276	15623	13212	21370	25043	39013	23057	15051	10633	--	--
Cmlp003088	405.14	211.06	404.132	C17H24O11	[M+H]+	Gentioside(iridoid)	Terpenoids	Monoterpenoids	35930-28-0	3	312420	164500	151860	163240	131660	84882	263610	63097	42139	182740	108560	108360	4944.6	9	9	--	--
pmn001394	405.12	243.1	406.126	C20H22O9	[M-H]-	2,3,5,4'-Tetrahydroxystilbene-2-O-glucoside	Others	Stilbene	82373-94-2	2	112280	154500	157500	396550	638830	437970	124480	125430	137620	826160	1024800	637840	32513	53320	37565	--	--
pmn001399	405.12	243.1	406.126	C20H22O9	[M-H]-	2,4,6,4'-Tetrahydroxy-stilbene-2-O-glucoside	Others	Stilbene	-	2	122740	142070	113300	362300	569740	403570	157600	141570	115920	760260	1013300	566800	44662	45249	31049	--	--
mws1569	405.14	140.9	406.148	C17H26O11	[M-H]-	Morroniside	Terpenoids	Monoterpenoids	25406-64-8	3	140490	41282	50436	81831	84378	52340	39605	49084	11162	140260	83344	68820	9	9	9	C17000	--
MWSslk224	407.15	177.05	406.148	C17H26O11	[M+H]+	Shanzhiside methyl ester	Terpenoids	Monoterpenoids	64421-28-9	3	291380	249670	157470	190580	171900	130970	212090	111230	33939	284670	191400	196530	7920.1	9	9	--	--
Cmbp005523	417.12	163.04	416.111	C21H20O9	[M+H]+	1,3-O-Dicaffeoylglycerol	Lipids	Glycerol ester	-	3	9070.9	7098.7	13479	53212	50038	55706	31670	19735	27655	58447	116860	83254	14473	15781	8565	--	--
Hmsn002948	417.14	109.03	418.148	C18H26O11	[M-H]-	2-Hydroxyphenol-1-O-glucosyl(6→1)rhamnoside	Phenolic acids	Phenolic acids	-	3	9	14456	18032	32560	6833.9	34534	9	9	9	9	9	9	36017	14816	27272	--	--
MWS20152	417.16	402.1	418.163	C22H26O8	[M-H]-	Syringaresinol	Lignans and Coumarins	Lignans	21453-71-4	1	39176	37405	46111	235550	128370	92640	135360	86813	91003	136150	303650	155400	56768	62690	31811	C10889	--
mws2523	421.08	241.1	422.083	C12H23O14P	[M-H]-	Trehalose 6-phosphate	Others	Saccharides and Alcohols	4484-88-2	3	43287	46951	61296	81423	62133	73007	103330	84411	71674	71493	69155	64190	83136	73755	59657	C00689	ko00500,ko01100,ko01110
mws1089	421.1	241	422.083	C12H23O14P	[M-H]-	Sucrose-6-phosphate	Others	Saccharides and Alcohols	-	3	46643	51604	32637	59357	71615	73202	97425	50586	86997	48924	78471	55808	56939	67183	49758	--	--
pmp001033	423.09	405.08	422.085	C19H18O11	[M+H]+	Isomangiferin	Flavonoids	Other Flavonoids	24699-16-9	2	296010	228170	347250	232480	225400	239670	316310	353040	280580	296990	460800	334930	342670	306530	333830	C16979	--
Cmyp005063	425.18	147.04	424.173	C21H28O9	[M+H]+	Grandidentatin	Phenolic acids	Phenolic acids	15732-48-6	3	164190	153780	152450	295130	216160	238850	211170	177340	145370	191650	215220	211350	277020	248750	320910	C10463	--
pme2287	423.03	302	425.044	C12H19N4O7P2S+	[M-2H]-	Thiamine pyrophosphate	Others	Vitamin	136-08-3	3	52303	79685	52474	83019	76960	71332	102420	185210	92150	113320	103620	102320	63886	77802	67118	C00068	ko00010,ko00020,ko00280,ko00620,ko00640,ko00730,ko01100
Lmhp008337	426.26	285.24	425.254	C19H40NO7P	[M+H]+	LysoPE 14:0(2n isomer)	Lipids	LPE	-	3	25235	25716	25001	26687	29403	28762	42200	30338	31938	26220	18378	30954	18949	20259	18980	--	--
pmb0864	426.26	285.24	425.254	C19H40NO7P	[M+H]+	LysoPE 14:0	Lipids	LPE	-	3	55005	59527	46063	68334	61687	88624	113750	87970	100910	54883	64084	85346	66017	61538	58787	--	--
pme2117	426	159	427.029	C10H15N5O10P2	[M-H]-	Adenosine 5'-diphosphate	Nucleotides and derivatives	Nucleotides and derivatives	58-64-0	3	305910	399420	293380	397440	486680	558980	493410	664650	565110	502910	373840	387830	311890	428710	368520	C00008	ko00190,ko00195,ko00230,ko00908,ko01100,ko01110
Cmbn007148	429.12	429.12	430.126	C22H22O9	[M-H]-	1-O-Feruloyl-3-O-caffeoylglycerol	Lipids	Glycerol ester	-	2	27503	14852	28192	33548	29136	35371	10386	17360	11255	38342	18967	16396	32569	21951	22864	--	--
pmp000117	433.15	403.11	432.142	C22H24O9	[M+H]+	3,5,6,7,8,3',4'-Heptamethoxyflavone	Flavonoids	Flavonols	1178-24-1	1	2894.1	1900.2	2224	2469	1554.7	1766.3	1526.9	1841.9	2696.8	1738.9	2795.9	1627.5	2086.5	2647.6	1503.4	--	--
Lmyn003028	431.16	269.1	432.163	C19H28O11	[M-H]-	Benzyl-β-gentiobioside	Phenolic acids	Phenolic acids	56775-64-5	1	10702	24549	9650.5	36113	29496	22090	19062	17610	23412	22375	23032	34194	14900	14533	13011	--	--
Lmsn002494	433.04	301	434.049	C19H14O12	[M-H]-	Ellagic acid-4-O-Xyloside	Tannins	Tannin	139163-18-1	2	477200	337070	450420	246340	162390	185770	245760	149230	170420	170500	72935	127580	357870	354370	592050	--	--
mws2186	435.09	303	434.085	C20H18O11	[M+H]+	Avicularin(Quercetin-3-O-α-L-arabinofuranoside)	Flavonoids	Flavonols	572-30-5	1	3204200	2998600	3327200	1712900	1576800	1661300	1740500	1441400	1741200	1495200	1181400	1362000	2653300	3748400	4672900	--	--
Lmdp003509	435.09	303.06	434.085	C20H18O11	[M+H]+	Quercetin-3-O-xyloside (Reynoutrin)	Flavonoids	Flavonols	549-32-6	2	4057200	3748200	4145400	2180900	2085700	2216000	2656200	1786800	2208700	1799800	1426100	1690100	3397800	4673500	6274200	--	--
HJN087	433.12	271.06	434.121	C21H22O10	[M-H]-	Naringenin-4'-O-glucoside	Flavonoids	Flavanones	-	1	897890	957110	1000400	294420	284520	358910	1005100	790700	1026700	329020	458420	429270	1344500	1530300	1743100	--	--
Lman003972	433.11	161.03	434.121	C21H22O10	[M-H]-	Robustaside B;[6'-O-Caffeoylarbutin]	Phenolic acids	Phenolic acids	136172-60-6	2	193510	379000	364360	294470	239020	307790	509690	401310	445700	167210	239880	225080	635150	721390	1066300	--	--
mws1179	433.11	271	434.121	C21H22O10	[M-H]-	Naringenin-7-O-glucoside (Prunin)	Flavonoids	Flavanones	529-55-5	1	2153100	2272300	2066600	1444200	1023300	1148200	2422000	1854000	2553300	825990	580000	671220	3438200	3676700	3084700	C09099	ko00941
pmn001477	435.09	345	436.101	C20H20O11	[M-H]-	4-C-Glucose-1,3,6-trihydroxy-7-methoxyxanthone	Flavonoids	Other Flavonoids	-	2	23609	19930	49271	48484	73471	102130	58543	40358	37901	64065	128400	60455	9515.5	9565.5	9925.5	--	--
mws2118	435.13	166.7	436.137	C21H24O10	[M-H]-	Phloretin-2'-O-glucoside (Phlorizin)	Flavonoids	Chalcones	60-81-1	2	91722	122650	83528	58607	43758	42467	146240	95710	126280	50893	38914	58785	104480	150210	158720	C01604	ko00941,ko01110
Lmhp008273	438.26	297.24	437.254	C20H40NO7P	[M+H]+	LysoPE 15:1(2n isomer)	Lipids	LPE	-	3	26447	27216	24080	24551	24338	27049	34139	28474	27359	23679	27434	35515	14301	16278	13816	--	--
Lmhp008440	438.26	297.24	437.254	C20H40NO7P	[M+H]+	LysoPE 15:1	Lipids	LPE	-	3	51047	65408	57728	82636	77223	97266	100580	74401	82830	63013	89840	115510	34482	29688	25630	--	--
Lmhp008885	440.28	299.26	439.27	C20H42NO7P	[M+H]+	LysoPE 15:0(2n isomer)	Lipids	LPE	-	1	281070	316600	341290	247980	201790	220040	334850	256380	289370	175790	172650	219450	242400	237610	271330	--	--
Lmhp009187	440.28	299.26	439.27	C20H42NO7P	[M+H]+	LysoPE 15:0	Lipids	LPE	-	1	1051500	1190800	1157100	924740	785750	804710	1263800	1010900	1239700	616530	634370	826600	908090	921200	923170	--	--
pmp000438	443.39	425.38	442.381	C30H50O2	[M+H]+	Betulin	Terpenoids	Triterpene	473-98-3	2	147010	163760	147430	108640	142560	137340	123310	138210	137020	251080	140690	141920	117100	93921	99466	C08618	--
Hmbp006861	445.15	177.05	444.142	C23H24O9	[M+H]+	1,2-O-Diferuloylglycerol	Phenolic acids	Phenolic acids	-	3	4270.4	6153.6	2137	8821.8	12146	26188	4632.2	7877.6	8433.3	9155.8	21009	23566	9	9	9	--	--
pme1014	445.3	341.3	444.303	C31H40O2	[M+H]+	Menatetrenone (Vitamin K2)	Others	Vitamin	11032-49-8	3	204850	98605	90477	71798	86484	93764	98031	89342	99296	157210	87874	102230	87278	78396	72476	--	--
pmn001338	445.08	283	446.085	C21H18O11	[M-H]-	Rhein-8-O-glucoside	Quinones	Anthraquinone	34298-86-7	3	29962	28458	47902	82972	100170	55140	380170	69179	61180	382010	136390	159020	4343.2	9	9	--	--
MWSHY0104	449.11	287.06	448.101	C21H20O11	[M+H]+	Luteolin-7-O-glucoside (Cynaroside)	Flavonoids	Flavones	5373-11-5	1	55672000	54064000	55212000	28376000	21006000	31160000	46302000	37336000	52333000	15282000	6759100	29986000	66785000	85404000	76903000	C03951	ko00944
MWS20147	449.11	287.06	448.101	C21H20O11	[M+H]+	Luteolin-3'-O-glucoside	Flavonoids	Flavones	5154-41-6	2	4288000	4066400	12924000	1323900	534790	790300	1726400	1708700	2058400	1168300	392140	1527000	3367900	3522700	3699100	--	--
mws1299	449.11	299.2	448.101	C21H20O11	[M+H]+	Luteolin-8-C-glucoside (Orientin)	Flavonoids	Flavonoid carbonoside	28608-75-5	2	45841	39249	86362	244280	28867	10332	53033	51176	38736	5912.8	16235	6607.9	43061	45442	54018	C10114	--
MWSHY0136	449.11	287.06	448.101	C21H20O11	[M+H]+	Kaempferol-3-O-glucoside (Astragalin)	Flavonoids	Flavonols	480-10-4	1	6268100	5786200	5694000	2732200	2109600	2794600	4538300	3716000	5507400	1422100	604960	2529900	9252400	11977000	9885600	C12249	ko00944,ko01110
Xmyp005654	449.11	287.06	448.101	C21H20O11	[M+H]+	Kaempferol-4'-O-glucoside	Flavonoids	Flavonols	-	1	6319300	6282000	5762200	2809000	2262500	2937100	4640700	3677000	5750900	1472600	559480	2845400	8536900	12948000	9951800	--	--
MWSHY0016	449.11	299.06	448.101	C21H20O11	[M+H]+	Luteolin-6-C-glucoside (Isoorientin)	Flavonoids	Flavonoid carbonoside	4261-42-1	3	11965	9	25026	210910	18007	10892	13997	10690	9	7661	5437	9	22380	15889	9	C01821	--
mws0913	447.09	285	448.101	C21H20O11	[M-H]-	Kaempferol-3-O-galactoside (Trifolin)	Flavonoids	Flavonols	23627-87-4	1	36242	38709	29010	20352	12436	30922	27649	12344	28144	3126.8	4382.5	12184	34022	69148	18356	C12626	ko00944
mws0089	447.09	285.04	448.101	C21H20O11	[M-H]-	Kaempferol-7-O-glucoside	Flavonoids	Flavonols	16290-07-6	1	118910	115630	167960	41771	42391	75382	131120	73011	187580	31736	21861	73781	300360	339120	251590	--	--
HJN086	449.11	287.06	450.116	C21H22O11	[M-H]-	Eriodictyol-3'-O-glucoside	Flavonoids	Flavanones	-	1	1150600	1083600	918450	675080	484780	503240	880600	620550	717740	597710	414920	348460	861760	1011700	994930	--	--
Lmtn002796	449.1	287.05	450.116	C21H22O11	[M-H]-	Aromadendrin-7-O-glucoside	Flavonoids	Flavanonols	28189-90-4	1	94079	119820	74305	79884	77587	212290	173030	192300	225990	40016	89319	132850	165350	186020	174270	--	--
Lmsn003297	449.11	287.06	450.116	C21H22O11	[M-H]-	3,4,2',4',6'-Pentahydroxychalcone-4'-O-glucoside	Flavonoids	Chalcones	-	1	8741.8	6681	18954	16175	21941	11603	13013	13168	16209	21665	19604	16513	6191	2069	6703.2	C16408	ko00941
mws1361	449.11	151	450.116	C21H22O11	[M-H]-	Taxifolin-3-O-rhamnoside (Astilbin)	Flavonoids	Flavanonols	29838-67-3	2	188540	141660	117320	160500	114730	84194	119080	114600	99026	84269	75102	72714	106550	143430	163760	C17449	--
MWS20145	451.12	289.07	450.116	C21H22O11	[M+H]+	eriodictyol 7-O-β-D-glucopyranoside	Flavonoids	Flavanones	-	2	815780	742750	820510	388050	336020	468310	720430	641080	895650	199960	88139	406730	1307200	1868500	1253300	--	--
mws0057	451.12	289	450.116	C21H22O11	[M+H]+	Eriodictyol-7-O-glucoside	Flavonoids	Flavanones	38965-51-4	2	98802	108360	95058	58649	80538	105500	114630	130490	203430	77982	78125	80118	83337	102080	54292	--	--
MWSmce674	451.36	89.06	450.35	C31H46O2	[M+H]+	Phylloquinone (Vitamin K1)	Others	Vitamin	84-80-0	3	16647	13978	12193	13939	15693	13018	11378	14879	16406	13828	11855	15542	13774	15144	13653	--	--
Lmhp009034	452.28	311.26	451.27	C21H42NO7P	[M+H]+	LysoPE 16:1	Lipids	LPE	-	2	88226	72739	68360	80397	78415	84389	125450	87499	118920	81588	51840	80691	57100	90420	43111	--	--
Lmhp008763	452.28	311.26	451.27	C21H42NO7P	[M+H]+	LysoPE 16:1(2n isomer)	Lipids	LPE	-	2	16743	22514	18553	18702	23447	17906	43290	22727	33688	18414	12533	14955	19322	22651	15361	--	--
pmb0876	454.29	313.27	453.286	C21H44NO7P	[M+H]+	LysoPE 16:0	Lipids	LPE	53862-35-4	1	13034000	13019000	13865000	16547000	15112000	17880000	18310000	13479000	16852000	15241000	14893000	19068000	9761500	10497000	9363900	--	--
pmd0160	454.29	313.27	453.286	C21H44NO7P	[M+H]+	LysoPE 16:0(2n isomer)	Lipids	LPE	-	1	4224100	4643300	4437300	5495400	4753200	5462300	5626500	3910100	4704700	5306200	4530900	5913300	2842500	2934100	2581000	--	--
MWSmce345	453.34	407.33	454.345	C30H46O3	[M-H]-	Oleanonic acid	Terpenoids	Triterpene	17990-42-0	3	9	9	9	2395	3147.7	4171.8	9	9	9	1663.7	2101	3169	9	9	9	--	--
Lmzn006829	453.34	453.34	454.345	C30H46O3	[M-H]-	3-Ketoursolic acid	Terpenoids	Triterpene	-	2	66437	58760	16284	2578000	2736700	3397700	29910	37054	46419	1607400	2612400	3202500	10320	12049	12019	--	--
Lmyn012771	453.34	453.34	454.345	C30H46O3	[M-H]-	Moronic acid	Terpenoids	Triterpene	6713-27-5	2	42087	35573	10268	1423400	1408000	1463800	11045	18368	13305	686980	1377000	1928500	3800	2796.3	1941.2	--	--
MWSmce134	453.35	453.35	454.345	C30H46O3	[M-H]-	Betulonic acid	Terpenoids	Triterpene	4481-62-3	3	45168	35021	11800	1511700	1476200	1647200	6560.1	17170	12123	731960	1452500	2046600	6169.5	4621.3	2952.2	--	--
Lmqn012798	453.34	453.34	454.345	C30H46O3	[M-H]-	Urs-12(13)-en-3-one-28-oic acid	Terpenoids	Triterpene	-	2	35676	28033	9577.6	1372200	1420500	1390400	8087.9	17481	13051	656100	1431400	1895600	5644.3	2305.3	3033.3	--	--
Lmmn009550	453.34	453.34	454.345	C30H46O3	[M-H]-	Mangiferonic acid	Terpenoids	Triterpene	13878-90-5	1	43395	35193	7714.6	1466300	1292600	1622400	7927.3	18084	13062	692250	1341900	2011000	4703.9	4133	1711	--	--
MWSmce367	453.34	407.32	454.345	C30H46O3	[M-H]-	Ursonic acid	Terpenoids	Triterpene	6246-46-4	3	9	9	9	2201.2	1687.6	3860.4	9	9	9	1820.3	2295.6	3302.1	9	9	9	--	--
MWS5083	455.1	96.97	456.105	C17H21N4O9P	[M-H]-	Flavin Single Nucleotide(FMN)	Nucleotides and derivatives	Nucleotides and derivatives	6184-17-4	2	57048	100780	68598	93297	142300	177630	159560	158190	186340	131490	206120	193120	36774	29960	49221	C00061	ko00190,ko00740,ko01100,ko01110
Lmmn008971	455.35	455.35	456.36	C30H48O3	[M-H]-	Isomangiferolic acid	Terpenoids	Triterpene	13878-92-7	3	5901.4	9649.5	4824.3	179550	179630	204820	3134.4	3954.7	9	88781	158830	161540	9	9	9	--	--
pmn001700	455.35	455.35	456.36	C30H48O3	[M-H]-	24,30-Dihydroxy-12(13)-enolupinol	Terpenoids	Triterpene	-	3	14795	11686	4095.1	521420	645410	739950	37441	40735	56338	339660	506120	689300	9	9	9	--	--
mws4053	455.35	455.35	456.36	C30H48O3	[M-H]-	Ursolic acid	Terpenoids	Triterpene	77-52-1	3	8561.4	11793	4426.9	192640	180730	209430	3824.3	4748	3830.5	94252	161200	167200	6088.9	9	9	C08988	--
Lmmn009170	455.35	455.35	456.36	C30H48O3	[M-H]-	Mangiferolic acid	Terpenoids	Triterpene	4184-34-3	3	6678.6	6297.3	4318.4	176850	178430	208740	4338.8	4339.2	3397	83254	152280	166250	9	9	9	--	--
HJN110	455.36	455.36	456.36	C30H48O3	[M-H]-	Betulinic acid	Terpenoids	Triterpene	472-15-1	1	12178	11108	3824.7	716260	864520	908690	12699	11259	19472	397230	645210	881790	4323.4	1847.1	5491.6	C08619	--
MWSmce052	455.36	455.36	456.36	C30H48O3	[M-H]-	3-Epiursolic acid	Terpenoids	Triterpene	989-30-0	2	42394	24396	26305	31569	33056	22259	30115	20921	27048	27382	17103	8850.6	15879	14835	13504	--	--
Lmhn002683	457.08	163.04	458.085	C22H18O11	[M-H]-	p-Coumaroylcaffeoyltartaric acid	Phenolic acids	Phenolic acids	-	2	422450	419410	402830	235690	262770	264810	373190	276640	257460	234910	242730	275530	216580	272010	317840	--	--
pmb2654	460.1	117.9	461.153	C19H27NO12	[M-H]-	Anthranilate-1-O-Sophoroside	Phenolic acids	Phenolic acids	-	3	4516700	5909100	5392300	4459400	4732100	3830400	5385300	6368000	5631700	6135600	6504500	5501400	2986600	3930100	2279800	--	--
pmp000579	463.12	301.07	462.116	C22H22O11	[M+H]+	Diosmetin-7-O-galactoside	Flavonoids	Flavanones	-	2	798510	771630	701440	402380	308330	302110	644770	501650	567330	262320	221820	262070	786130	1023200	1213000	--	--
Lmsn005754	461.11	169.01	462.116	C22H22O11	[M-H]-	1-O-Galloyl-2-O-Cinnamoyl-β-D-glucose	Phenolic acids	Phenolic acids	56994-83-3	3	9485.5	5818.5	5203.1	2540	7610.3	758.32	9	9	9	5723.5	9	9	9	9	9	--	--
mws0856	463.09	301	464.095	C21H20O12	[M-H]-	Quercetin-4'-O-glucoside (Spiraeoside)	Flavonoids	Flavonols	20229-56-5	1	22602000	29133000	23616000	22963000	16097000	20041000	24368000	22032000	22465000	10716000	5771300	13782000	21711000	24977000	24964000	--	--
MWSHY0046	465.1	303.05	464.095	C21H20O12	[M+H]+	Quercetin-3-O-glucoside (Isoquercitrin)	Flavonoids	Flavonols	482-35-9	1	2154100	2290000	2103900	1264900	1091000	1329000	1989000	1599100	1864700	803540	508280	919210	2290600	2687100	2816700	C05623	ko00944,ko01100,ko01110
Smgp004575	465.1	303.05	464.095	C21H20O12	[M+H]+	Quercetin-5-O-β-D-glucoside	Flavonoids	Flavonols	-	1	2271300	2098600	2106300	1234800	1159800	1334000	1859700	1565500	2041800	777230	535220	910960	2505200	2736100	2908400	--	--
mws0061	463.09	300	464.095	C21H20O12	[M-H]-	Quercetin-3-O-galactoside (Hyperin)	Flavonoids	Flavonols	482-36-0	1	14524000	16497000	13011000	10730000	9144800	10906000	14395000	11547000	14339000	7010600	3501600	7459800	10734000	12539000	14203000	C10073	--
mws1329	463.09	300.7	464.095	C21H20O12	[M-H]-	Quercetin-7-O-glucoside	Flavonoids	Flavonols	491-50-9	1	20177000	22857000	19614000	19983000	12189000	13400000	24479000	18304000	17690000	8385300	4825500	12569000	15612000	18662000	21802000	C12639	--
Hmcn001884	463.09	301.03	464.095	C21H20O12	[M-H]-	6-Hydroxyluteolin 5-glucoside	Flavonoids	Flavones	-	1	21917000	32069000	26359000	22090000	16648000	21452000	28608000	20623000	26028000	9685100	6346000	13920000	22582000	27682000	26066000	--	--
Lmdp003286	465.1	303.06	464.095	C21H20O12	[M+H]+	Isohyperoside	Flavonoids	Flavonols	35589-21-0	1	2188500	2262700	2163000	1218300	1159500	1317700	1804000	1713200	1792800	793180	452350	849850	2446600	2887500	2864800	--	--
pme1598	463.12	301	464.132	C22H24O11	[M-H]-	Hesperetin-5-O-glucoside	Flavonoids	Flavanones	69651-80-5	2	900220	1110700	798890	853720	788430	976000	1189500	914880	1092000	451390	236280	687410	879510	983110	1001300	--	--
Lmhp009769	466.29	325.27	465.286	C22H44NO7P	[M+H]+	LysoPE 17:1	Lipids	LPE	-	3	95633	103570	105860	103440	102490	94797	105040	85647	98462	86040	70640	84033	57667	63711	65354	--	--
Lmhp009464	466.29	325.27	465.286	C22H44NO7P	[M+H]+	LysoPE 17:1(2n isomer)	Lipids	LPE	-	3	91162	80350	103060	106370	103200	76245	89894	96560	91902	83281	69195	96379	46050	60274	63907	--	--
Xmsn002700	465.13	303.06	466.111	C21H22O12	[M-H]-	Taxifolin-3'-O-glucoside	Flavonoids	Flavanonols	31106-05-5	2	2660700	3804200	2334800	2603900	2117100	2487000	3120800	2315300	2878700	1361400	716180	1703000	2698100	3008200	2717900	--	--
Lmhp010162	468.31	327.29	467.301	C22H46NO7P	[M+H]+	LysoPE 17:0	Lipids	LPE	-	2	246730	237330	263550	300080	221080	269030	275380	175160	237900	214440	155360	239120	137250	150280	173940	--	--
pmd0130	468.31	184.07	467.301	C22H46NO7P	[M+H]+	LysoPC 14:0	Lipids	LPC	20559-16-4	1	162560	149080	163640	169030	172500	166280	257040	218440	206850	154710	141240	172380	121060	183860	121030	--	--
Hmmp002121	469.12	317.08	468.113	C23H16O11	[M+H]+	Isorhamnetin-3-O-gallate	Flavonoids	Flavonols	-	2	14448	562700	111790	86254	116690	146530	4776.2	55514	6047.2	62858	4255.6	6599.8	729140	1526800	832860	--	--
Hmjn008136	469.33	469.33	470.34	C30H46O4	[M-H]-	Camaldulenic acid	Terpenoids	Triterpene	71850-15-2	3	9	9	9	266070	253890	357990	9	9	9	141270	256930	322320	9	9	9	--	--
Lmmn009932	469.37	469.37	470.376	C31H50O3	[M-H]-	Ambolic acid	Terpenoids	Triterpene	13878-93-8	1	146960	128250	165350	125290	102820	133090	179010	162610	186870	84356	85035	111610	180910	198860	200910	--	--
Hmbn005207	471.35	471.35	472.355	C30H48O4	[M-H]-	Hederagenin	Terpenoids	Triterpene	465-99-6	3	7874.2	8508	9	863560	901750	1213900	4352.1	3428.1	9	442350	838030	1109200	9	9	9	--	--
Zmpn008194	471.35	471.35	472.355	C30H48O4	[M-H]-	Corosolic acid*	Terpenoids	Triterpene	4547-24-4	3	9	9	5443	109940	87281	114290	9	9	12358	127160	75153	106860	9	9	46121	--	--
mws1610	471.35	471.35	472.355	C30H48O4	[M-H]-	Maslinic acid*	Terpenoids	Triterpene	4373-41-5	3	9	9	9	115030	95060	139260	9	9	9	163090	82441	157180	9	9	55475	C16939	--
Lmzn106284	471.35	471.35	472.355	C30H48O4	[M-H]-	Alphitolic acid	Terpenoids	Triterpene	19533-92-7	3	9	9	9	114170	102320	138620	9	9	9	154330	86127	133110	9	9	48250	C16912	--
Smpn011792	471.34	471.34	472.355	C30H48O4	[M-H]-	2,3-dihydroxy-12-ursen-28-oic acid	Terpenoids	Triterpene	-	3	7181.9	7861.3	1890.4	864800	921530	1109600	4488.9	5362.2	7378.6	458740	782830	1037100	9	9	9	--	--
Lmzn006284	471.35	471.35	472.355	C30H48O4	[M-H]-	2α-Hydroxyursolic acid	Terpenoids	Triterpene	-	3	9	9	9	692530	678290	868770	9	9	9	368150	641800	829000	9	9	9	--	--
pmn001706	471.35	471.35	472.355	C30H48O4	[M-H]-	2-Hydroxyoleanolic acid	Terpenoids	Triterpene	26707-60-8	3	9	9	9	111860	83697	139710	9	9	9	215240	87651	145050	9	9	42705	--	--
pmb1912	474.17	327	473.166	C20H23N7O7	[M+H]+	10-Formyltetrahydrofolic Acid	Alkaloids	Alkaloids	2800-34-2	1	1597600	1033900	1162100	1125200	907380	675980	2362300	747280	528200	1251700	1070200	1014700	45474	45106	48901	C00234	ko00670,ko00970,ko01100,ko01200
pmn001727	474.18	312.12	475.184	C24H29NO9	[M-H]-	N-(4-O-(Glucosyl)-E-feruloyl)-tyramine	Alkaloids	Phenolamine	-	1	1248600	1502100	2245000	6917600	4775300	2948300	14081000	6049600	6483500	14230000	9529400	7276300	537230	261550	217580	--	--
Lmhp008589	476.28	335.26	475.27	C23H42NO7P	[M+H]+	LysoPE 18:3(2n isomer)	Lipids	LPE	-	1	8519700	10260000	8496400	11100000	12316000	11896000	14049000	12028000	13254000	9001800	11915000	11499000	5898000	7081000	4658200	--	--
Lmhp008801	476.28	335.26	475.27	C23H42NO7P	[M+H]+	LysoPE 18:3	Lipids	LPE	-	1	13144000	13657000	11277000	11671000	11490000	10550000	13147000	10226000	10102000	12399000	9439400	11952000	5587700	6844100	5468400	--	--
pme1683	477.2	258	476.168	C18H32CaN2O10	[M+H]+	Calcium Pantothenate	Others	Vitamin	137-08-6	3	124460	248180	129560	530850	769420	1065100	152800	407820	319660	645150	695570	966050	128950	93933	78542	C12276	--
pmb0874	478.29	337.27	477.286	C23H44NO7P	[M+H]+	LysoPE 18:2(2n isomer)	Lipids	LPE	-	1	11574000	12117000	11655000	15046000	16967000	17001000	18286000	14563000	15859000	12520000	15692000	14598000	12475000	12987000	9860500	--	--
pmb0881	478.29	337.27	477.286	C23H44NO7P	[M+H]+	LysoPE 18:2	Lipids	LPE	-	1	9101600	9354500	8335700	9977700	10581000	10096000	10470000	9018000	9318900	8277700	7079700	8859600	7149600	8530000	6832600	--	--
Zmhn004909	477.06	169.01	478.075	C21H18O13	[M-H]-	3,4-Digalloylshikimic acid	Phenolic acids	Phenolic acids	-	3	147390	74342	98002	42565	66768	17874	10633	10094	3953.2	86940	13424	10040	36826	58279	119610	--	--
Lmfn003760	477.07	301.04	478.075	C21H18O13	[M-H]-	Quercetin-4'-O-glucuronide	Flavonoids	Flavonols	201463-36-7	2	68568	48722	58023	24487	15712	18471	37912	30810	29349	19694	17287	20097	34099	32400	53946	--	--
Lmjp003044	479.12	317.06	478.111	C22H22O12	[M+H]+	Isorhamnetin-3-O-Glucoside*	Flavonoids	Flavonols	5041-82-7	1	31652000	33355000	32287000	20200000	15241000	17855000	31927000	27898000	28402000	11983000	7694900	10239000	35769000	39820000	43509000	--	--
Lmjp002906	479.12	317.07	478.111	C22H22O12	[M+H]+	Rhamnetin-3-O-Glucoside	Flavonoids	Flavonols	27875-34-9	1	31873000	33206000	31345000	20762000	14780000	18605000	30976000	29461000	28161000	11129000	7151600	10446000	38132000	42274000	41763000	--	--
Hmcp002207	479.12	317.06	478.111	C22H22O12	[M+H]+	Isorhamnetin-7-O-glucoside (Brassicin)*	Flavonoids	Flavonols	6743-96-0	1	33156000	32899000	32000000	19455000	17195000	19200000	30252000	28232000	29594000	12044000	7366100	10028000	38865000	41135000	43938000	--	--
Lmsn004162	477.1	169.01	478.111	C22H22O12	[M-H]-	1-O-Galloyl-2-O-p-Coumaroyl-β-D-glucose	Phenolic acids	Phenolic acids	94356-18-0	3	204260	80057	84234	48755	61858	12286	12610	13522	5851.9	76598	11166	8958	65308	52197	100210	--	--
Hmgp002036	479.12	317.06	478.112	C22H22O12	[M+H]+	Nepetin-7-O-glucoside	Flavonoids	Flavones	569-90-4	1	31753000	32073000	31870000	21956000	15014000	18163000	29770000	26965000	29187000	11582000	7174700	10598000	38279000	39286000	41879000	--	--
Lmnn002886	477.14	179.03	478.148	C23H26O11	[M-H]-	1'-O-(3,4-Dihydroxyphenethyl)-O-caffeoyl-glucoside	Phenolic acids	Phenolic acids	-	3	45024	110780	41862	226050	246330	763680	154350	144140	154660	50154	174200	574540	19341	30028	11288	--	--
pmb0856	480.31	339.29	479.301	C23H46NO7P	[M+H]+	LysoPE 18:1(2n isomer)	Lipids	LPE	-	1	661940	650490	629950	397670	485990	498180	1091800	1108700	1117300	488200	492130	451690	818930	1044400	765180	--	--
mws0289	480.31	339.29	479.301	C23H46NO7P	[M+H]+	LysoPE 18:1	Lipids	LPE	89576-29-4	1	982870	1045200	823250	533220	546200	529520	1187000	1166400	1166400	696830	505290	574180	783480	1020700	828730	--	--
pmb2260	480.31	184.07	479.301	C23H46NO7P	[M+H]+	LysoPC 15:1	Lipids	LPC	-	2	669610	832230	638720	719020	693400	767930	918880	738170	767890	639200	640130	943080	403590	433780	283710	--	--
Lmmp001947	481.1	319.05	480.09	C21H20O13	[M+H]+	Gossypetin-3-O-glucoside	Flavonoids	Flavonols	-	1	74566	82893	34849	22249	39608	62271	111920	120620	109740	23318	72063	45394	87312	95942	71485	--	--
mws1557	479.16	121.03	480.163	C23H28O11	[M-H]-	Paeoniflorin	Terpenoids	Monoterpenoids	23180-57-6	3	6772.8	9053	11343	17205	18158	11232	5598.5	8372.5	6722.5	15142	32733	28781	6799.8	9	9	C09959	--
Lmhp009129	482.32	184.07	481.317	C23H48NO7P	[M+H]+	LysoPC 15:0(2n isomer)	Lipids	LPC	-	1	2381600	2557900	2383000	1855900	1542900	1570900	2628800	2493500	2680400	1310600	1067800	1388600	2184600	2997400	2218200	--	--
pmb0880	482.32	341.31	481.317	C23H48NO7P	[M+H]+	LysoPE 18:0(2n isomer)	Lipids	LPE	-	2	9394.6	12182	8954.9	5682.8	8052	5478.8	15355	13300	13414	9695.2	6880.9	7598.4	12006	14342	12128	--	--
pmb0883	482.32	341.31	481.317	C23H48NO7P	[M+H]+	LysoPE 18:0	Lipids	LPE	69747-55-3	3	207300	207870	213610	267070	226330	307610	313030	177180	283920	259450	167140	295620	91738	133490	107540	--	--
pmb2319	482.32	184.07	481.317	C23H48NO7P	[M+H]+	LysoPC 15:0	Lipids	LPC	108273-89-8	1	1695900	1673600	1624900	1249200	1102800	1073500	1946300	1757000	1872100	911860	748700	1047900	1534600	2128000	1615600	--	--
pmb3066	481.14	319.2	482.142	C22H26O12	[M-H]-	5-O-p-Coumaroylshikimic acid O-glucoside	Phenolic acids	Phenolic acids	-	3	157900	122930	98362	108000	86495	63543	73025	48035	29172	94305	77866	70935	6378.3	9	9	--	--
Lmjn003979	481.14	205.05	482.142	C22H26O12	[M-H]-	Catalposide	Terpenoids	Monoterpenoids	6736-85-2	2	61986	71348	77936	28998	35824	8881.8	28503	13670	16474	23869	32430	19314	24454	45476	48403	C09775	--
Lmjn004153	481.14	205.05	482.142	C22H26O12	[M-H]-	6'-O-p-Hydroxybenzoylcatalpol	Terpenoids	Monoterpenoids	-	2	103510	76719	96211	33528	41471	14739	36780	21611	24418	38131	28446	11942	28447	29000	46116	--	--
Wmhn001495	483.08	169.01	484.077	C20H20O14	[M-H]-	1,4-Di-O-Galloyl-D-glucose	Phenolic acids	Phenolic acids	-	3	685920	470620	490940	384950	384920	296500	416230	303440	196690	497310	384940	372610	3951	9	9	--	--
Lmsn011830	485.33	485.33	486.335	C30H46O5	[M-H]-	2α,19α-Dihydroxy-3-oxours-12-en-28-oic acid	Terpenoids	Triterpene	176983-21-4	3	9	9	9	9	9	9	86420	34797	23381	1619600	41942	25977	9	9	9	--	--
Li512114	485.36	453.34	486.371	C31H50O4	[M-H]-	Corosolic Acid Methyl Ester	Terpenoids	Triterpene	4518-70-1	3	9	9	9	3598.4	4344.6	6044.8	9	9	9	1234.5	2619.4	2497.4	9	9	9	--	--
pmn001591	487.34	469.3	488.35	C30H48O5	[M-H]-	Rutundic acid	Terpenoids	Triterpene	20137-37-5	3	9	9	9	9	9	9	4366.3	848.61	1630.9	66503	2674.4	1189.2	9	9	9	--	--
Lmsp005625	491.08	317.03	490.075	C22H18O13	[M+H]+	3-O-Methylellagic acid-4'-O-(5''-O-acetyl)arabinoside	Tannins	Tannin	-	2	3905.2	5517.2	9076.2	8151.7	5894.3	8516.4	5819.3	5224.5	8595	11920	6075.8	7296.4	4883.2	1164	5584.2	--	--
pma1303	492.31	184.07	491.301	C24H46NO7P	[M+H]+	LysoPC 16:2	Lipids	LPC	-	3	103240	103120	85719	93726	100080	96128	116730	92748	100480	76827	57628	79891	46418	68431	51656	--	--
pmb0863	492.31	184.07	491.301	C24H46NO7P	[M+H]+	LysoPC 16:2(2n isomer)	Lipids	LPC	-	2	101840	98326	88692	92052	102980	96837	101790	90204	77937	78424	54684	82228	43716	70254	44286	--	--
pmb0790	494.19	332.5	493.18	C20H31NO13	[M+H]+	Pyridoxine-5'-O-diglucoside	Others	Vitamin	-	2	57239	55450	53825	39323	59056	33290	70065	70317	66655	58323	36472	26593	42759	32000	20340	--	--
Lmhp008833	494.32	184.07	493.317	C24H48NO7P	[M+H]+	LysoPC 16:1(2n isomer)	Lipids	LPC	-	1	943610	854800	762460	691770	768250	839410	1116300	1491600	1018400	628880	645600	629830	866590	1162300	603960	--	--
pmp001270	494.32	184.07	493.317	C24H48NO7P	[M+H]+	LysoPC 16:1	Lipids	LPC	76790-27-7	1	1372600	1166700	944120	841940	919620	834450	1489100	1100700	1164100	793230	473100	586730	623430	1111300	566740	--	--
Lmsn002937	493.1	169.01	494.106	C22H22O13	[M-H]-	1-O-Caffeoyl-6-O-galloyl-β-D-glucose	Phenolic acids	Phenolic acids	-	3	41943	26475	22807	33481	22277	25420	34306	17244	6386.8	36448	28374	25329	9	9	9	--	--
pmd0132	496.34	184.07	495.332	C24H50NO7P	[M+H]+	LysoPC 16:0(2n isomer)	Lipids	LPC	-	1	11732000	11317000	10539000	12197000	11397000	12485000	14294000	12676000	12404000	11509000	9514300	13114000	8778700	10003000	8829100	--	--
pmb0855	496.34	184.07	495.332	C24H50NO7P	[M+H]+	LysoPC 16:0	Lipids	LPC	17364-16-8	1	11204000	10603000	10953000	11826000	11105000	12836000	13915000	11172000	13154000	11621000	10071000	13124000	7774800	9142600	7127100	--	--
Lmgp003989	499.13	163.04	498.116	C25H22O11	[M+H]+	Dicaffeoylshikimic acid	Phenolic acids	Phenolic acids	-	1	3248200	3183200	3156600	2990200	2372800	2470100	3147100	2758300	2748700	2427600	2794700	2091900	3101200	3348800	3253600	--	--
pmb3061	499.15	163.1	500.153	C22H28O13	[M-H]-	5-O-p-Coumaroylquinic acid O-glucoside	Phenolic acids	Phenolic acids	-	1	289540	287440	324490	636450	717070	652050	263520	251110	286180	890770	841840	708440	121050	177920	135210	--	--
pmb3064	499.15	163.2	500.153	C22H28O13	[M-H]-	3-O-p-Coumaroylquinic acid-O-glucoside	Phenolic acids	Phenolic acids	-	1	289110	287300	329280	485320	490420	612760	263010	211320	217510	837260	792770	571430	100680	150880	130420	--	--
Lmhp010040	504.31	363.29	503.301	C25H46NO7P	[M+H]+	LysoPE 20:3	Lipids	LPE	-	3	23376	19435	25895	29595	31259	25001	29451	20516	26216	39606	29824	35227	7904.1	9723.9	6745.2	--	--
Lmhp009802	504.31	363.29	503.301	C25H46NO7P	[M+H]+	LysoPE 20:3(2n isomer)	Lipids	LPE	-	3	26200	24654	23343	28387	30067	23092	21572	21314	24290	43227	29032	32458	7704.7	10026	6913	--	--
pmn001642	503.08	459.1	504.09	C23H20O13	[M-H]-	Kaempferol-3-O-(2''-O-acetyl)glucuronide	Flavonoids	Flavonols	-	2	56234	54787	44352	49373	74126	47492	44655	70488	56200	115150	77290	76131	16308	58259	37585	--	--
Lmsn004970	503.12	179.04	504.127	C24H24O12	[M-H]-	3,6-Di-O-caffeoyl glucose	Phenolic acids	Phenolic acids	-	2	166240	98160	149760	130630	150420	282760	149080	97723	113600	164880	180440	170210	87620	71826	68143	--	--
Lmsn004322	503.12	179.03	504.127	C24H24O12	[M-H]-	1,6-Di-O-caffeoyl-β-D-glucose	Phenolic acids	Phenolic acids	-	2	122990	117880	129680	224360	228990	357090	143480	162360	92142	295370	190770	261810	67771	66798	49322	--	--
Lmsn002288	503.14	341.09	504.148	C21H28O14	[M-H]-	1-O-Caffeoyl-(6-O-glucosyl)-β-D-glucose	Phenolic acids	Phenolic acids	-	1	2259200	1734200	2663400	1747400	2074500	2058100	1307100	1353400	1336800	1959900	2247300	2691300	1661100	1422200	1570800	--	--
pme0500	503.16	323	504.169	C18H32O16	[M-H]-	D-Melezitose	Others	Saccharides and Alcohols	597-12-6	3	49199	46714	49224	23481	31188	44288	31388	54980	58043	12956	35421	24397	88339	97048	59768	C08243	--
pme2125	503.16	179	504.169	C18H32O16	[M-H]-	Raffinose*	Others	Saccharides and Alcohols	512-69-6	3	926920	712340	771590	213200	236640	301520	460150	526340	589110	120310	196110	257810	1179100	1627500	1746700	C00492	ko00052,ko01100,ko02010
MWS0442	527.16	365.1	504.169	C18H32O16	[M+Na]+	Maltotriose	Others	Saccharides and Alcohols	1109-28-0	3	63444	56716	46913	36606	41539	50561	39731	36534	44624	40081	49489	45760	64707	73084	50040	C01835	ko02010
mws1589	503.16	179	504.169	C18H32O16	[M-H]-	D-Panose*	Others	Saccharides and Alcohols	33401-87-5	2	1471500	1103700	1310900	278260	269880	349760	680160	727150	681350	94921	222990	228260	3423600	3329300	3870500	C00713	--
Lmhp010514	506.32	365.31	505.317	C25H48NO7P	[M+H]+	LysoPE 20:2(2n isomer)	Lipids	LPE	-	3	11252	6820.1	9333.9	15596	17155	15562	10490	10611	9961.2	16212	15707	18876	4108.6	3330.3	2911.7	--	--
Lmhp008718	506.32	184.07	505.317	C25H48NO7P	[M+H]+	LysoPC 17:2	Lipids	LPC	-	1	619260	523130	456020	992960	973180	768350	944400	705890	442780	531930	565280	591120	402660	411160	251460	--	--
Lmhp010757	506.32	365.31	505.317	C25H48NO7P	[M+H]+	LysoPE 20:2	Lipids	LPE	-	3	17788	19019	21354	30636	29820	23883	20925	17141	18934	32216	24037	34627	11814	10329	9631.9	--	--
pmb0803	508.18	152.4	507.174	C24H29NO11	[M+H]+	Pyridoxine-5'-O-(6''-feruloyl)glucoside	Others	Vitamin	-	1	25755	10389	22064	47719	30928	43747	15102	13346	15152	41405	43826	50341	12417	8223.9	12153	--	--
Lmhp009590	508.34	184.07	507.332	C25H50NO7P	[M+H]+	LysoPC 17:1	Lipids	LPC	-	1	1621200	1368400	1363600	1336700	1308300	979470	1814200	1510200	1476300	980110	720610	905910	637010	980550	784770	--	--
Lmsn004323	507.11	169.01	508.122	C23H24O13	[M-H]-	1-O-Galloyl-2-O-Feruloyl-β-D-glucose	Phenolic acids	Phenolic acids	-	3	11636	8783.5	19552	9747.5	7977.8	5791.5	5303.2	4023.5	6221.5	10207	5950	7019.2	6991.8	10457	22668	--	--
Lmhp010515	510.36	184.07	509.348	C25H52NO7P	[M+H]+	LysoPC 17:0(2n isomer)	Lipids	LPC	-	1	2272700	2341600	2265400	2225300	1858400	2206900	2434200	1777500	2117000	1818700	1341200	1968600	1220300	1401500	1257000	--	--
pmb2406	510.36	184.07	509.348	C25H52NO7P	[M+H]+	LysoPC 17:0	Lipids	LPC	50930-23-9	1	1592300	1731200	1692600	1670000	1353500	1437500	1634200	1379800	1519200	1235300	968240	1417100	879740	1053400	895440	--	--
pmb3055	513.1	191.1	514.132	C22H26O14	[M-H]-	p-Coumaroylquinic acid-4'-O-glucuronide	Phenolic acids	Phenolic acids	-	3	111380	77420	66151	108460	151140	100570	72343	74920	50175	131820	134360	118580	37405	35529	41107	--	--
Lmhp009773	515.32	261.22	514.314	C27H46O9	[M+H]+	1-α-Linolenoyl-glycerol-3-O-glucoside	Lipids	Glycerol ester	-	1	173880	110150	175390	152320	155370	161990	179400	193120	169080	161210	172350	214860	201930	185430	241890	--	--
Lmhp009526	515.32	261.22	514.314	C27H46O9	[M+H]+	2-α-Linolenoyl-glycerol-1-O-glucoside	Lipids	Glycerol ester	-	1	93004	63709	128260	73193	94100	113050	118610	96274	99491	82894	129130	150160	152670	111830	125050	--	--
Wmzn002116	515.12	353.09	516.127	C25H24O12	[M-H]-	3,5-Dicaffeoylquinic acid	Phenolic acids	Phenolic acids	-	1	1131300	773180	884090	726800	937350	799790	1043500	882500	893010	1000600	1209100	1097600	953610	910280	1198000	--	--
MWSmce328	517.13	163.04	516.127	C25H24O12	[M+H]+	Isochlorogenic acid C	Phenolic acids	Phenolic acids	57378-72-0	1	16410000	15808000	15548000	13753000	14515000	13323000	12514000	14797000	13904000	13476000	13675000	12752000	14747000	16024000	16008000	--	--
Li512115	515.12	353.09	516.127	C25H24O12	[M-H]-	Isochlorogenic acid B	Phenolic acids	Phenolic acids	14534-61-3	1	20875000	27616000	23503000	22396000	23160000	21369000	26199000	25866000	20812000	23894000	21822000	25470000	23614000	28469000	22526000	C10468	--
MWSmce346	517.13	163.04	516.127	C25H24O12	[M+H]+	1,3-Dicaffeoylquinic acid	Phenolic acids	Phenolic acids	19870-46-3	1	15855000	15203000	15480000	14657000	14993000	14411000	13227000	13624000	12838000	13140000	13961000	12405000	14863000	15893000	16541000	C10445	--
pmn001382	515.12	353.09	516.127	C25H24O12	[M-H]-	Isochlorogenic acid A	Phenolic acids	Phenolic acids	2450-53-5	1	20483000	23889000	24762000	20267000	19126000	20469000	24400000	20326000	20452000	20203000	20217000	19844000	20652000	22895000	24107000	--	--
Lmhp010573	517.34	263.24	516.33	C27H48O9	[M+H]+	1-Linoleoylglycerol-3-O-glucoside	Lipids	Glycerol ester	-	2	12063	7891.5	13722	12691	15530	20429	11787	14398	17004	13115	21231	21167	25562	18228	19842	--	--
Lmhp010334	517.34	263.24	516.33	C27H48O9	[M+H]+	2-Linoleoylglycerol-1-O-glucoside	Lipids	Glycerol ester	-	2	6197.7	4784.3	5931.8	6431.7	10964	15093	9489.2	9900.7	10892	7512.1	20542	16607	17816	13800	13539	--	--
pmb0865	518.32	184.07	517.317	C26H48NO7P	[M+H]+	LysoPC 18:3(2n isomer)	Lipids	LPC	-	1	521420	550030	486930	518150	600060	414840	487150	448600	443880	516220	352620	451270	181430	274310	194450	--	--
pmb0854	518.32	184.07	517.317	C26H48NO7P	[M+H]+	LysoPC 18:3	Lipids	LPC	-	1	519570	478660	396680	438110	506210	345430	448320	402020	385550	472130	302640	409550	162740	259820	168350	--	--
Hmbn002692	517.16	175.04	518.164	C22H30O14	[M-H]-	6'-O-Feruloyl-D-sucrose	Phenolic acids	Phenolic acids	118230-77-6	2	723910	537140	852580	657570	776150	685910	569790	536000	514730	766750	599220	607330	426620	450540	502760	--	--
pmp001251	520.34	184.07	519.332	C26H50NO7P	[M+H]+	LysoPC 18:2(2n isomer)	Lipids	LPC	-	1	854460	801280	742720	1019500	1113800	1043700	1188400	1193200	1148400	793020	806840	828140	847960	987520	658300	--	--
pmp001273	520.34	184.07	519.332	C26H50NO7P	[M+H]+	LysoPC 18:2	Lipids	LPC	-	1	299890	309380	248960	272980	312570	307350	327490	280920	300720	264310	198830	230050	205850	257820	186920	--	--
Cmbn004962	519.15	163.04	520.158	C25H28O12	[M-H]-	10-O-p-Coumaroylgeniposidic acid	Terpenoids	Monoterpenoids	-	2	173970	201130	209760	187060	205310	198220	153660	266570	182650	287240	237540	231480	38867	51637	55232	--	--
Lmsp003655	521.2	131.05	520.194	C26H32O11	[M+H]+	Dehydrodiconiferyl alcohol-gamma'-O-glucoside	Phenolic acids	Phenolic acids	-	2	7915200	6758500	7569800	21010000	20913000	27141000	8066100	5320600	5679100	12009000	22313000	18602000	10123000	8486100	8460200	--	--
pmn001378	519.19	357.14	520.194	C26H32O11	[M-H]-	Pinoresinol-4-O-glucoside	Lignans and Coumarins	Lignans	41607-20-9	1	758770	553410	818890	1748300	1759500	2747900	924560	1333800	1202800	1778700	1775400	2484500	1202500	724050	598960	C17529	--
pmp001281	522.36	184.07	521.348	C26H52NO7P	[M+H]+	LysoPC 18:1	Lipids	LPC	-	1	4426400	4225400	3251400	1611300	2151500	1564300	6015200	5886400	5611900	2672500	1600300	1614800	2219200	4055800	2772800	--	--
Lmhp010190	522.36	184.07	521.348	C26H52NO7P	[M+H]+	LysoPC 18:1(2n isomer)	Lipids	LPC	-	1	18445000	16779000	15072000	7356700	10263000	8430000	33442000	34673000	33128000	12366000	10543000	8387100	16190000	24384000	16916000	--	--
pmn001710	521.13	359.08	522.137	C24H26O13	[M-H]-	Rosmarinic acid-3'-O-glucoside	Phenolic acids	Phenolic acids	910028-78-3	2	286030	385010	378600	684560	913270	993320	475080	272420	290980	1160600	803480	1255900	67685	89844	46686	--	--
HJN083	521.2	359.15	522.211	C26H34O11	[M-H]-	Lariciresinol-4'-O-glucoside	Lignans and Coumarins	Lignans	143663-00-7	2	261220	267700	396090	697700	832370	781710	385360	340830	280210	986500	909360	1217800	68534	85316	50028	--	--
pmd0136	524.37	184.07	523.364	C26H54NO7P	[M+H]+	LysoPC 18:0(2n isomer)	Lipids	LPC	-	1	3654800	3931000	3337500	3943000	3415700	4669100	4052400	3151000	3892400	3899600	2998500	4589500	1382700	1909100	1469200	--	--
mws0126	524.37	184.07	523.364	C26H54NO7P	[M+H]+	LysoPC 18:0	Lipids	LPC	19420-57-6	1	14538000	14187000	13076000	15810000	13478000	17417000	16567000	11494000	15518000	13652000	11527000	16462000	4934500	5964000	5008500	--	--
Lmtn003096	523.21	361.14	524.226	C26H36O11	[M-H]-	Secoisolariciresinol 4-O-glucoside	Lignans and Coumarins	Lignans	-	2	39722	55071	46572	76600	145170	115290	44963	53320	32874	111950	172030	140460	19311	21007	19392	--	--
Zmcn005156	529.13	353.08	530.142	C26H26O12	[M-H]-	4,5-O-Dicaffeoylquinic Acid Methyl Ester	Phenolic acids	Phenolic acids	-	1	24300000	25206000	21661000	30828000	28927000	26084000	23056000	20164000	20971000	27351000	28289000	25158000	14920000	17969000	12276000	--	--
MWStz043	531.15	163.04	530.142	C26H26O12	[M+H]+	3,4-Di-O-caffeoylquinic acid methyl ester	Phenolic acids	Phenolic acids	114637-83-1	1	2201400	1717000	1305200	775180	918510	685310	812600	994250	797930	670270	625440	601570	2368500	3414000	4205300	--	--
Lmjp003731	531.15	177.06	530.142	C26H26O12	[M+H]+	3,4-O-Dicaffeoylquinic Acid Methyl Ester*	Phenolic acids	Phenolic acids	-	1	39362000	44412000	45901000	58357000	53866000	43058000	45636000	41888000	42255000	50167000	56972000	57462000	29902000	36771000	29075000	--	--
Lmjp003822	531.15	177.06	530.142	C26H26O12	[M+H]+	3,5-O-Dicaffeoylquinic Acid Methyl Ester*	Phenolic acids	Phenolic acids	159934-13-1	1	1792100	1864900	1751500	2443700	2248800	1977800	1680100	1842300	1592200	2220300	2384100	2608300	1262500	1388200	1178200	--	--
pmb2833	529.16	193.1	530.164	C23H30O14	[M-H]-	3-O-Feruloylquinic acid-O-glucoside*	Phenolic acids	Phenolic acids	-	2	13505	10897	14648	21480	17857	15364	35574	29569	39496	15304	22883	22507	6962	8316.1	4520.5	--	--
pmb2554	529.16	193.1	530.164	C23H30O14	[M-H]-	5-O-Feruloyl quinic acid glucoside*	Phenolic acids	Phenolic acids	-	2	10878	14208	15094	17808	14063	17166	23414	31812	44342	19403	21770	17952	6866.7	6102.2	6293.7	--	--
Lmhp008924	532.34	184.07	531.332	C27H50NO7P	[M+H]+	LysoPC 19:3	Lipids	LPC	-	2	22075	27360	21494	22060	26258	19530	29936	27500	26845	20121	20228	21333	12659	13416	7864.4	--	--
Lmhp007840	534.36	184.07	533.348	C27H52NO7P	[M+H]+	LysoPC 19:2	Lipids	LPC	-	2	57344	47995	50605	32544	41492	31323	53214	56920	59294	43427	44437	42726	42557	45771	37382	--	--
Lmhp007598	534.36	184.07	533.348	C27H52NO7P	[M+H]+	LysoPC 19:2(2n isomer)	Lipids	LPC	-	2	37475	26534	47299	66087	63814	89093	75474	31961	32686	81732	102170	132310	26308	25743	15725	--	--
Lmhp010908	536.37	184.07	535.364	C27H54NO7P	[M+H]+	LysoPC 19:1	Lipids	LPC	-	1	482510	420370	476780	500170	334420	346480	832520	833900	763970	340820	331990	285870	246870	274540	207620	--	--
Zmfn000481	535.04	323.03	536.044	C14H22N2O16P2	[M-H]-	Uridine-5'-Diphosphate-D-Xylose	Nucleotides and derivatives	Nucleotides and derivatives	3616-06-6	1	575630	598660	441720	744510	965040	808290	707980	686210	744650	740900	866960	863070	440270	578180	468490	C00190	ko00520,ko00908,ko01100
Zmcn003729	535.18	373.13	536.189	C26H32O12	[M-H]-	1-Hydroxypinoresinol-4'-O-Glucoside	Lignans and Coumarins	Lignans	-	2	242170	273640	235330	278230	232030	371710	377650	408220	241080	145690	327790	224050	335700	389790	365110	--	--
pmn001375	535.18	373.13	536.189	C26H32O12	[M-H]-	1-Hydroxypinoresinol-1-O-Glucoside	Lignans and Coumarins	Lignans	81495-71-8	2	14184	32537	21027	52144	44082	42262	29492	27964	36332	34266	15917	48100	11630	20869	7559.8	--	--
Zmdn003480	537.2	375.15	538.205	C26H34O12	[M-H]-	Cycloolivil-6-O-glucoside	Lignans and Coumarins	Lignans	-	2	1163900	1278100	1145700	1855600	1849900	2455200	1329800	1182600	1247300	1946600	2078200	2145400	1078200	920010	695020	--	--
Lmdn001925	537.2	375.15	538.205	C26H34O12	[M-H]-	Olivil-4'-O-glucoside	Lignans and Coumarins	Lignans	76880-93-8	1	1362400	1525700	1284200	2124300	2243700	2784600	1522700	1400900	1532000	2049400	2358100	2749700	1200900	1165700	933850	--	--
Lmhp009890	546.36	184.07	545.348	C28H52NO7P	[M+H]+	LysoPC 20:3	Lipids	LPC	1199257-41-4	1	285620	282020	264340	307490	395280	252770	295270	267140	280820	378520	244940	345330	115590	134610	100840	--	--
pmd0147	548.37	184.07	547.364	C28H54NO7P	[M+H]+	LysoPC 20:2	Lipids	LPC	-	3	310470	330900	301110	428680	464430	394100	412250	356280	368060	422500	324330	445610	219030	206130	149850	--	--
pmd0146	548.37	184.07	547.364	C28H54NO7P	[M+H]+	LysoPC 20:2(2n isomer)	Lipids	LPC	-	3	130700	130480	112600	171350	234450	201040	172340	163860	189500	156060	154510	214160	101670	105280	71191	--	--
Lmsn003628	547.17	223.06	548.174	C23H32O15	[M-H]-	6'-O-Sinapoylsucrose	Phenolic acids	Phenolic acids	-	3	12374	17836	7589.5	19272	50671	17230	30517	17239	12930	44316	90931	46069	7823.6	5210.5	5780.2	--	--
Lmhp011549	550.39	184.07	549.379	C28H56NO7P	[M+H]+	LysoPC 20:1	Lipids	LPC	-	1	356190	301530	325270	483520	466390	427270	432530	376090	387630	408620	393440	476470	231580	269030	185240	--	--
Hmln002189	549.09	505.11	550.096	C24H22O15	[M-H]-	Quercetin-3-O-(6''-malonyl)galactoside	Flavonoids	Flavonols	-	1	601410	618390	621020	264620	156420	305600	485100	290410	353270	176980	138120	193120	605060	639520	1232000	--	--
pmp000589	551.1	303.05	550.096	C24H22O15	[M+H]+	Quercetin-7-O-(6''-malonyl)glucoside	Flavonoids	Flavonols	-	1	3309200	2720700	2774800	3791300	3062900	2082700	1168800	962960	928360	3596700	2539500	2051900	746080	913010	1107700	--	--
pmb2979	549.12	387.1	550.132	C25H26O14	[M-H]-	Hesperetin-7-O-(6''-malonyl)glucoside	Flavonoids	Flavanones	-	2	23015	18219	23306	45560	38125	62470	25436	25945	29416	47617	50865	77088	26015	11739	13736	--	--
Hmln002355	549.2	387.15	550.204	C27H34O12	[M-H]-	5'-Methoxymatairesinoside	Lignans and Coumarins	Lignans	1691201-82-7	3	1828300	773880	929140	565850	835490	398880	278730	184910	70719	1295800	374530	301240	9	9	9	--	--
pmd0143	552.4	184.07	551.395	C28H58NO7P	[M+H]+	LysoPC 20:0	Lipids	LPC	108341-80-6	3	14759	22190	14144	24258	21589	21016	22837	20011	19410	18553	17278	24222	10366	14672	8810.1	--	--
Lmmn002260	551.21	389.17	552.221	C27H36O12	[M-H]-	5'-Methoxyisolariciresinol-9'-O-glucoside	Lignans and Coumarins	Lignans	-	2	54530	62932	112630	164590	170430	300760	102990	117140	80500	112330	177640	143340	88584	58499	109440	--	--
HJAP064	565.12	317.08	564.088	C25H24O15	[M+H]+	Isorhamnetin-3-O-(6''-malonylglucoside)	Flavonoids	Flavonols	-	1	2550100	2478800	2496300	2042800	1631400	1604800	1805000	1967700	1597100	1717600	2084600	1923100	1591700	2143300	2073800	--	--
pmb2922	565.05	323.1	566.055	C15H24N2O17P2	[M-H]-	Uridine 5'-diphospho-D-glucose	Nucleotides and derivatives	Nucleotides and derivatives	133-89-1	1	5268100	5625700	3803700	4129400	5345100	4885800	6139900	5761500	6672300	6071200	4721100	4551100	3573200	3595100	3470600	C00029	ko00040,ko00052,ko00053,ko00240,ko00500,ko00520,ko00561,ko00908,ko01100,ko01110
mws0047	579.17	271.07	578.164	C27H30O14	[M+H]+	Apigenin-7-O-neohesperidoside (Rhoifolin)	Flavonoids	Flavones	17306-46-6	2	68066	84843	55326	83702	78326	101420	141320	86958	124590	42567	63487	75183	95576	105870	68335	C12627	ko00944
pme0368	579.17	271.01	578.164	C27H30O14	[M+H]+	Apigenin-7-O-rutinoside (Isorhoifolin)	Flavonoids	Flavones	552-57-8	2	62825	85779	54263	72480	65716	131780	120400	93308	122750	48631	54867	65960	69022	112690	61082	--	--
mws1409	578.9	402.6	580.034	C15H22N2O18P2	[M-H]-	Uridine-5'-diphosphoglucuronic acid	Nucleotides and derivatives	Nucleotides and derivatives	-	3	82944	95222	62262	77320	110590	88300	74111	102500	117450	120610	73984	63776	53724	46984	46018	--	--
HJAP134	581.18	257.08	580.179	C27H32O14	[M+H]+	Pinocembrin-7-O-sophoroside	Flavonoids	Flavanones	-	2	58213	45125	18924	37694	13785	17467	30896	31450	48459	2752.5	12070	14997	92293	69546	54594	--	--
Zmhn001446	579.21	417.16	580.216	C28H36O13	[M-H]-	Syringaresinol-4'-O-glucopyranosid	Lignans and Coumarins	Lignans	-	2	22212	52022	43249	128880	88389	122840	97750	79071	120260	114600	238390	250680	30614	23620	17083	--	--
pmp000852	583.2	473.2	582.189	C34H30O9	[M+H]+	Kuwanon Q	Flavonoids	Other Flavonoids	89803-86-1	3	2420.9	3645.1	2082.7	3792	4396.2	6464.9	6002	4241.1	6666.7	9	2949.1	4270.3	4167.3	4606.3	2891.6	--	--
pmp001288	593.19	285.1	592.179	C28H32O14	[M+H]+	Acacetin-7-O-rutinoside (Linarin)	Flavonoids	Flavones	480-36-4	3	11467	12869	9613.3	41967	32154	18123	29401	19263	9661	104200	34318	26604	8145.5	9	9	--	--
Lmyp004318	595.14	287.06	594.137	C30H26O13	[M+H]+	Kaempferol-3-O-(6''-p-Coumaroyl)galactoside	Flavonoids	Flavonols	-	2	58623	36899	32375	19859	16179	32340	16373	29129	18315	10111	6588.8	27295	62676	113120	47214	--	--
MWSHY0050	595.17	287.05	594.158	C27H30O15	[M+H]+	Kaempferol-3-O-rutinoside(Nicotiflorin)	Flavonoids	Flavonols	17650-84-9	1	36366000	39054000	37768000	29092000	33563000	45171000	38248000	43105000	48137000	26347000	34002000	46205000	41018000	42090000	40795000	C21833	ko00944,ko01110
pmp001106	595.17	577.16	594.158	C27H30O15	[M+H]+	Vitexin-2''-O-glucoside	Flavonoids	Flavonoid carbonoside	61360-94-9	2	797060	1269400	792230	1529300	1141400	1209000	1381800	1424600	1371400	934550	681270	849910	832880	1068200	857200	C04024	ko00944
pmp000593	595.17	449.1	594.158	C27H30O15	[M+H]+	Luteolin-7-O-rutinoside	Flavonoids	Flavones	3563-98-2	1	10017000	11068000	10543000	8424600	8887700	12714000	10895000	12692000	14551000	6951900	9524400	14538000	12055000	13797000	11885000	--	--
MWSHY0061	595.16	287.06	594.158	C27H30O15	[M+H]+	Kaempferol-3-O-neohesperidoside	Flavonoids	Flavonols	32602-81-6	1	36536000	38642000	38563000	30846000	32542000	43763000	39868000	43345000	48484000	26240000	34526000	47366000	42142000	45279000	42929000	--	--
MWSHY0080	595.17	287.06	594.158	C27H30O15	[M+H]+	Luteolin-7-O-neohesperidoside (Lonicerin)	Flavonoids	Flavones	25694-72-8	1	35030000	41322000	38643000	32235000	34439000	44378000	41150000	44752000	50618000	28693000	34885000	48592000	42374000	44853000	42033000	C12630	ko00944
mws0791	593.19	285	594.195	C28H34O14	[M-H]-	Poncirin (Isosakuranetin-7-O-neohesperidoside)	Flavonoids	Flavanones	14941-08-3	2	9027.2	15659	5578.4	19221	8913.6	18952	15811	9991.7	21512	4682.5	6190.9	15876	12721	34348	21705	C09830	--
Smfp005803	595.2	287.09	594.195	C28H34O14	[M+H]+	Didymin (Isosakuranetin-7-O-rutinoside)	Flavonoids	Flavanones	14259-47-3	2	44866	33932	37489	27879	16919	25284	22547	31026	25971	15917	8612.4	21080	49176	97348	52230	--	--
Lmtp004044	597.14	303.04	596.138	C26H28O16	[M+H]+	Quercetin-3-O-apiosyl(1→2)galactoside	Flavonoids	Flavonols	-	3	71808	45686	37067	36156	49750	32530	30142	46287	68071	32948	28562	32620	27485	21106	34898	--	--
Lmyn005006	595.15	287.06	596.153	C30H28O13	[M-H]-	"Eriodictyol-7-O-(6""-O-p-coumaroyl)glucoside"	Flavonoids	Flavanones	-	2	96783	60246	71646	50038	33718	18801	19612	10346	12720	51953	6531.7	8311.2	74783	89911	112240	--	--
MWSHY0092	597.18	289.07	596.174	C27H32O15	[M+H]+	Eriodictyol-7-O-Rutinoside (Eriocitrin)	Flavonoids	Flavanones	13463-28-0	2	995610	1058400	1071700	779280	882670	1291500	1120400	1197700	1330300	667240	907420	1348400	1222700	1269400	1172300	C09732	--
Lmyn004037	601.12	439.09	602.127	C28H26O15	[M-H]-	"Eriodictyol-7-O-(6""-O-galloyl)glucoside"	Flavonoids	Flavanones	-	2	35791	29329	39364	17978	37812	38245	26280	22420	38530	21820	26277	23995	24613	30760	24975	--	--
Lmqn000780	606.08	384.98	607.082	C17H27N3O17P2	[M-H]-	Uridine 5'-diphospho-N-acetylglucosamine	Nucleotides and derivatives	Nucleotides and derivatives	528-04-1	2	85906	89398	72407	245660	236390	260860	129260	115800	122890	280790	289840	348460	83911	141070	124190	C00043	ko00520,ko01100
MWSslk165	609.18	301.08	608.174	C28H32O15	[M+H]+	Diosmetin-7-O-Neohesperidoside (Neodiosmin)	Flavonoids	Flavanones	38665-01-9	2	20327	20999	18069	19862	16112	24046	20321	24104	26249	7262.7	11852	20546	20152	19181	17591	--	--
Lmyp004052	611.14	147.04	610.132	C30H26O14	[M+H]+	Quercetin-3-O-(6''-p-Coumaroyl)galactoside	Flavonoids	Flavonols	-	2	847680	801180	835130	539090	417980	546320	227580	171160	201670	411760	150860	255050	560620	920380	1212200	--	--
Lmdp004267	611.14	147.04	610.132	C30H26O14	[M+H]+	Quercetin-3-O-(6''-p-Coumaroyl)glucoside	Flavonoids	Flavonols	-	2	64380	55677	84811	284890	244270	156620	226180	114890	66572	441870	221790	305860	33618	65849	15021	--	--
MWSHY0067	611.16	303.05	610.153	C27H30O16	[M+H]+	Quercetin-3-O-rutinoside (Rutin)	Flavonoids	Flavonols	153-18-4	1	14348000	15530000	15008000	11431000	11446000	12502000	13528000	12308000	13278000	10303000	11406000	11805000	12533000	14713000	13986000	C05625	ko00944,ko01100,ko01110
Zmjp003031	611.16	449.11	610.153	C27H30O16	[M+H]+	Orientin-2''-O-galactoside	Flavonoids	Flavonoid carbonoside	-	2	539900	582600	422470	834230	660720	640370	740580	872510	944870	503690	364950	616020	729500	768680	633380	--	--
pmp000126	611.16	593.2	610.153	C27H30O16	[M+H]+	Luteolin-6,8-di-C-glucoside	Flavonoids	Flavonoid carbonoside	29428-58-8	2	1320900	1659300	804670	757720	768950	854760	1090200	1022100	870990	913280	343340	737110	982910	1299100	1314200	C10102	--
Lmjp002461	611.16	303.05	610.153	C27H30O16	[M+H]+	Quercetin-3-O-neohesperidoside	Flavonoids	Flavonols	117611-67-3	1	18335000	19190000	18763000	14617000	14318000	15605000	16698000	14829000	16408000	13462000	14071000	14634000	15615000	18096000	18015000	--	--
MWSHY0116	611.2	303.09	610.19	C28H34O15	[M+H]+	Hesperidin	Flavonoids	Flavanones	520-26-3	2	279500	346890	264690	211940	157830	204360	335600	296640	281080	222540	163210	185390	283860	278680	257810	C09755	--
Lmsp004521	613.12	147.04	612.112	C29H24O15	[M+H]+	1-O-Cinnamoyl-4,6-(S)-HHDP-β-D-glucose	Phenolic acids	Phenolic acids	-	3	277170	307760	261940	262850	215800	230470	247940	242740	250000	224960	208210	221230	218650	274220	274670	--	--
MWS0132	611.15	306.07	612.152	C20H32N6O12S2	[M-H]-	Oxiglutatione	Amino acids and derivatives	Amino acids and derivatives	27025-41-8	2	123460	113720	118430	102170	83625	86102	145280	210160	220530	68035	138280	141980	106970	105480	110300	C00127	ko00480,ko01100
Lmsn006063	613.12	169.01	614.127	C29H26O15	[M-H]-	1,6-Di-O-galloyl-2-O-Cinnamoyl-β-D-glucose	Phenolic acids	Phenolic acids	94356-17-9	3	65009	33389	32206	14159	19682	5867	6259.6	1766.8	9	28782	3103.6	2577.4	9	9	9	--	--
pmp001290	623.12	271.06	622.117	C27H26O17	[M+H]+	Apigenin-7-O-(2''-glucurosyl)glucuronide	Flavonoids	Flavones	74696-01-8	2	179700	232190	147030	445230	308450	293690	243370	283880	343190	240860	214010	290560	104090	121330	81565	--	--
MWSHY0064	625.17	317.07	624.169	C28H32O16	[M+H]+	Isorhamnetin-3-O-neohespeidoside	Flavonoids	Flavonols	55033-90-4	1	10235000	10889000	9823300	8873700	8252300	8779200	9639400	9412000	9031200	7713700	7843400	6501700	9640100	9475500	10436000	--	--
pmp000127	625.18	607.2	624.169	C28H32O16	[M+H]+	Chrysoeriol-6,8-di-C-glucoside	Flavonoids	Flavonoid carbonoside	-	2	1437500	2436500	1624300	4541600	2891600	3105500	2938900	3586800	3627300	2805800	1692500	2781000	1502900	1586900	1303100	--	--
HJAP026	625.18	463.13	624.17	C28H32O16	[M+H]+	Chrysoeriol-6-C-glucoside-4'-O-glucoside	Flavonoids	Flavonoid carbonoside	-	2	165020	314880	366300	1001800	574650	789170	435310	468860	474300	624000	453210	687510	112780	59711	73455	--	--
Hmgp001944	625.21	163.03	624.205	C29H36O15	[M+H]+	Isoacteoside	Phenolic acids	Phenolic acids	61303-13-7	2	259070	285380	249540	236540	225380	287440	295870	268160	287380	242640	231480	219260	283710	258430	288470	--	--
MWStz038	625.26	325.11	624.247	C36H36N2O8	[M+H]+	Grossamide	Alkaloids	Phenolamine	80510-06-1	1	6249400	7008400	7124800	33525000	20283000	12091000	20390000	15555000	16756000	28935000	18368000	30089000	1922100	13099000	768230	--	--
MWSHY0162	627.16	303.06	626.148	C27H30O17	[M+H]+	Quercetin-3-O-sophoroside (Baimaside)	Flavonoids	Flavonols	18609-17-1	2	4262400	4123800	3761500	2192400	2367700	1886400	2033600	1495100	1883300	1704200	837970	1115200	3138000	4342500	4143800	C12667	ko00944
pmp000596	627.16	465.1	626.148	C27H30O17	[M+H]+	Quercetin-3-O-(2''-O-galactosyl)glucoside	Flavonoids	Flavonols	56782-99-1	1	77922	97452	75191	40674	38795	43046	69878	67598	46573	25637	20407	23130	39625	106720	31536	--	--
Zmcp002666	627.14	303.05	626.148	C27H30O17	[M+H]+	Quercetin-3,7-Di-O-glucoside	Flavonoids	Flavonols	-	1	5543800	5046800	6261400	3534800	2135600	2870600	2926100	1561800	2569200	2159400	1105200	1557200	5118300	7825000	8397300	--	--
pmb0645	627.19	465.2	626.185	C28H34O16	[M+H]+	Hesperetin-6-C-glucoside-7-O-glucoside	Flavonoids	Flavonoid carbonoside	-	2	575320	629770	723470	684800	437510	528260	518940	422120	501140	305860	290760	275500	617260	890870	733130	--	--
Lmsn003023	635.09	169.01	636.096	C27H24O18	[M-H]-	1,3,6-Tri-O-galloyl-β-D-glucose	Phenolic acids	Phenolic acids	18483-17-5	3	28910	18117	15823	35651	12220	15195	25498	18556	8767.2	22508	16586	18562	9	9	9	C17458	--
Lmfn001062	635.09	169.01	636.096	C27H24O18	[M-H]-	2,4,6-Tri-O-galloyl-D-glucose	Phenolic acids	Phenolic acids	108043-99-8	3	24964	17162	9334.2	35862	11216	7833	19751	13651	9278.8	20537	12692	18098	9	9	9	--	--
Hmcp001578	641.17	479.11	640.163	C28H32O17	[M+H]+	Isorhamnetin-3,7-O-diglucoside	Flavonoids	Flavonols	6758-51-6	1	1391900	1140900	1391100	925480	611700	558500	857210	856290	884110	459160	413670	391200	1731300	2173700	1993900	--	--
Lmsp003252	641.17	317.07	640.164	C28H32O17	[M+H]+	Isorhamnetin-3-O-sophoroside	Flavonoids	Flavonols	-	1	2491000	2158100	2242000	1409200	976750	993060	1773800	1631600	1437400	834320	709000	606490	3330600	3636900	3852600	--	--
Lmnp002448	641.17	479.11	640.164	C28H32O17	[M+H]+	5,7,3',4'-Tetrahydroxy-6-methoxyflavone-8-C-[glucosyl-(1-2)]-glucoside	Flavonoids	Flavonoid carbonoside	-	2	66281	120070	58230	48482	39577	108630	94608	103920	149610	10014	82965	150420	66154	98591	60628	--	--
mws1506	639.19	161	640.2	C29H36O16	[M-H]-	Plantamajoside	Phenolic acids	Phenolic acids	104777-68-6	2	612530	96984	1370600	20168	47041	102820	459150	446810	562570	53105	34041	93371	3695800	2197200	3093400	C10485	--
pmb3014	641.15	285.3	642.158	C31H30O15	[M-H]-	Luteolin-7-O-(6''-eudesmyl)glucoside	Flavonoids	Flavones	-	2	14251	6971	11558	19641	12154	25316	12575	12665	13004	11626	25467	9541.2	31346	16548	20470	--	--
Zmxn004201	649.4	487.34	650.403	C36H58O10	[M-H]-	Rosamultin	Terpenoids	Triterpene Saponin	88515-58-6	3	128670	134440	9	59514	25113	44514	78072	70015	46431	37516	24237	8051.4	48784	174590	188510	--	--
Hmln001836	651.16	489.12	652.164	C29H32O17	[M-H]-	Kaempferol-3-O-(6''-Acetyl)glucosyl-(1→3)-Galactoside	Flavonoids	Flavonols	-	2	362270	296180	378000	352440	180240	251560	116660	222140	188420	414000	168850	237810	481200	356180	400770	--	--
pmb0713	655.19	331.08	654.18	C29H34O17	[M+H]+	Tricin-7-O-(2''-O-glucosyl)glucoside	Flavonoids	Flavones	-	2	13064	39599	7634.3	80387	58823	67887	21707	62792	39496	34849	44532	63343	14594	14968	14897	--	--
pmb0530	664.12	136.2	663.109	C21H27N7O14P2	[M+H]+	Nicotinic acid adenine dinucleotide	Nucleotides and derivatives	Nucleotides and derivatives	53-84-9	1	1730500	2126000	1525400	1592800	1754200	1812100	1904900	1974600	1982600	1987100	1608100	1598700	1769700	1966900	1568500	C00003	ko00190,ko00730,ko00760,ko01100
Lmqn000213	665.21	341.11	666.222	C24H42O21	[M-H]-	Stachyose	Others	Saccharides and Alcohols	470-55-3	3	65114	55372	80714	36499	21277	38287	48757	44642	44114	19964	27092	21023	68624	92630	82760	C01613	ko00052,ko01100
mws1593	665.21	161	666.222	C24H42O21	[M-H]-	D-Maltotetraose	Others	Saccharides and Alcohols	34612-38-9	2	86069	78641	138740	32407	21493	35637	50823	56037	53416	13988	17821	25687	156820	148380	128660	C02052	--
Lmsn006046	665.39	503.34	666.398	C36H58O11	[M-H]-	2α,3β,19α,23-Tetrahydroxyurs-12-en-28-oic acid-28-O-glucoside	Terpenoids	Triterpene Saponin	-	3	97871	66090	70111	53851	32122	43134	43858	51331	66323	60667	42986	24012	55976	101620	96894	--	--
pmb0579	669.18	207	668.174	C33H32O15	[M+H]+	Chrysoeriol-7-O-(6''-sinapoyl)glucoside	Flavonoids	Flavones	-	3	9	9	9	5497.2	7786	29469	4392.5	4300.9	3688.9	8824.8	22459	14286	9	9	9	--	--
Lmhp008513	677.37	261.22	676.367	C33H56O14	[M+H]+	2-α-Linolenoyl-glycerol-1,3-di-O-glucoside	Lipids	Glycerol ester	-	1	47437	12517	35719	23660	26497	33205	40854	39384	33631	25108	48519	49484	111970	50114	67486	--	--
Lmhp008744	677.37	261.22	676.367	C33H56O14	[M+H]+	1-α-Linolenoyl-glycerol-2,3-di-O-glucoside	Lipids	Glycerol ester	-	1	35011	13459	27063	25128	31316	32949	62431	34652	41706	25434	49265	51531	85747	48951	64188	--	--
HJN102	677.17	515.14	678.158	C34H30O15	[M-H]-	3,4,5-Tricaffeoylquinic acid	Phenolic acids	Phenolic acids	86632-03-3	1	6105100	6827500	5504200	4050100	3710200	3671200	3902900	4035300	3847300	3706900	3880300	2982500	5517600	6823700	5082200	--	--
Lmgn002250	677.17	191.06	678.18	C31H34O17	[M-H]-	Dicaffeoylquinic acid-O-glucoside	Phenolic acids	Phenolic acids	-	2	5852300	5427100	5965000	6220300	4846300	6224700	5258900	4694900	4663200	5259300	5505900	4636700	6551300	4865700	4678800	--	--
Lmhp009190	679.39	263.24	678.383	C33H58O14	[M+H]+	2-Linoleoylglycerol-1,3-di-O-glucoside	Lipids	Glycerol ester	-	1	3363.6	2421	5214.1	5469.1	9946.1	8503.9	6679.1	4586.1	8084.7	3922.6	15004	11350	21267	8767.6	11721	--	--
Lmhp009384	679.39	263.24	678.383	C33H58O14	[M+H]+	1-Linoleoylglycerol-2,3-di-O-glucoside	Lipids	Glycerol ester	-	1	4995.1	2299	4592.8	4787	6851.7	7665.9	6075	5711.5	7257.3	4739.5	13889	8100.7	20354	11987	9694.2	--	--
Lmsn006130	679.37	517.32	680.377	C36H56O12	[M-H]-	2α,3β,19α-Trihydroxyurs-12-en-23,28-dioic acid-28-O-glucoside	Terpenoids	Triterpene Saponin	-	2	1513800	1855600	1021700	3607600	2240400	1969400	2059300	2281100	1526700	1359400	1322500	1310400	1208900	1819500	1021100	--	--
pmn001370	681.24	519.19	682.247	C32H42O16	[M-H]-	Pinoresinol-4,4'-O-di-O-glucoside	Lignans and Coumarins	Lignans	63902-38-5	1	2164800	2259300	2493700	906930	6217100	7297700	2316900	2976100	2932400	6552300	7652000	8714100	969630	949120	746080	--	--
Lmsn006839	681.39	519.33	682.393	C36H58O12	[M-H]-	2α,3β,19α,23,24-Pentahydroxyolean-12-en-28-oic acid-28-O-glucoside	Terpenoids	Triterpene Saponin	-	3	82891	28145	158260	44852	48577	107170	31709	22244	37235	99469	54643	79494	117100	81598	62842	--	--
Hmjp003248	695.15	287.06	694.138	C30H30O19	[M+H]+	Luteolin-7-O-(6''-malonyl)glucuronide-5-O-rhamnoside	Flavonoids	Flavones	-	3	19852	22095	20106	36708	49573	36687	9	9	9	60486	42297	44836	9630.3	9	9301.9	--	--
Lmgn002253	695.2	353.09	696.19	C31H36O18	[M-H]-	Syringoylcaffeoylquinic acid-D-glucose	Phenolic acids	Phenolic acids	-	1	2399300	2359000	2955800	6009800	4425900	5897800	1892900	2211600	1610500	6307300	6761300	4934100	1637500	1547600	1295000	--	--
pmn001369	697.23	535.18	698.242	C32H42O17	[M-H]-	1-Hydroxypineolin Diglucoside	Lignans and Coumarins	Lignans	-	2	19835	18126	39620	24626	21976	44886	19451	24906	19820	37558	25085	33922	24310	16536	17020	--	--
pmn001368	699.25	537.2	700.258	C32H44O17	[M-H]-	Olivil-4,4'-Di-O-glucoside	Lignans and Coumarins	Lignans	-	2	15434	17396	12757	42517	26395	35287	21186	13543	13848	27553	19991	27665	15550	9971.1	16498	--	--
pme2651	742.1	620.1	743.075	C21H28N7O17P3	[M-H]-	NADP (Nicotinamide adenine dinucleotide phosphate)	Nucleotides and derivatives	Nucleotides and derivatives	53-59-8	3	616740	732550	516530	693380	657250	663390	741910	715160	798070	786530	612780	555500	413130	656710	627410	C00006	ko00195,ko00480,ko00760,ko01100
pmb0626	757.22	433.4	756.211	C33H40O20	[M+H]+	Apigenin-6-C-glucoside-7-O-Sophoroside	Flavonoids	Flavonoid carbonoside	-	2	9253.5	20026	9674.8	12402	9865.4	18484	17651	26452	28542	16120	13317	8290.3	10324	15678	14948	--	--
pmb0639	757.22	595.2	756.211	C33H40O20	[M+H]+	Apigenin-8-C-glucoside-7-O-Sophoroside	Flavonoids	Flavonoid carbonoside	-	2	36745	65649	44577	32914	43753	57610	65563	44074	69160	35350	29665	23179	48937	59055	68682	--	--
Lnrp102163	757.21	303.05	756.211	C33H40O20	[M+H]+	Quercetin-3-O-rutinoside-7-O-rhamnoside	Flavonoids	Flavonols	-	2	304960	340750	327350	228830	193030	284510	285820	259160	296700	281910	221750	334040	223000	189960	333390	--	--
pmp001105	757.22	287.06	756.211	C33H40O20	[M+H]+	Kaempferol-3-O-neohesperidoside-7-O-glucoside	Flavonoids	Flavonols	-	2	15916	16508	21199	10799	10405	28870	16170	11642	15989	9831.4	9755.6	6903.3	31715	27692	31919	--	--
HJAP127	757.22	303.05	756.212	C33H40O20	[M+H]+	Quercetin-3-O-(2''-O-Rhamnosyl)rutinoside	Flavonoids	Flavonols	55696-57-6	1	354450	339910	411870	269160	240890	306680	284440	312510	303440	310590	409400	363570	213730	287760	244580	--	--
pmn001505	763.43	763.4	764.435	C41H64O13	[M-H]-	Oleanolic acid-3-O-xylosyl(1→3)glucuronide	Terpenoids	Triterpene Saponin	-	2	22042	17591	24722	28159	33071	19932	14858	16528	13774	41823	34913	31545	21739	10236	20097	--	--
Lmmp002755	773.21	303.05	772.206	C33H40O21	[M+H]+	Quercetin-7-O-rutinoside-4'-O-glucoside	Flavonoids	Flavonols	-	2	144310	156110	124740	120600	77876	207020	219130	162420	174410	85419	272130	215040	245650	170340	160660	--	--
Lmsn005321	779.11	301	780.117	C36H28O20	[M-H]-	1-O-p-Coumaroyl-2-O-galloyl-4,6-(S)-HHDP-β-D-glucose	Phenolic acids	Phenolic acids	-	3	4040.8	8304.3	6713.7	8832.1	19062	25779	15432	13301	11812	18202	31508	22405	4417.8	5902.8	5252.7	--	--
pme2746	784.15	437	785.157	C27H33N9O15P2	[M-H]-	Riboflavin 5'-Adenosine Diphosphate	Nucleotides and derivatives	Nucleotides and derivatives	146-14-5	1	1013800	1386300	1191400	1308800	1250100	1152600	1495800	1728500	1660200	1534000	1307600	1396500	1071400	1105800	1062600	C00016	ko00740,ko01100,ko01110
Hmcp001589	787.23	317.06	786.221	C34H42O21	[M+H]+	Isorhamnetin-3-O-rutinoside-4'-O-glucoside	Flavonoids	Flavonols	111393-97-6	2	195210	172330	125190	109380	70235	91565	94140	137920	112710	62740	43790	42474	259970	226510	218510	--	--
Lmsp003790	787.23	317.07	786.222	C34H42O21	[M+H]+	Isorhamnetin-3-O-sophoroside-7-O-rhamnoside	Flavonoids	Flavonols	41328-75-0	2	48306	61034	50007	51126	51159	78498	48595	50522	43084	52838	42629	34560	88216	55919	80696	--	--
Lmdn000248	827.27	665.22	828.275	C30H52O26	[M-H]-	Verbascose	Others	Saccharides and Alcohols	546-62-3	3	21522	15508	31078	6898	6327	3971.3	3929.5	5330.2	2681.8	6998.8	7648.3	2718	17828	11768	19677	C08252	--
Lmdp004516	859.19	325.09	858.185	C39H38O22	[M+H]+	Kaempferol-3-O-(2''-caffeoyl)glucosyl-(1→2)-(6''-malonyl)glucoside	Flavonoids	Flavonols	-	2	295660	591170	254370	281080	244440	301150	400870	471200	406030	86846	96508	74024	549590	316180	165690	--	--
Lmdp004967	873.21	339.11	872.201	C40H40O22	[M+H]+	Kaempferol-3-O-(2''-feruloyl)glucosyl-(1→2)-(6''-malonyl)glucoside	Flavonoids	Flavonols	-	2	15226	26699	25379	14002	15508	16315	16727	21482	30471	26378	12358	20315	6502.7	3402	3698.6	--	--
Hmmn002379	919.26	757.2	920.28	C39H52O25	[M-H]-	Eriodictyol-7-O-rutinoside-4'-O-Sophoroside	Flavonoids	Flavanones	-	2	444540	256060	407650	160270	250300	83415	151090	118070	92279	213900	71492	69919	176980	208870	254680	--	--
