# Supplementary material for: Integrated metabolomic and transcriptomic analyses of the parasitic plant Cuscuta japonica Choisy on host and non-host plants
Source: BMC Plant Biol. 2022 Aug 8;22:393. doi: 10.1186/s12870-022-03773-9 (PMC9358843; doi:10.1186/s12870-022-03773-9)
Supplement: Supplementary file 1 — Additional file 1: Figure S1. Comparison of metabolite abundance in Cuscuta japonica attached to the host and non-host plants at 24 h (A) and 72 h (B). Figure S2. Number of differentially clustered metabolites in the HTD (A) and MTD (B) groups. The metabolite abundance trends of the differentially clustered profiles in the HTD (C) and MTD (D) groups are shown. Figure S3. Number of differentially clustered genes in the HTD (A) and MTD (B) groups. The gene expression trends of the differentially clustered profiles in the HTD (C) and MTD (D) groups are shown. Table S1. Metabolome profiles in Cuscuta japonica in the HTD and MTD groups. Table S2. Metabolite differences in Cuscuta japonica in MTD vs. _HTD at 24 haa. Table S3. Metabolite differences of C. japonica in MTD vs. _HTD at 72 haa. Table S4. Statistic of RNA-seq data. Table S5. DEGs of MTD vs HTD at 24 haa. Table S6. DEGs of MTD vs HTD at 72 haa. [file 12870_2022_3773_MOESM1_ESM.zip › TableS2.xlsx]

## Sheet: Sheet1
Table S2. Metabolite differences of C. japonica in MTD vs_HTD at 24 haa.
Index	Formula	Compounds	Class I	Class II	CAS	Level	HT24-1	HT24-2	HT24-3	MT24-1	MT24-2	MT24-3	VIP	p_value	FDR	Fold_Change	Log2FC	Type	cpd_ID	kegg_map
MWS2076	C6H7NO	2-Aminophenol	Alkaloids	Phenolamine	95-55-6	1	12769	8260.9	10984	26734	29554	16130	1.27111	0.0694562	0.229938	2.26208	1.17765	up	C01987	ko00380,ko01100
pme2122	C5H9N3	Histamine	Alkaloids	Alkaloids	51-45-6	2	23962	50650	23873	56877	87831	90372	1.23334	0.0327404	0.177403	2.38696	1.25518	up	C00388	ko00340,ko01100,ko01110
pme1216	C6H5NO2	2-Picolinic acid	Organic acids	Organic acids	98-98-6	3	561690	700610	414240	1384000	1002300	1418700	1.33176	0.0160302	0.140878	2.26956	1.18241	up	C10164	ko00380,ko01100
MWSmce706	C5H8N2O2	Cyclo(Ala-Gly)	Amino acids and derivatives	Amino acids and derivatives	4526-77-6	3	50183	34013	29609	109940	90809	88321	1.37414	0.00331269	0.123948	2.54005	1.34485	up	--	--
MWS2413	C5H9NO3	N-acetyl-beta-alanine	Amino acids and derivatives	Amino acids and derivatives	3025-95-4	3	9649.5	16412	12224	23349	40124	31028	1.31826	0.0456458	0.203148	2.46832	1.30353	up	C01073	ko00410
MWSmce701	C9H10O	4-Ethylbenzaldehyde	Others	Others	4748-78-1	3	20879	21575	36474	38183	78796	68326	1.22207	0.0842845	0.244278	2.34777	1.23129	up	--	--
pmb0374	C5H5N5	2-Aminopurine	Nucleotides and derivatives	Nucleotides and derivatives	452-06-2	1	654200	326970	994290	1700700	1556800	1961600	1.25726	0.0137269	0.139826	2.64197	1.40161	up	--	--
MWS1848	C8H8O2	Phenyl acetate	Phenolic acids	Phenolic acids	122-79-2	2	340790	312430	579820	915040	818630	849950	1.32133	0.024306	0.164851	2.09533	1.06717	up	C00548	--
MWSCX001	C6H6O4	5-hydroxymaltol	Others	Others	1073-96-7	3	67901	264820	507750	9	65649	9	1.12214	0.176212	0.334437	0.0781312	-3.67796	down	--	--
pme0295	C6H11NO3	4-Acetamidobutyric acid	Organic acids	Organic acids	3025-96-5	3	27086	39788	21266	70880	99451	114130	1.36363	0.022261	0.156298	3.22738	1.69036	up	C02946	ko00330,ko01100
mws0208	C6H10O4	Adipic Acid*	Organic acids	Organic acids	124-04-9	1	6196000	6847800	5586500	11433000	12385000	14412000	1.42247	0.0091095	0.130693	2.05203	1.03705	up	C06104	ko01100
mws0924	C6H10O4	2-Methylglutaric acid*	Organic acids	Organic acids	617-62-9	1	5317500	5939000	4888800	9944100	11529000	13383000	1.41676	0.0174938	0.145327	2.1589	1.1103	up	--	--
MWS5136	C6H10O4	Mono-Methyl Glutarate	Organic acids	Organic acids	1501-27-5	3	471240	548700	400310	899780	1074300	1156900	1.4035	0.00615246	0.128877	2.20453	1.14047	up	--	--
Lmbn001676	C6H10O4	3-Hydroxy-3-Methyl-2-Oxopentanoic Acid	Organic acids	Organic acids	-	2	519890	493950	420290	898020	978600	1135200	1.42071	0.00844963	0.130693	2.1001	1.07046	up	C14463	ko00290,ko01110,ko01210
mws0262	C4H6O6	L-Tartaric acid	Organic acids	Organic acids	87-69-4	3	37900	15472	27343	265660	166460	218690	1.4161	0.0179801	0.145327	8.06306	3.01133	up	C00898	ko00630,ko01100
mws0921	C9H10O2	p-Coumaryl alcohol	Phenolic acids	Phenolic acids	3690-05-9	2	7997.5	5608	2264.2	25927	11985	16494	1.20986	0.0730314	0.234122	3.42829	1.77749	up	C02646	ko00940,ko01100,ko01110
MWS2058	C8H8O3	3-Methylsalicylic Acid	Phenolic acids	Phenolic acids	83-40-9	3	9	9	2210.1	6231.9	4181.6	3836.6	1.14196	0.0186992	0.146796	6.39563	2.67709	up	C14088	--
Zmgn004894	C8H8O3	Methyl 4-hydroxybenzoate*	Organic acids	Organic acids	99-76-3	3	6140.9	2759.2	8411.8	15628	14884	13290	1.23632	0.0203966	0.150461	2.53017	1.33923	up	--	--
MWSslk102	C5H3ClN4	6-Chloropurine	Nucleotides and derivatives	Nucleotides and derivatives	87-42-3	3	5374.4	5361.2	3679.1	12027	18048	13648	1.39331	0.0239486	0.163539	3.03322	1.60085	up	--	--
mws0254	C6H9N3O2	L-Histidine	Amino acids and derivatives	Amino acids and derivatives	71-00-1	1	5646500	10904000	4120700	14947000	18451000	18346000	1.25491	0.0197698	0.150461	2.50319	1.32377	up	C00135	ko00340,ko00410,ko00970,ko01100,ko01110,ko01230,ko02010
pme1439	C9H8O3	p-Coumaric acid	Phenolic acids	Phenolic acids	501-98-4	1	416080	144530	237990	108120	111340	129440	1.12356	0.199811	0.358295	0.43689	-1.19466	down	C00811	ko00130,ko00350,ko00940,ko00950,ko00998,ko01100,ko01110
MWSCX017	C9H8O3	4-hydroxyphenyl acrylaldehyde	Others	Others	-	1	1709500	893910	722810	310810	260760	242500	1.36909	0.109997	0.268437	0.244743	-2.03066	down	--	--
mws0159	C9H8O3	Phenylpyruvic acid	Organic acids	Organic acids	156-06-9	1	6706100	5368300	5179800	1110000	1930900	2523300	1.34678	0.00379578	0.128877	0.322484	-1.6327	down	C00166	ko00360,ko00400,ko00960,ko01100,ko01110,ko01210,ko01230
MWSCX015	C9H8O3	(E)-3-(3,4-dihydroxyphenyl)acrylaldehyde	Phenolic acids	Phenolic acids	-	1	2503400	1727900	1372200	484920	374030	439690	1.42222	0.0489358	0.213053	0.231755	-2.10933	down	C10945	ko00940,ko01110
mws0854	C6H12O5	Rhamnose	Others	Saccharides and Alcohols	3615-41-6	3	221570	117260	223500	82540	69283	42755	1.28589	0.0609853	0.221885	0.346021	-1.53107	down	C00507	ko00051,ko01100
mws1382	C9H10O3	4'-Hydroxy-3'-methoxyacetophenone (Acetovanillone)	Phenolic acids	Phenolic acids	498-02-2	3	6085.9	8697.5	9580.6	22289	22147	18631	1.40458	0.0013515	0.0892019	2.58853	1.37213	up	C11380	--
NK10253223	C8H9NO3	2-Amino-3-methoxybenzoic acid	Phenolic acids	Phenolic acids	3177-80-8	1	46327	47222	19333	118530	111570	140670	1.31451	0.00248471	0.121477	3.28458	1.71571	up	C05831	ko00380
MWSmce501	C8H8O4	Protocatechuic Acid Methyl Ester	Phenolic acids	Phenolic acids	2150-43-8	1	105930	165210	82006	263620	214330	241970	1.26887	0.0205451	0.150461	2.03859	1.02757	up	--	--
pmb0774	C10H12N2O	N-Hydroxytryptamine*	Alkaloids	Plumerane	-	2	5836.2	16080	6992.2	26544	34168	14335	1.12875	0.098826	0.257931	2.59603	1.37631	up	C17203	ko00380,ko01100
Jmzn006005	C10H10O3	3,4-Methylenedioxy cinnamyl alcohol	Lignans and Coumarins	Lignans	58095-76-4	1	31510000	18830000	19105000	3238700	3106400	2710300	1.44794	0.0403711	0.19631	0.130397	-2.93902	down	--	--
pmb2795	C10H10O3	4-Methoxycinnamic acid*	Phenolic acids	Phenolic acids	830-09-1	3	14632000	8152900	8375400	1376900	1289300	1147100	1.44412	0.0500873	0.214534	0.122377	-3.0306	down	--	--
mws1195	C10H10O3	p-Coumaric acid methyl ester*	Phenolic acids	Phenolic acids	3943-97-3	2	28798000	18348000	17546000	2615600	2548800	2125700	1.45243	0.0338572	0.182463	0.112689	-3.14958	down	--	--
MWSmce339	C10H10O3	2-Methoxycinnamic acid	Phenolic acids	Phenolic acids	6099-03-2	2	305020	172250	173930	29385	27537	24340	1.44409	0.0494876	0.213589	0.124788	-3.00245	down	--	--
mws1200	C10H10O3	Trans-4-Hydroxycinnamic Acid Methyl Ester	Phenolic acids	Phenolic acids	19367-38-5	1	22131000	13050000	13083000	2176800	2022100	1717300	1.44666	0.0426446	0.200064	0.12258	-3.0282	down	--	--
mws0093	C10H12O3	Coniferyl alcohol	Phenolic acids	Phenolic acids	458-35-5	2	3929.5	6143	2339.2	22391	18401	8769.2	1.26004	0.0830629	0.24374	3.9931	1.99751	up	C00590	ko00940,ko00998,ko01100,ko01110
mws1198	C10H12O3	Methyl 3-(4-hydroxyphenyl)propionate	Phenolic acids	Phenolic acids	5597-50-2	3	26901	16379	17232	5446.4	4970	9343.8	1.33897	0.0413807	0.198349	0.32655	-1.61462	down	--	--
Lmbn004847	C10H12O3	4-Methoxyphenylpropionic acid	Phenolic acids	Phenolic acids	-	3	9	2229.8	9	6807	2885.2	1758.2	1.06785	0.17245	0.329394	5.09405	2.34881	up	--	--
mws5041	C8H16N2O3	L-Glycyl-L-isoleucine*	Amino acids and derivatives	Amino acids and derivatives	19461-38-2	1	327460	259270	1105400	1462500	1337100	1263800	1.14478	0.0944673	0.253183	2.40135	1.26385	up	--	--
mws0736	C8H16N2O3	N-Glycyl-L-leucine*	Amino acids and derivatives	Amino acids and derivatives	869-19-2	1	518610	368710	1732900	2113100	2088500	1861400	1.11598	0.112711	0.27275	2.31393	1.21034	up	C02155	--
MWSmce221	C10H8O4	5,7-Dihydroxy-4-methylcoumarin	Lignans and Coumarins	Coumarins	2107-76-8	2	162610	64643	84569	44180	37478	26452	1.25141	0.147419	0.306008	0.346704	-1.52822	down	--	--
mws0014	C10H10O4	Ferulic acid*	Phenolic acids	Phenolic acids	537-98-4	3	219950	190750	342380	837060	612630	792760	1.38939	0.0058445	0.128877	2.9777	1.5742	up	C01494	ko00940,ko01100,ko01110
pme0422	C10H10O4	Isoferulic Acid*	Phenolic acids	Phenolic acids	537-73-5	3	214070	143920	336190	652940	576270	671130	1.33855	0.00788325	0.130693	2.73753	1.45288	up	C10470	--
pmf0319	C10H12O4	Acetosyringone	Others	Others	2478-38-8	3	15843	31766	26040	72777	55805	54860	1.32594	0.00900634	0.130693	2.49076	1.31659	up	C10664	--
Lmrn003201	C11H11NO3	Indole-3-lactic acid	Alkaloids	Plumerane	1821-52-9	1	67441	45075	82356	28432	28722	26733	1.33741	0.075622	0.236844	0.430472	-1.21601	down	C02043	--
pme3443	C11H12O4	Sinapinaldehyde	Phenolic acids	Phenolic acids	4206-58-0	3	22121	45640	24319	87039	73191	68935	1.31123	0.00992764	0.130693	2.48876	1.31543	up	C05610	ko00940,ko01100,ko01110
HJAP048	C10H12O5	2,4,5-Trimethoxybenzoic acid	Phenolic acids	Phenolic acids	-	3	13651	10128	11207	21780	30959	47607	1.32606	0.0995769	0.259212	2.86818	1.52013	up	--	--
mws0863	C5H11O7P	2-Deoxyribose-5'-phosphate	Nucleotides and derivatives	Nucleotides and derivatives	102916-66-5	3	5761.5	10887	10339	23866	20068	17831	1.30873	0.0085542	0.130693	2.28865	1.1945	up	C00673	ko00030,ko01100
pmb2507	C5H11O7P	2-Deoxyribose-1-phosphate	Nucleotides and derivatives	Nucleotides and derivatives	17210-42-3	3	50544	57696	14856	129440	223440	230830	1.26972	0.0288398	0.166204	4.74191	2.24547	up	C00672	ko00030,ko00240,ko01100
pmb2873	C13H13NO2	3-(2-Naphthyl)-L-alanine	Amino acids and derivatives	Amino acids and derivatives	58438-03-2	3	7091.2	7688.5	7056.2	11363	20059	12816	1.29724	0.108084	0.267394	2.02593	1.01858	up	--	--
mws1639	C11H10O5	Isofraxidin	Lignans and Coumarins	Coumarins	486-21-5	2	6922.2	14672	11060	30703	26240	25639	1.33169	0.00517586	0.128877	2.52899	1.33856	up	C17480	--
MWS4296	C11H14N2O3	Glycylphenylalanine	Amino acids and derivatives	Amino acids and derivatives	3321-03-7	1	600160	273190	1727500	2229200	2106900	2405900	1.12082	0.0833474	0.24374	2.59223	1.37419	up	--	--
Lmyp003951	C11H14O5	3-Hydroxy-1-(4-hydroxy-3,5-dimethoxyphenyl)propan-1-one	Phenolic acids	Phenolic acids	-	3	13362	16576	13401	37503	27431	29734	1.40318	0.0208261	0.150461	2.18436	1.12721	up	--	--
HJAP051	C12H18O4	3-(3,4,5-Trimethoxyphenyl)propan-1-ol	Phenolic acids	Phenolic acids	-	3	55766	39036	27413	9596	3940.3	9	1.00182	0.0368478	0.189368	0.110832	-3.17356	down	--	--
MWS1912	C13H22O3	Methyl dihydrojasmonate	Organic acids	Organic acids	24851-98-7	3	2786.8	9	9	3398.7	3973	4346.4	1.07095	0.0745624	0.236747	4.17787	2.06277	up	--	--
pmb0490	C13H18N2O2	p-Coumaroylputrescine	Alkaloids	Phenolamine	34136-53-3	1	465150	587350	468580	2530400	1507400	619390	1.1043	0.198247	0.356773	3.06177	1.61436	up	C18326	ko00330,ko01100
pmb0962	C10H22N2O4	L-Lysine-Butanoic Acid	Amino acids and derivatives	Amino acids and derivatives	80407-71-2	3	700450	894010	622480	2379000	2268800	2086300	1.43454	0.000217531	0.0610434	3.03757	1.60292	up	--	--
mws4176	C12H16N2O3	L-Alanyl-L-Phenylalanine	Amino acids and derivatives	Amino acids and derivatives	3061-90-3	2	221820	92902	1116900	1129600	1014900	1141100	1.01216	0.193294	0.353558	2.29502	1.19851	up	--	--
mws1383	C12H10N4O2	Lumichrome	Alkaloids	Alkaloids	1086-80-2	2	9946.3	12111	8078.4	22194	28097	11868	1.11189	0.146616	0.306008	2.06264	1.04449	up	C01727	ko00740
pme3732	C9H13N3O5	Cytidine	Nucleotides and derivatives	Nucleotides and derivatives	65-46-3	2	7268000	3557200	10584000	15010000	13365000	16980000	1.1706	0.0397688	0.19436	2.11848	1.08303	up	C00475	ko00240,ko01100,ko02010
pme3961	C10H13N5O3	2'-Deoxyadenosine	Nucleotides and derivatives	Nucleotides and derivatives	958-09-8	1	1788700	2097100	2250600	8346700	3787000	2737200	1.10516	0.232356	0.390409	2.42339	1.27703	up	C00559	ko00230,ko01100,ko02010
pme2776	C10H12N4O4	2'-Deoxyinosine	Nucleotides and derivatives	Nucleotides and derivatives	890-38-0	2	114870	109130	132120	519540	242280	186980	1.19872	0.194304	0.353558	2.66427	1.41374	up	C05512	ko00230,ko01100,ko02010
pmb0952	C12H17N4OS+	Thiamine (Vitamin B1)	Others	Vitamin	70-16-6	3	23367	58186	49786	90246	146710	142540	1.27294	0.0258108	0.165255	2.88944	1.53079	up	C00378	ko00730,ko01100,ko02010,ko04122
pmp001244	C14H20NO4+	Caffeoylcholine	Alkaloids	Phenolamine	87189-10-4	2	173770	331140	127910	642240	715190	808710	1.33702	0.00342801	0.123948	3.423	1.77526	up	--	--
Lmmp002013	C14H22N2O3	Dihydroferuloylputrescine	Alkaloids	Phenolamine	-	2	521210	592740	461690	1967600	1960300	1571300	1.44388	0.00632278	0.128877	3.49014	1.80328	up	--	--
Zmjp000966	C10H13N5O4	Vidarabine	Others	Others	5536-17-4	1	2976600	1657400	5103900	6816500	7272700	10720000	1.21746	0.0361115	0.188337	2.5477	1.34919	up	--	--
pme0230	C10H13N5O4	Adenosine	Nucleotides and derivatives	Nucleotides and derivatives	58-61-7	1	3089000	1446700	4864500	8435400	7751900	11276000	1.252	0.0148783	0.139826	2.92157	1.54674	up	C00212	ko00230,ko01100,ko02010
pme2890	C8H16N2O4S2	L-Homocystine	Amino acids and derivatives	Amino acids and derivatives	626-72-2	3	16857	10881	41279	66621	37563	36663	1.02396	0.151909	0.307831	2.04076	1.02911	up	C01817	ko00270
mws0914	C15H12O5	Pinobanksin*	Flavonoids	Flavanonols	548-82-3	1	39543	30412	48481	179810	96030	100110	1.35185	0.0829414	0.24374	3.17429	1.66643	up	C09826	ko00941
pme0376	C15H12O5	Naringenin (5,7,4'-Trihydroxyflavanone)*	Flavonoids	Flavanones	480-41-1	1	39975	30984	47778	190370	93271	97943	1.33416	0.106038	0.266298	3.21369	1.68423	up	C00509	ko00941,ko00943,ko01100,ko01110
pmb1574	C18H28O2	9,12-Octadecadien-6-Ynoic Acid	Lipids	Free fatty acids	61481-29-6	3	9	9	22720	38189	23480	42474	1.09048	0.0501368	0.214534	4.58013	2.19539	up	--	--
pma0461	C18H28O2	14,15-Dehydrocrepenynic acid	Lipids	Free fatty acids	4154-44-3	3	528880	174240	3537000	5709800	2370300	6306100	1.05312	0.107051	0.266766	3.39288	1.76251	up	--	--
Lmhp003013	C15H22N2O3	N-Feruloyl-Cadaverine	Alkaloids	Phenolamine	-	2	442580	335630	469470	157560	345770	120200	1.12674	0.0765226	0.236844	0.499752	-1.00072	down	--	--
mws5035	C15H22N2O3	L-Leucyl-L-phenylalanine	Amino acids and derivatives	Amino acids and derivatives	56217-82-4	1	1182900	448070	3286100	4108900	3933500	5728900	1.11316	0.0527772	0.216915	2.80071	1.48579	up	--	--
Lmbn005923	C18H30O2	Crepenynic acid	Lipids	Free fatty acids	2277-31-8	1	155280	64608	212990	323450	301950	358660	1.17218	0.0376186	0.190384	2.2733	1.18479	up	C07289	ko00591
mws0366	C18H30O2	γ-Linolenic Acid*	Lipids	Free fatty acids	506-26-3	1	11534000	5437200	16444000	22600000	22105000	24016000	1.15735	0.061794	0.22229	2.05658	1.04025	up	C06426	ko00591,ko01040,ko01100
mws0367	C18H30O2	α-Linolenic Acid*	Lipids	Free fatty acids	463-40-1	1	9940000	4201400	14221000	19797000	18535000	22297000	1.13747	0.0514424	0.215496	2.13765	1.09603	up	C06427	ko00592,ko01040,ko01100,ko01110
pmb0889	C18H30O2	Punicic acid (9Z,11E,13Z-octadecatrienoic acid)	Lipids	Free fatty acids	544-72-9	1	375500	316810	2027400	5479900	2153400	3483900	1.18324	0.0818563	0.24374	4.08764	2.03127	up	C08364	--
pmp001245	C15H22NO4+	Feruloylcholine	Alkaloids	Phenolamine	85927-25-9	1	74529	93826	81782	257170	247520	363570	1.43417	0.0287257	0.166204	3.47114	1.79541	up	--	--
Lmbn006152	C18H32O2	(9Z,11E)-Octadecadienoic acid	Lipids	Free fatty acids	2540-56-9	1	8257.1	5482.2	11098	24806	21720	29668	1.37688	0.00530576	0.128877	3.06772	1.61717	up	C04056	ko00591
mws1491	C18H32O2	Linoleic acid	Lipids	Free fatty acids	60-33-3	1	16807000	13225000	26346000	48193000	45956000	48128000	1.36249	0.015606	0.139826	2.52363	1.3355	up	C01595	ko00591,ko01040,ko01100
MWS4354	C11H15N5O4	N6-methyladenosine	Nucleotides and derivatives	Nucleotides and derivatives	1867-73-8	1	29201	21355	49267	99967	91456	95990	1.3529	0.0118742	0.137862	2.87923	1.52568	up	--	--
mws2623	C18H34O2	11-Octadecanoic acid(Vaccenic acid)	Lipids	Free fatty acids	506-17-2	1	1146400	985750	1446600	2915800	3095600	3673500	1.42603	0.003481	0.123948	2.70622	1.43628	up	C21944	--
mws0396	C18H34O2	Elaidic Acid	Lipids	Free fatty acids	112-79-8	2	5053800	4164800	6528800	11627000	12106000	16066000	1.39177	0.0155689	0.139826	2.52734	1.33762	up	C01712	--
pme1178	C10H13N5O5	Guanosine	Nucleotides and derivatives	Nucleotides and derivatives	118-00-3	1	4082500	1774800	7542800	10835000	10378000	15276000	1.18192	0.0285428	0.166204	2.72304	1.44522	up	C00387	ko00230,ko01100,ko02010
pmp000792	C16H14O5	Moracin A	Others	Others	67259-17-0	3	9	9	9	2987.1	2282.5	2850.4	1.46727	0.00633398	0.128877	300.741	8.23238	up	C08844	--
pmb0502	C16H25N3O2	p-Coumaroylspermidine	Alkaloids	Phenolamine	-	2	20944	47749	18564	384150	144130	86710	1.26833	0.192071	0.353311	7.04803	2.81722	up	--	--
Zmyn004548	C18H28O3	12-Oxo-phytodienoic acid	Lipids	Free fatty acids	85551-10-6	3	2733.5	1950.4	4920.7	13145	9117	10832	1.34934	0.00718059	0.130693	3.44564	1.78477	up	C01226	ko00592,ko01100,ko01110
MWSmce689	C19H32O2	Methyl linolenate	Lipids	Free fatty acids	301-00-8	2	14349	13667	29044	54515	21606	59283	1.07129	0.145577	0.305761	2.37301	1.24672	up	--	--
pmb2786	C18H30O3	9-Hydroxy-10,12,15-octadecatrienoic acid*	Lipids	Free fatty acids	89886-42-0	2	1829.8	782.37	16484	45952	8722.4	18512	1.01785	0.243596	0.401468	3.83252	1.93829	up	C16326	ko00592
pmb2787	C18H30O3	9-Oxo-10E,12Z-octadecadienoic acid	Lipids	Free fatty acids	54232-59-6	1	3487.9	1526.8	25477	62069	14096	29568	1.01778	0.214394	0.369261	3.4676	1.79394	up	C14766	ko00591
Zmpn003368	C18H30O3	13S-Hydroxy-9Z,11E,15Z-octadecatrienoic acid	Lipids	Free fatty acids	87984-82-5	1	55098	20595	391990	660850	256640	681920	1.05757	0.108778	0.268358	3.41986	1.77394	up	C16316	ko00592
Zmyn004676	C18H30O3	17-Hydroxylinolenic acid	Lipids	Free fatty acids	-	1	24249	18186	106160	381210	136520	249720	1.23626	0.084681	0.244716	5.16471	2.36869	up	C16346	ko00592
Zmyn004732	C18H30O3	2R-hydroxy-9Z,12Z,15Z-octadecatrienoic acid	Lipids	Free fatty acids	-	2	2858.5	3536.3	4115.9	14892	9188.4	6283.5	1.29304	0.117396	0.278722	2.88886	1.5305	up	C16342	ko00592
Lmcn009539	C19H34O2	E,E,Z-1,3,12-Nonadecatriene-5,14-diol	Lipids	Free fatty acids	-	1	9017	5632.4	14203	29417	21502	24050	1.29272	0.0109048	0.137862	2.59836	1.3776	up	--	--
Lmbn005369	C18H32O3	13(S)-HODE;13(S)-Hydroxyoctadeca-9Z,11E-dienoic acid*	Lipids	Free fatty acids	10219-69-9	1	118000	83873	592490	1783800	549600	996730	1.15442	0.129341	0.285942	4.1922	2.06771	up	C14762	ko00591
Lmbn005662	C18H32O3	9(10)-EpOME;(9R,10S)-(12Z)-9,10-Epoxyoctadecenoic acid	Lipids	Free fatty acids	16833-56-0	1	4940.2	3155.2	49629	163030	24661	56404	1.01843	0.273226	0.430072	4.22863	2.08019	up	C14825	ko00591,ko01100
Rfmb091	C18H32O3	9S-Hydroxy-10E,12Z-octadecadienoic acid*	Lipids	Free fatty acids	15514-85-9	1	115740	81156	580590	1811500	561420	964770	1.15976	0.132483	0.289027	4.29293	2.10196	up	C14767	ko00591
pmb3142	C13H16O8	Salicylic acid-2-O-glucoside	Phenolic acids	Phenolic acids	10366-91-3	3	1583200	1775900	1601200	3769900	3876700	4572800	1.4509	0.00777654	0.130693	2.46344	1.30067	up	--	--
Zmpp002571	C15H10O7	Robinetin	Flavonoids	Flavonols	490-31-3	2	436570	236980	366280	125900	104100	148570	1.34774	0.0576809	0.219872	0.364069	-1.45772	down	C10177	--
MWSHY0029	C15H10O7	Quercetin	Flavonoids	Flavonols	117-39-5	1	124420	130210	180910	66261	44306	56384	1.37912	0.0271648	0.165255	0.38332	-1.38338	down	C00389	ko00941,ko00944,ko01100,ko01110
Zmhn000892	C13H18O8	4-O-Glucosyl-3,4-dihydroxybenzyl alcohol	Phenolic acids	Phenolic acids	-	2	55174	82024	79841	188320	182580	178090	1.41849	0.00291158	0.123948	2.52945	1.33883	up	--	--
mws1375	C12H21N3O6	Nicotianamine	Alkaloids	Alkaloids	34441-14-0	1	88169	134900	102630	211140	196050	244570	1.36528	0.00549381	0.128877	2.00111	1.0008	up	C05324	--
Zmyn004449	C18H30O4	9-Hydroxy-12-oxo-10(E),15(Z)-octadecadienoic acid	Lipids	Free fatty acids	-	2	1115.4	1529.6	2561.1	11984	4276.1	6059.1	1.29657	0.129721	0.285942	4.28712	2.10001	up	C21923	ko00592,ko01110
Lmqp002761	C19H20O4	Alnusonol	Phenolic acids	Phenolic acids	52330-12-8	3	26043	28598	35133	80103	72286	58811	1.40938	0.0122157	0.137862	2.35257	1.23424	up	--	--
mws0636	C18H20N2O3	L-Phenylalanyl-L-phenylalanine	Amino acids and derivatives	Amino acids and derivatives	2577-40-4	1	88291	56614	240730	258460	271170	332560	1.11757	0.0924386	0.250438	2.23577	1.16077	up	--	--
Rfmb087	C18H32O4	9-Hydroxy-13-oxo-10-octadecenoic Acid	Lipids	Free fatty acids	-	3	11615	8583.5	38598	95546	27235	56832	1.07295	0.167742	0.324735	3.05482	1.61109	up	--	--
mws0066	C16H12O7	Isorhamnetin	Flavonoids	Flavonols	480-19-3	2	1803.4	3206.4	1655.6	10385	9735.2	7467.4	1.39363	0.00542476	0.128877	4.13893	2.04926	up	C10084	--
Hmtn001120	C14H20O8	5-(2-Hydroxyethyl)-2-O-glucosylphenol	Phenolic acids	Phenolic acids	-	2	84748	84361	83902	211110	192790	191460	1.46324	0.00303618	0.123948	2.3531	1.23456	up	--	--
pmp000970	C20H30O3	Hispanolone	Terpenoids	Ditepenoids	18676-07-8	2	9515.7	4057.4	28912	92473	31440	63582	1.18005	0.0951288	0.253592	4.41319	2.14182	up	--	--
pmb0751	C16H16O7	Trans-5-O-(p-Coumaroyl)shikimate	Phenolic acids	Phenolic acids	-	3	15159	25302	28048	59565	52566	38818	1.28045	0.0256158	0.165255	2.20335	1.1397	up	C02947	ko00940,ko00941,ko00945,ko01100,ko01110
pme3188	C9H13N2O9P	Uridine 5'-monophosphate	Nucleotides and derivatives	Nucleotides and derivatives	58-97-9	1	500280	313230	770830	1370000	1281800	3268900	1.26061	0.150628	0.306628	3.73701	1.90189	up	C00105	ko00240,ko01100
Lmbp003825	C15H16O8	Skimmin (7-Hydroxycoumarin-7-O-glucoside)	Lignans and Coumarins	Coumarins	93-39-0	1	29590000	17702000	19299000	6028000	6016000	3375500	1.3951	0.0384236	0.191277	0.231555	-2.11057	down	--	--
Zmzn001549	C15H18O8	Ferulic acid-1-O-glucoside	Phenolic acids	Phenolic acids	14364-05-7	2	1076100	924050	3241400	538940	535200	345040	1.17619	0.230127	0.389864	0.270756	-1.88494	down	C04415	--
Lmsn003111	C15H18O8	1-O-p-Coumaroyl-β-D-glucose	Phenolic acids	Phenolic acids	7139-64-2	1	6341500	2738400	3014100	1457500	1759700	1341400	1.25999	0.160834	0.31879	0.376931	-1.40763	down	C16827	--
mws0884	C10H12N5O6P	Cyclic 3',5'-Adenylic acid	Nucleotides and derivatives	Nucleotides and derivatives	60-92-4	1	344520	135110	471480	976640	920050	1282800	1.27408	0.00801973	0.130693	3.34293	1.74111	up	C00575	ko00230,ko01100
MWStz208	C18H19NO5	N-Feruloyloctopamine	Alkaloids	Phenolamine	66648-44-0	2	26037	42503	72151	369300	162960	203230	1.34287	0.0822447	0.24374	5.2277	2.38618	up	--	--
Smhn002346	C14H18O9	2,4,6-trihydroxy-acetophenone-6-O-β-D-glucopyranoside	Phenolic acids	Phenolic acids	-	1	240190	228240	266520	796850	695420	669370	1.45682	0.00395679	0.128877	2.94121	1.55641	up	--	--
pmn001517	C15H22O8	3,4,5-Trimethoxyphenyl-1-O-Glucoside	Phenolic acids	Phenolic acids	-	2	1101200	1711400	1559600	4411000	4551200	4179100	1.42703	0.000551044	0.0610434	3.00565	1.58768	up	--	--
pmc0066	C10H13N4O7P	2'-Deoxyinosine-5'-monophosphate	Nucleotides and derivatives	Nucleotides and derivatives	3393-18-8	3	1207100	706600	725920	525620	397310	377690	1.27089	0.102899	0.263002	0.49273	-1.02113	down	C06196	ko00230
mws1015	C15H16O9	Esculin (6,7-DihydroxyCoumarin-6-glucoside)	Lignans and Coumarins	Coumarins	531-75-9	1	366260	511330	498880	2255600	1648700	1740900	1.43971	0.0131821	0.138343	4.10122	2.03605	up	C09264	--
Cmyn001328	C15H16O9	Daphnin	Lignans and Coumarins	Coumarins	486-55-5	1	450550	590970	499590	2737800	1652200	1660700	1.41431	0.0512901	0.215496	3.9262	1.97313	up	C01421	--
Jmwn002620	C15H18O9	Vanillic Acid-4-O-Glucuronide	Phenolic acids	Phenolic acids	-	1	652430	435530	309820	120660	189970	172680	1.32362	0.0872611	0.246627	0.34577	-1.53212	down	--	--
Lmsn002548	C15H18O9	1-O-Caffeoyl-β-D-glucose	Phenolic acids	Phenolic acids	14364-08-0	1	751850	429100	364940	166250	149950	113620	1.37161	0.0874379	0.246627	0.27804	-1.84663	down	C10433	--
HJAP050	C19H21NO5	N-Feruloyl-3-methoxytyramine	Alkaloids	Phenolamine	78510-19-7	1	64164	76080	173390	1465800	562960	578180	1.36098	0.122712	0.28125	8.31205	3.0552	up	--	--
Hmjp005906	C19H21NO5	N-Trans-Feruloyl-3'-O-methyldopamine	Alkaloids	Phenolamine	-	1	57127	86694	176840	1496300	588550	597140	1.35748	0.118514	0.278996	8.36394	3.06418	up	--	--
Hmjp006104	C19H21NO5	N-Cis-Feruloyl-3'-O-methyldopamine	Alkaloids	Phenolamine	-	1	457240	525890	895350	2278200	985420	1062700	1.13263	0.182574	0.342155	2.3031	1.20357	up	--	--
Lmtn000940	C14H18O10	1-O-(3,4-Dihydroxy-5-methoxy-benzoyl)-glucoside	Phenolic acids	Phenolic acids	-	3	16578	22852	26456	62901	43050	51763	1.36918	0.0182862	0.145327	2.39374	1.25927	up	--	--
Lmhp011388	C21H36O4	2-α-Linolenoyl-glycerol	Lipids	Glycerol ester	55268-58-1	1	673980	506340	988810	1210100	1456900	1671600	1.27216	0.0205892	0.150461	2.00016	1.00011	up	--	--
Lmhp112042	C21H38O4	1-Linoleoylglycerol	Lipids	Glycerol ester	2277-28-3	1	113770	80361	210180	204350	274600	338830	1.14408	0.0662832	0.226316	2.02265	1.01625	up	--	--
Lmhp012042	C21H38O4	2-Linoleoylglycerol	Lipids	Glycerol ester	3443-82-1	1	51378	40628	111280	137180	174770	222210	1.2489	0.0292994	0.166352	2.62763	1.39376	up	--	--
mws0096	C20H20O6	Piperitol	Lignans and Coumarins	Lignans	52151-92-5	2	8615.6	5420.8	7357.2	32677	13063	13862	1.20995	0.182954	0.342224	2.78597	1.47818	up	C21954	ko01110
Lmdn004267	C20H22O6	Epipinoresinol*	Lignans and Coumarins	Lignans	24404-50-0	1	261360	232330	279980	799590	488060	418220	1.29229	0.115768	0.276663	2.20491	1.14072	up	--	--
mws0097	C20H22O6	Pinoresinol*	Lignans and Coumarins	Lignans	487-36-5	1	262520	238130	330790	869080	575450	508750	1.34053	0.0697627	0.229938	2.34927	1.23221	up	C05366	ko00998,ko01100,ko01110
pmp001048	C16H24O9	Ixoroside	Terpenoids	Monoterpenoids	58514-30-0	2	88179	62513	124620	32858	21742	26970	1.35982	0.0655996	0.226307	0.296282	-1.75496	down	--	--
pmb0998	C10H14N5O8P	Guanosine 5'-monophosphate	Nucleotides and derivatives	Nucleotides and derivatives	85-32-5	3	300150	67981	487140	702550	541700	1762200	1.05996	0.194757	0.353558	3.5152	1.81361	up	C00144	ko00230,ko01100
mws0179	C17H20O9	Chlorogenic acid methyl ester	Phenolic acids	Phenolic acids	29708-87-0	2	132000	130560	198250	513810	501660	377910	1.40787	0.00793008	0.130693	3.02376	1.59634	up	--	--
pmb0752	C17H20O9	3-O-Feruloylquinic acid	Phenolic acids	Phenolic acids	1899-29-2	1	1447100	1161300	1523100	3547900	3488800	5032700	1.42087	0.0298039	0.166352	2.92131	1.54662	up	C02572	--
MWSmce025	C16H18O10	Fraxetin-8-O-glucoside (Fraxin)	Lignans and Coumarins	Coumarins	524-30-1	3	9	9	12405	4831000	2740900	4762900	1.3455	0.0267468	0.165255	992.9	9.9555	up	C09266	--
Zmhn002227	C17H22O10	4-O-Glucosyl-sinapate	Phenolic acids	Phenolic acids	-	1	243070	251990	143250	432040	339980	507480	1.24822	0.0271706	0.165255	2.00451	1.00325	up	C02919	--
HJN003	C17H22O10	1-O-Sinapoyl-D-glucose	Phenolic acids	Phenolic acids	-	1	48699	64854	58410	587420	533930	545360	1.46356	0.000474367	0.0610434	9.69226	3.27683	up	C01175	ko00940
pmn001423	C19H30O8	Roseoside	Others	Others	54835-70-0	1	30465	34838	18431	62477	65456	64061	1.32901	0.0157077	0.139826	2.2929	1.19718	up	--	--
pmb0489	C19H28N2O7	N-Glucosyl-p-coumaroylputrescine	Alkaloids	Phenolamine	-	1	9292.7	27512	18172	220100	116660	65799	1.3221	0.123456	0.281924	7.32236	2.87231	up	--	--
MWStz103	C15H22N6O5S	S-(5'-Adenosyl)-L-methionine	Amino acids and derivatives	Amino acids and derivatives	29908-03-0	1	189600	343830	135130	487570	633400	603550	1.27223	0.0128282	0.138271	2.57945	1.36707	up	C00019	ko00261,ko00270,ko00330,ko00908,ko01100,ko01110,ko01230,ko04122
mws1051	C15H23N6O5S	S-Adenosylmethionine	Amino acids and derivatives	Amino acids and derivatives	485-80-3	3	100710	234430	52429	297180	483230	250940	1.10463	0.0787812	0.239361	2.66107	1.41201	up	--	--
Hmln003529	C18H26O10	Benzyl β-primeveroside	Phenolic acids	Phenolic acids	130622-31-0	1	20081	19641	7698.8	45473	21645	54740	1.09308	0.113561	0.273035	2.56972	1.36161	up	--	--
Cmjn004337	C18H26O10	Benzyl-(2''-O-xylosyl)glucoside	Phenolic acids	Phenolic acids	-	2	12877	17510	15423	61739	29894	51774	1.35386	0.0715826	0.230964	3.13047	1.64638	up	--	--
Cmbp005523	C21H20O9	1,3-O-Dicaffeoylglycerol	Lipids	Glycerol ester	-	3	9070.9	7098.7	13479	31670	19735	27655	1.33858	0.0245463	0.165097	2.66657	1.41498	up	--	--
Hmsn002948	C18H26O11	2-Hydroxyphenol-1-O-glucosyl(6→1)rhamnoside	Phenolic acids	Phenolic acids	-	3	9	14456	18032	9	9	9	1.02786	0.188411	0.35177	0.000830846	-10.2331	down	--	--
MWS20152	C22H26O8	Syringaresinol	Lignans and Coumarins	Lignans	21453-71-4	1	39176	37405	46111	135360	86813	91003	1.39433	0.0512802	0.215496	2.55254	1.35193	up	C10889	--
pme2287	C12H19N4O7P2S+	Thiamine pyrophosphate	Others	Vitamin	136-08-3	3	52303	79685	52474	102420	185210	92150	1.16604	0.148504	0.306008	2.05885	1.04184	up	C00068	ko00010,ko00020,ko00280,ko00620,ko00640,ko00730,ko01100
Lmsn002494	C19H14O12	Ellagic acid-4-O-Xyloside	Tannins	Tannin	139163-18-1	2	477200	337070	450420	245760	149230	170420	1.33551	0.0145319	0.139826	0.447074	-1.16141	down	--	--
pmn001338	C21H18O11	Rhein-8-O-glucoside	Quinones	Anthraquinone	34298-86-7	3	29962	28458	47902	380170	69179	61180	1.04058	0.327992	0.481603	4.80172	2.26355	up	--	--
MWS20147	C21H20O11	Luteolin-3'-O-glucoside	Flavonoids	Flavones	5154-41-6	2	4288000	4066400	12924000	1726400	1708700	2058400	1.22567	0.212811	0.368354	0.258173	-1.95359	down	--	--
Lmtn002796	C21H22O11	Aromadendrin-7-O-glucoside	Flavonoids	Flavanonols	28189-90-4	1	94079	119820	74305	173030	192300	225990	1.34195	0.00815965	0.130693	2.05174	1.03685	up	--	--
MWS5083	C17H21N4O9P	Flavin Single Nucleotide(FMN)	Nucleotides and derivatives	Nucleotides and derivatives	6184-17-4	2	57048	100780	68598	159560	158190	186340	1.3507	0.00616113	0.128877	2.22629	1.15464	up	C00061	ko00190,ko00740,ko01100,ko01110
pmn001700	C30H48O3	24,30-Dihydroxy-12(13)-enolupinol	Terpenoids	Triterpene	-	3	14795	11686	4095.1	37441	40735	56338	1.29458	0.0126741	0.138271	4.39932	2.13728	up	--	--
Lmsn005754	C22H22O11	1-O-Galloyl-2-O-Cinnamoyl-β-D-glucose	Phenolic acids	Phenolic acids	56994-83-3	3	9485.5	5818.5	5203.1	9	9	9	1.4662	0.0362696	0.188337	0.00131662	-9.56895	down	--	--
pmn001727	C24H29NO9	N-(4-O-(Glucosyl)-E-feruloyl)-tyramine	Alkaloids	Phenolamine	-	1	1248600	1502100	2245000	14081000	6049600	6483500	1.36923	0.107949	0.267394	5.3274	2.41343	up	--	--
Zmhn004909	C21H18O13	3,4-Digalloylshikimic acid	Phenolic acids	Phenolic acids	-	3	147390	74342	98002	10633	10094	3953.2	1.41358	0.0434684	0.200064	0.0771898	-3.69545	down	--	--
Lmsn004162	C22H22O12	1-O-Galloyl-2-O-p-Coumaroyl-β-D-glucose	Phenolic acids	Phenolic acids	94356-18-0	3	204260	80057	84234	12610	13522	5851.9	1.39692	0.109856	0.268437	0.0867828	-3.52645	down	--	--
Lmnn002886	C23H26O11	1'-O-(3,4-Dihydroxyphenethyl)-O-caffeoyl-glucoside	Phenolic acids	Phenolic acids	-	3	45024	110780	41862	154350	144140	154660	1.21178	0.0599475	0.2202	2.2925	1.19692	up	--	--
pmb3066	C22H26O12	5-O-p-Coumaroylshikimic acid O-glucoside	Phenolic acids	Phenolic acids	-	3	157900	122930	98362	73025	48035	29172	1.26141	0.0271833	0.165255	0.39619	-1.33574	down	--	--
Lmjn003979	C22H26O12	Catalposide	Terpenoids	Monoterpenoids	6736-85-2	2	61986	71348	77936	28503	13670	16474	1.38384	0.00143152	0.0892019	0.277593	-1.84896	down	C09775	--
Lmjn004153	C22H26O12	6'-O-p-Hydroxybenzoylcatalpol	Terpenoids	Monoterpenoids	-	2	103510	76719	96211	36780	21611	24418	1.40395	0.00479894	0.128877	0.299555	-1.73911	down	--	--
Lmsn011830	C30H46O5	2α,19α-Dihydroxy-3-oxours-12-en-28-oic acid	Terpenoids	Triterpene	176983-21-4	3	9	9	9	86420	34797	23381	1.46087	0.130885	0.286797	5355.48	12.3868	up	--	--
pmn001591	C30H48O5	Rutundic acid	Terpenoids	Triterpene	20137-37-5	3	9	9	9	4366.3	848.61	1630.9	1.44535	0.16673	0.324735	253.549	7.98612	up	--	--
Lmsn004323	C23H24O13	1-O-Galloyl-2-O-Feruloyl-β-D-glucose	Phenolic acids	Phenolic acids	-	3	11636	8783.5	19552	5303.2	4023.5	6221.5	1.25032	0.122327	0.281014	0.388982	-1.36222	down	--	--
Lmhp010190	C26H52NO7P	LysoPC 18:1(2n isomer)	Lipids	LPC	-	1	18445000	16779000	15072000	33442000	34673000	33128000	1.44251	0.000691406	0.0689332	2.01294	1.00931	up	--	--
MWStz043	C26H26O12	3,4-Di-O-caffeoylquinic acid methyl ester	Phenolic acids	Phenolic acids	114637-83-1	1	2201400	1717000	1305200	812600	994250	797930	1.32844	0.0704411	0.230262	0.498656	-1.00388	down	--	--
pmb2833	C23H30O14	3-O-Feruloylquinic acid-O-glucoside*	Phenolic acids	Phenolic acids	-	2	13505	10897	14648	35574	29569	39496	1.42977	0.0093994	0.130693	2.67962	1.42203	up	--	--
pmb2554	C23H30O14	5-O-Feruloyl quinic acid glucoside*	Phenolic acids	Phenolic acids	-	2	10878	14208	15094	23414	31812	44342	1.33224	0.0769685	0.236844	2.47805	1.3092	up	--	--
pmp000589	C24H22O15	Quercetin-7-O-(6''-malonyl)glucoside	Flavonoids	Flavonols	-	1	3309200	2720700	2774800	1168800	962960	928360	1.44638	0.00424338	0.128877	0.347555	-1.52469	down	--	--
Hmln002355	C27H34O12	5'-Methoxymatairesinoside	Lignans and Coumarins	Lignans	1691201-82-7	3	1828300	773880	929140	278730	184910	70719	1.32302	0.0888021	0.248696	0.15132	-2.72433	down	--	--
Zmhn001446	C28H36O13	Syringaresinol-4'-O-glucopyranosid	Lignans and Coumarins	Lignans	-	2	22212	52022	43249	97750	79071	120260	1.27362	0.0183484	0.145327	2.52871	1.3384	up	--	--
pmp000852	C34H30O9	Kuwanon Q	Flavonoids	Other Flavonoids	89803-86-1	3	2420.9	3645.1	2082.7	6002	4241.1	6666.7	1.26615	0.0349979	0.185601	2.07515	1.05322	up	--	--
Lmyp004318	C30H26O13	Kaempferol-3-O-(6''-p-Coumaroyl)galactoside	Flavonoids	Flavonols	-	2	58623	36899	32375	16373	29129	18315	1.19892	0.10146	0.262072	0.498972	-1.00297	down	--	--
Lmyn005006	C30H28O13	"Eriodictyol-7-O-(6""-O-p-coumaroyl)glucoside"	Flavonoids	Flavanones	-	2	96783	60246	71646	19612	10346	12720	1.41477	0.0232039	0.160655	0.186632	-2.42173	down	--	--
Lmyp004052	C30H26O14	Quercetin-3-O-(6''-p-Coumaroyl)galactoside	Flavonoids	Flavonols	-	2	847680	801180	835130	227580	171160	201670	1.45643	1.01231e-05	0.00504635	0.241712	-2.04864	down	--	--
Lmsn006063	C29H26O15	1,6-Di-O-galloyl-2-O-Cinnamoyl-β-D-glucose	Phenolic acids	Phenolic acids	94356-17-9	3	65009	33389	32206	6259.6	1766.8	9	1.10099	0.0588121	0.2202	0.0615249	-4.02269	down	--	--
MWStz038	C36H36N2O8	Grossamide	Alkaloids	Phenolamine	80510-06-1	1	6249400	7008400	7124800	20390000	15555000	16756000	1.44306	0.0151473	0.139826	2.58559	1.37049	up	--	--
MWSHY0162	C27H30O17	Quercetin-3-O-sophoroside (Baimaside)	Flavonoids	Flavonols	18609-17-1	2	4262400	4123800	3761500	2033600	1495100	1883300	1.42543	0.000525359	0.0610434	0.445516	-1.16645	down	C12667	ko00944
Zmcp002666	C27H30O17	Quercetin-3,7-Di-O-glucoside	Flavonoids	Flavonols	-	1	5543800	5046800	6261400	2926100	1561800	2569200	1.33311	0.00402912	0.128877	0.418769	-1.25577	down	--	--
pmb0579	C33H32O15	Chrysoeriol-7-O-(6''-sinapoyl)glucoside	Flavonoids	Flavones	-	3	9	9	9	4392.5	4300.9	3688.9	1.46709	0.00286341	0.123948	458.604	8.8411	up	--	--
Hmjp003248	C30H30O19	Luteolin-7-O-(6''-malonyl)glucuronide-5-O-rhamnoside	Flavonoids	Flavones	-	3	19852	22095	20106	9	9	9	1.46759	0.00117432	0.0836284	0.000435112	-11.1663	down	--	--
Lmsn005321	C36H28O20	1-O-p-Coumaroyl-2-O-galloyl-4,6-(S)-HHDP-β-D-glucose	Phenolic acids	Phenolic acids	-	3	4040.8	8304.3	6713.7	15432	13301	11812	1.27469	0.0124442	0.137862	2.12736	1.08907	up	--	--
Lmdn000248	C30H52O26	Verbascose	Others	Saccharides and Alcohols	546-62-3	3	21522	15508	31078	3929.5	5330.2	2681.8	1.39465	0.0503741	0.214628	0.175332	-2.51184	down	C08252	--
Hmmn002379	C39H52O25	Eriodictyol-7-O-rutinoside-4'-O-Sophoroside	Flavonoids	Flavanones	-	2	444540	256060	407650	151090	118070	92279	1.36248	0.0405616	0.19631	0.326135	-1.61646	down	--	--
