# Supplementary material for: Integrated metabolomic and transcriptomic analyses of the parasitic plant Cuscuta japonica Choisy on host and non-host plants
Source: BMC Plant Biol. 2022 Aug 8;22:393. doi: 10.1186/s12870-022-03773-9 (PMC9358843; doi:10.1186/s12870-022-03773-9)
Supplement: Supplementary file 1 — Additional file 1: Figure S1. Comparison of metabolite abundance in Cuscuta japonica attached to the host and non-host plants at 24 h (A) and 72 h (B). Figure S2. Number of differentially clustered metabolites in the HTD (A) and MTD (B) groups. The metabolite abundance trends of the differentially clustered profiles in the HTD (C) and MTD (D) groups are shown. Figure S3. Number of differentially clustered genes in the HTD (A) and MTD (B) groups. The gene expression trends of the differentially clustered profiles in the HTD (C) and MTD (D) groups are shown. Table S1. Metabolome profiles in Cuscuta japonica in the HTD and MTD groups. Table S2. Metabolite differences in Cuscuta japonica in MTD vs. _HTD at 24 haa. Table S3. Metabolite differences of C. japonica in MTD vs. _HTD at 72 haa. Table S4. Statistic of RNA-seq data. Table S5. DEGs of MTD vs HTD at 24 haa. Table S6. DEGs of MTD vs HTD at 72 haa. [file 12870_2022_3773_MOESM1_ESM.zip › TableS3.xlsx]

## Sheet: Sheet1
Table S3. Metabolite differences of C. japonica in MTD vs_HTD at 72 haa.
Index	Formula	Compounds	Class I	Class II	CAS	Level	HT72-1	HT72-2	HT72-3	MT72-1	MT72-2	MT72-3	VIP	p_value	FDR	Fold_Change	Log2FC	Type	cpd_ID	kegg_map
mws0255	C4H5N3O	Cytosine	Nucleotides and derivatives	Nucleotides and derivatives	71-30-7	2	513650	482480	676060	535350	2143900	1137800	1.1188	0.265993	0.682886	2.28267	1.19072	up	C00380	ko00240,ko01100
mws0147	C5H10O3	β-Hydroxyisovaleric acid	Organic acids	Organic acids	625-08-1	2	478800	567050	450250	1183000	952190	1101700	1.76882	0.00465331	0.517552	2.16355	1.1134	up	C20827	ko00280,ko01100
pme1216	C6H5NO2	2-Picolinic acid	Organic acids	Organic acids	98-98-6	3	476270	427520	928140	269190	299470	262130	1.53846	0.170664	0.64186	0.453505	-1.14081	down	C10164	ko00380,ko01100
Zmgn000216	C2H7O4P	2-Hydroxyethylphosphonic acid	Organic acids	Organic acids	22987-21-9	3	19018	25023	25666	10104	14189	9781.9	1.65138	0.0131849	0.593605	0.48883	-1.03259	down	C06451	ko00440,ko00998,ko01100,ko01110
Lmqp002784	C7H7NO2	Salicylamide	Alkaloids	Phenolamine	65-45-2	2	70736	78058	48987	143970	125280	149360	1.70232	0.00327046	0.467675	2.11653	1.0817	up	--	--
pme2268	C7H7NO2	Trigonelline	Alkaloids	Pyridine alkaloids	535-83-1	1	2969800	4200900	3319600	7755900	6751500	7376500	1.74915	0.00154051	0.467675	2.08611	1.06081	up	C01004	ko00760
MWSCX001	C6H6O4	5-hydroxymaltol	Others	Others	1073-96-7	3	62531	95089	235630	9	9	9	1.80098	0.13236	0.617393	6.86586e-05	-13.8302	down	--	--
Lmqp000427	C6H11NO3	N-Methyl-Trans-4-Hydroxy-L-Proline	Amino acids and derivatives	Amino acids and derivatives	4252-82-8	1	771660	413830	1289200	56322	139660	43631	1.68585	0.0972962	0.601963	0.0968255	-3.36847	down	--	--
MWSmce572	C9H9NO	(E)-Cinnamamide	Others	Others	22031-64-7	3	28530	9733	18430	7586.8	11543	8005.3	1.30256	0.206932	0.662084	0.478632	-1.06301	down	--	--
mws2213	C9H8O2	Cinnamic acid	Phenolic acids	Phenolic acids	140-10-3	1	415860	136670	269170	13513	59743	166060	1.32598	0.122375	0.609819	0.291245	-1.77969	down	C00423	ko00130,ko00360,ko00940,ko00998,ko01100,ko01110
mws0008	C9H10O2	Hydrocinnamic acid	Phenolic acids	Phenolic acids	501-52-0	3	22456	10575	13572	4114.8	5777.6	8218.1	1.55918	0.104996	0.604164	0.388612	-1.3636	down	C05629	ko00360,ko01100
Lmqp008175	C10H10O2	Methyl Cinnamate	Phenolic acids	Phenolic acids	103-26-4	3	14491000	6559800	7262700	264150	2492800	4375800	1.32789	0.0907945	0.601963	0.25192	-1.98896	down	C06358	--
pme1439	C9H8O3	p-Coumaric acid	Phenolic acids	Phenolic acids	501-98-4	1	205760	133150	119900	45837	50777	79036	1.63767	0.0566594	0.601963	0.382838	-1.38519	down	C00811	ko00130,ko00350,ko00940,ko00950,ko00998,ko01100,ko01110
Lmbn005172	C9H10O3	2,6-Dimethoxybenzaldehyde*	Phenolic acids	Phenolic acids	3392-97-0	1	71059	53411	26192	106260	107890	104490	1.49916	0.0495258	0.601963	2.11493	1.08061	up	--	--
mws5041	C8H16N2O3	L-Glycyl-L-isoleucine*	Amino acids and derivatives	Amino acids and derivatives	19461-38-2	1	345450	300850	866360	503340	6571700	1437800	1.10281	0.341429	0.690689	5.62773	2.49255	up	--	--
mws0736	C8H16N2O3	N-Glycyl-L-leucine*	Amino acids and derivatives	Amino acids and derivatives	869-19-2	1	532480	473570	1369100	768660	9671900	2127300	1.08384	0.344455	0.690689	5.2914	2.40365	up	C02155	--
pme0278	C7H14N2O4	2,6-Diaminooimelic acid	Organic acids	Organic acids	583-93-7	2	104000	56103	21931	205810	139390	97319	1.33639	0.098253	0.601963	2.43097	1.28153	up	C00666	ko00300,ko01100,ko01110,ko01230
MWSslk140	C7H13NO3S	N-Acetyl-L-Methionine	Amino acids and derivatives	Amino acids and derivatives	65-82-7	3	113800	140230	201480	220460	603760	379320	1.4323	0.148045	0.64186	2.64218	1.40173	up	C02712	--
MWSmce632	C10H10O4	Vanillin acetate	Phenolic acids	Phenolic acids	881-68-5	3	7848.7	19663	42817	30131	269980	56211	1.16601	0.335903	0.69043	5.06652	2.341	up	--	--
MWSslk006	C10H12O4	Ethyl Vanillate	Phenolic acids	Phenolic acids	617-05-0	3	6086.4	8405.6	6131.6	9162.8	16576	17074	1.51259	0.0912939	0.601963	2.07591	1.05375	up	--	--
MWStz261	C11H18N2O2	Cyclo(D-Leu-L-Pro)	Amino acids and derivatives	Amino acids and derivatives	36238-67-2	3	14437	19755	22265	21958	101800	30258	1.13937	0.327793	0.69043	2.72802	1.44786	up	--	--
mws5045	C12H24O3	12-Hydroxydodecanoic acid	Lipids	Free fatty acids	505-95-3	1	26138	22600	21856	7777.6	9869.5	10086	1.77109	0.00209994	0.467675	0.392854	-1.34794	down	C08317	--
mws1639	C11H10O5	Isofraxidin	Lignans and Coumarins	Coumarins	486-21-5	2	9846.4	9552.8	6142.1	13180	55660	23289	1.4258	0.224546	0.662362	3.60706	1.85082	up	C17480	--
mws5042	C11H14N2O3	L-Glycyl-L-phenylalanine	Amino acids and derivatives	Amino acids and derivatives	721-66-4	1	653590	543070	902690	795770	4422800	1347700	1.14675	0.317439	0.689674	3.12776	1.64513	up	--	--
MWS4296	C11H14N2O3	Glycylphenylalanine	Amino acids and derivatives	Amino acids and derivatives	3321-03-7	1	456610	431860	1536000	1008800	10439000	2244700	1.17886	0.331634	0.69043	5.64763	2.49764	up	--	--
pme1194	C9H13N3O4	2'-Deoxycytidine	Nucleotides and derivatives	Nucleotides and derivatives	951-77-9	2	640310	657160	793230	955740	25995000	1983200	1.15056	0.388209	0.690689	13.8394	3.7907	up	C00881	ko00240,ko01100,ko02010
pme3882	C9H12N2O5	2'-Deoxyuridine	Nucleotides and derivatives	Nucleotides and derivatives	951-78-0	3	6593	4771.2	8871.7	7390.3	19812	24918	1.23677	0.172633	0.64186	2.57564	1.36493	up	C00526	ko00240,ko01100,ko02010
pmb0962	C10H22N2O4	L-Lysine-Butanoic Acid	Amino acids and derivatives	Amino acids and derivatives	80407-71-2	3	974110	1539700	1545600	4673800	2676300	2113600	1.51246	0.139472	0.64042	2.3313	1.22113	up	--	--
mws4176	C12H16N2O3	L-Alanyl-L-Phenylalanine	Amino acids and derivatives	Amino acids and derivatives	3061-90-3	2	237700	155030	660220	376780	1694200	793480	1.09355	0.25721	0.678664	2.72041	1.44383	up	--	--
MWS2910	C10H15N3O4	5-Methyl-2'-Deoxycytidine	Nucleotides and derivatives	Nucleotides and derivatives	838-07-3	3	152680	151040	262040	220510	11193000	670990	1.10957	0.396248	0.691719	21.3598	4.41682	up	C03592	--
pme0264	C10H14N2O5	Thymidine	Nucleotides and derivatives	Nucleotides and derivatives	50-89-5	2	458410	318490	689890	543380	18527000	1794300	1.12155	0.380746	0.690689	14.2247	3.83033	up	C00214	ko00240,ko01100
pme3732	C9H13N3O5	Cytidine	Nucleotides and derivatives	Nucleotides and derivatives	65-46-3	2	2141100	2208700	4839300	3451400	10281000	9073700	1.22886	0.151521	0.64186	2.48186	1.31142	up	C00475	ko00240,ko01100,ko02010
ML10180524	C9H13N3O5	Cytarabine	Nucleotides and derivatives	Nucleotides and derivatives	147-94-4	1	7524200	6415400	12700000	10916000	23096000	22444000	1.30618	0.112119	0.604164	2.11925	1.08355	up	C02961	--
MWSmce295	C9H12N2O6	1-beta-D-Arabinofuranosyluracil	Nucleotides and derivatives	Nucleotides and derivatives	3083-77-0	2	262900	224560	396480	320620	773380	810430	1.23967	0.15359	0.64186	2.15448	1.10734	up	C16908	--
MWStz255	C14H16N2O2	Cyclo(Pro-Phe)	Amino acids and derivatives	Amino acids and derivatives	3705-26-8	3	9216.6	11995	8862	12103	34600	19831	1.35575	0.204701	0.662084	2.21237	1.14559	up	C11847	--
pme3961	C10H13N5O3	2'-Deoxyadenosine	Nucleotides and derivatives	Nucleotides and derivatives	958-09-8	1	5063500	3977000	9568900	6071100	94306000	26238000	1.15006	0.309668	0.689674	6.80382	2.76635	up	C00559	ko00230,ko01100,ko02010
pme2776	C10H12N4O4	2'-Deoxyinosine	Nucleotides and derivatives	Nucleotides and derivatives	890-38-0	2	322330	222060	612750	375200	21939000	1571900	1.08068	0.392077	0.690689	20.6424	4.36754	up	C05512	ko00230,ko01100,ko02010
MWS4309	C13H15N3O3	Glycyl-tryptophan	Amino acids and derivatives	Amino acids and derivatives	2390-74-1	3	181840	143770	181670	186080	666980	267910	1.14314	0.302035	0.688967	2.20977	1.14389	up	--	--
Lmmp002013	C14H22N2O3	Dihydroferuloylputrescine	Alkaloids	Phenolamine	-	2	1706600	1224900	1203700	2907800	5024600	3093800	1.65767	0.0695469	0.601963	2.66642	1.41491	up	--	--
pme1184	C10H13N5O4	2'-Deoxyguanosine	Nucleotides and derivatives	Nucleotides and derivatives	961-07-9	1	2604600	2465000	3720100	3635800	83961000	9495000	1.16043	0.37292	0.690689	11.0461	3.46546	up	C00330	ko00230,ko01100,ko02010
pme2890	C8H16N2O4S2	L-Homocystine	Amino acids and derivatives	Amino acids and derivatives	626-72-2	3	9165.8	9777.7	27214	23968	120570	43172	1.30953	0.248545	0.675864	4.06673	2.02387	up	C01817	ko00270
pmb1574	C18H28O2	9,12-Octadecadien-6-Ynoic Acid	Lipids	Free fatty acids	61481-29-6	3	14961	19229	27150	24373	117180	79498	1.31396	0.184947	0.662084	3.6037	1.84948	up	--	--
pma0461	C18H28O2	14,15-Dehydrocrepenynic acid	Lipids	Free fatty acids	4154-44-3	3	793250	1172300	3072400	1889700	13174000	5653600	1.19971	0.253116	0.677024	4.11225	2.03993	up	--	--
mws1038	C11H22N2O4S	Pantetheine	Others	Others	496-65-1	1	6651.5	10711	5990	12415	22434	12582	1.48533	0.121334	0.609819	2.03109	1.02225	up	C00831	ko00332,ko00770,ko01110
mws5035	C15H22N2O3	L-Leucyl-L-phenylalanine	Amino acids and derivatives	Amino acids and derivatives	56217-82-4	1	748110	699970	1875800	1408200	6699200	2654600	1.2215	0.257706	0.678664	3.23778	1.69501	up	--	--
MWS4354	C11H15N5O4	N6-methyladenosine	Nucleotides and derivatives	Nucleotides and derivatives	1867-73-8	1	26360	32662	61040	41253	152830	129860	1.19489	0.175713	0.644281	2.69813	1.43196	up	--	--
pme1178	C10H13N5O5	Guanosine	Nucleotides and derivatives	Nucleotides and derivatives	118-00-3	1	2222600	2062700	5041600	3304300	8355100	7793200	1.14318	0.160332	0.64186	2.08564	1.06049	up	C00387	ko00230,ko01100,ko02010
pme3350	C10H13N5O5	8-Hydroxy-2-deoxyguanosine	Nucleotides and derivatives	Nucleotides and derivatives	88847-89-6	3	5650.2	5903.9	2262.4	7985.4	138880	9233.8	1.18536	0.388771	0.690689	11.298	3.498	up	--	--
mws1505	C17H16O4	Phenethyl caffeate	Phenolic acids	Phenolic acids	104594-70-9	3	1516.7	1029.2	2811.4	2107.9	8922	8264	1.2636	0.159343	0.64186	3.60142	1.84857	up	C10484	--
mws1094	C15H12O6	Aromadendrin (Dihydrokaempferol)	Flavonoids	Flavanonols	480-20-6	3	2572.8	2710.1	9	2923.2	5708.5	6038.3	1.03561	0.0781619	0.601963	2.77216	1.47101	up	C00974	ko00941,ko01100,ko01110
Zmpn003368	C18H30O3	13S-Hydroxy-9Z,11E,15Z-octadecatrienoic acid	Lipids	Free fatty acids	87984-82-5	1	93712	143040	381140	226240	1805200	694580	1.18525	0.270285	0.684951	4.41181	2.14137	up	C16316	ko00592
Hmqn004825	C18H30O3	Rabdosia acid A	Lipids	Free fatty acids	-	2	10779	5653.4	36926	14557	289530	54203	1.03612	0.357748	0.690689	6.71478	2.74734	up	--	--
Lmbn005443	C18H30O3	13-KODE; (9Z,11E)-13-Oxooctadeca-9,11-dienoic acid*	Lipids	Free fatty acids	54739-30-9	2	6014.9	6078.5	27800	11820	173890	51704	1.11175	0.308578	0.689674	5.95121	2.57318	up	C14765	ko00591
mws0724	C10H13N5O6	8-Hydroxyguanosine	Nucleotides and derivatives	Nucleotides and derivatives	3868-31-3	3	12844	11340	26761	21083	40960	44869	1.25218	0.112944	0.604164	2.09858	1.06941	up	--	--
ML10195036	C18H37NO2	3-Dehydrosphinganine	Lipids	Sphingolipids	16105-69-4	2	7344.7	7153.2	9560.9	8945.1	40577	17808	1.22355	0.264964	0.682886	2.79856	1.48469	up	C02934	ko00600,ko01100
Cmmn012461	C20H28O2	Dehydroabietic acid	Terpenoids	Ditepenoids	1740-19-8	2	127040	136080	151150	713050	195190	193750	1.228	0.315901	0.689674	2.66008	1.41147	up	--	--
Lmqn008288	C18H36O3	3-Hydroxyoctadecanoic Acid	Lipids	Free fatty acids	45261-96-9	2	120040	110850	138540	623940	172730	170620	1.21333	0.317021	0.689674	2.61833	1.38865	up	--	--
MWSslk208	C20H30O2	Kaurenoic Acid	Terpenoids	Ditepenoids	6730-83-2	1	13902	12175	6561.9	1271600	141980	15236	1.32628	0.364049	0.690689	43.7765	5.45208	up	C11874	ko00904,ko01100,ko01110
Lmbn014696	C20H30O2	Pimaric acid	Terpenoids	Ditepenoids	127-27-5	1	8321.5	15167	7089.5	1284600	146570	18305	1.38588	0.360852	0.690689	47.4025	5.56689	up	C09159	--
pmn001610	C20H36O2	Eicosadienoic acid	Lipids	Free fatty acids	5598-38-9	1	19029	20813	56215	51384	206450	121040	1.37599	0.163127	0.64186	3.94426	1.97976	up	C16525	ko01040
mws0636	C18H20N2O3	L-Phenylalanyl-L-phenylalanine	Amino acids and derivatives	Amino acids and derivatives	2577-40-4	1	68406	66022	119510	117700	435800	171140	1.29395	0.249565	0.675864	2.85361	1.51279	up	--	--
Lmbn005287	C18H32O4	7S,8S-DiHODE; (9Z,12Z)-(7S,8S)-Dihydroxyoctadeca-9,12-dienoic acid	Lipids	Free fatty acids	143288-65-7	3	20752	4715.6	7447.7	6245.3	3653.1	4837.6	1.04091	0.345381	0.690689	0.447695	-1.15941	down	C07354	ko00591
pmn001691	C18H32O5	9,12,13-Trihydroxy-10,15-octadecadienoic acid	Lipids	Free fatty acids	-	1	14065	29366	36857	30222	368590	64311	1.12937	0.35722	0.690689	5.76827	2.52814	up	--	--
Hmln002806	C16H16O8	5-O-Caffeoylshikimic acid	Phenolic acids	Phenolic acids	180981-12-8	2	164300	162910	143270	82390	76707	71618	1.76229	0.0023417	0.467675	0.490382	-1.02802	down	C10434	ko00940,ko00941,ko00945,ko01100,ko01110
HJAP050	C19H21NO5	N-Feruloyl-3-methoxytyramine	Alkaloids	Phenolamine	78510-19-7	1	227320	227400	132380	477280	784690	382330	1.61586	0.0926844	0.601963	2.80072	1.4858	up	--	--
Hmjp005906	C19H21NO5	N-Trans-Feruloyl-3'-O-methyldopamine	Alkaloids	Phenolamine	-	1	227310	238190	136040	464630	792100	348780	1.56673	0.120699	0.609819	2.669	1.4163	up	--	--
MWS1983	C12H24O11	Maltitol	Others	Saccharides and Alcohols	585-88-6	2	708730	133660	170140	81682	174120	127060	1.00589	0.376059	0.690689	0.378124	-1.40307	down	--	--
Lmmp004382	C19H30O7	3-Oxo-α-ionol-β-D-glucoside	Others	Others	-	2	686540	535180	936480	1222300	1741300	1636100	1.56441	0.0171333	0.593605	2.13127	1.09171	up	--	--
pmn001695	C16H20O10	Trihydroxycinnamoylquinic acid	Phenolic acids	Phenolic acids	-	3	343920	109110	44794	9	9	1024	1.67682	0.210102	0.662084	0.00209311	-8.90014	down	--	--
Lmdn001501	C16H22O10	Gardoside	Terpenoids	Monoterpenoids	54835-76-6	3	42735	130740	100570	144920	230260	196460	1.36359	0.0504111	0.601963	2.08593	1.06069	up	C16963	--
pmb2940	C17H22O10	1-O-Glucosyl sinapate	Phenolic acids	Phenolic acids	78185-48-5	3	35910	377570	300930	474690	908170	457860	1.1707	0.11345	0.604164	2.57656	1.36545	up	--	--
HJN003	C17H22O10	1-O-Sinapoyl-D-glucose	Phenolic acids	Phenolic acids	-	1	160100	326140	326650	745700	1352600	800700	1.63888	0.0601243	0.601963	3.56629	1.83442	up	C01175	ko00940
Hmsn002948	C18H26O11	2-Hydroxyphenol-1-O-glucosyl(6→1)rhamnoside	Phenolic acids	Phenolic acids	-	3	32560	6833.9	34534	9	9	9	1.79839	0.109974	0.604164	0.000365221	-11.4189	down	--	--
pmn001338	C21H18O11	Rhein-8-O-glucoside	Quinones	Anthraquinone	34298-86-7	3	82972	100170	55140	382010	136390	159020	1.48174	0.200046	0.662084	2.84293	1.50738	up	--	--
mws1299	C21H20O11	Luteolin-8-C-glucoside (Orientin)	Flavonoids	Flavonoid carbonoside	28608-75-5	2	244280	28867	10332	5912.8	16235	6607.9	1.11365	0.37547	0.690689	0.101439	-3.30132	down	C10114	--
MWSHY0016	C21H20O11	Luteolin-6-C-glucoside (Isoorientin)	Flavonoids	Flavonoid carbonoside	4261-42-1	3	210910	18007	10892	7661	5437	9	1.09469	0.367969	0.690689	0.054656	-4.19348	down	C01821	--
mws0913	C21H20O11	Kaempferol-3-O-galactoside (Trifolin)	Flavonoids	Flavonols	23627-87-4	1	20352	12436	30922	3126.8	4382.5	12184	1.4994	0.0929219	0.601963	0.309108	-1.69381	down	C12626	ko00944
Hmcn001884	C21H20O12	6-Hydroxyluteolin 5-glucoside	Flavonoids	Flavones	-	1	22090000	16648000	21452000	9685100	6346000	13920000	1.54462	0.0245766	0.593605	0.497609	-1.00691	down	--	--
Hmmp002121	C23H16O11	Isorhamnetin-3-O-gallate	Flavonoids	Flavonols	-	2	86254	116690	146530	62858	4255.6	6599.8	1.41986	0.02412	0.593605	0.210927	-2.24519	down	--	--
pmn001727	C24H29NO9	N-(4-O-(Glucosyl)-E-feruloyl)-tyramine	Alkaloids	Phenolamine	-	1	6917600	4775300	2948300	14230000	9529400	7276300	1.44041	0.0983993	0.601963	2.11975	1.08389	up	--	--
Lmsn011830	C30H46O5	2α,19α-Dihydroxy-3-oxours-12-en-28-oic acid	Terpenoids	Triterpene	176983-21-4	3	9	9	9	1619600	41942	25977	1.75089	0.398723	0.691719	62500.7	15.9316	up	--	--
Li512114	C31H50O4	Corosolic Acid Methyl Ester	Terpenoids	Triterpene	4518-70-1	3	3598.4	4344.6	6044.8	1234.5	2619.4	2497.4	1.51177	0.0508345	0.601963	0.45406	-1.13905	down	--	--
pmn001591	C30H48O5	Rutundic acid	Terpenoids	Triterpene	20137-37-5	3	9	9	9	66503	2674.4	1189.2	1.70389	0.389845	0.690689	2606.17	11.3477	up	--	--
Lmsn003628	C23H32O15	6'-O-Sinapoylsucrose	Phenolic acids	Phenolic acids	-	3	19272	50671	17230	44316	90931	46069	1.31371	0.176432	0.644557	2.07996	1.05655	up	--	--
HJAP134	C27H32O14	Pinocembrin-7-O-sophoroside	Flavonoids	Flavanones	-	2	37694	13785	17467	2752.5	12070	14997	1.16322	0.216213	0.662362	0.432505	-1.20921	down	--	--
Lmdp004516	C39H38O22	Kaempferol-3-O-(2''-caffeoyl)glucosyl-(1→2)-(6''-malonyl)glucoside	Flavonoids	Flavonols	-	2	281080	244440	301150	86846	96508	74024	1.78132	0.00325152	0.467675	0.311343	-1.68342	down	--	--
