# Supplementary material for: Integrated metabolomic and transcriptomic analyses of the parasitic plant Cuscuta japonica Choisy on host and non-host plants
Source: BMC Plant Biol. 2022 Aug 8;22:393. doi: 10.1186/s12870-022-03773-9 (PMC9358843; doi:10.1186/s12870-022-03773-9)
Supplement: Supplementary file 1 — Additional file 1: Figure S1. Comparison of metabolite abundance in Cuscuta japonica attached to the host and non-host plants at 24 h (A) and 72 h (B). Figure S2. Number of differentially clustered metabolites in the HTD (A) and MTD (B) groups. The metabolite abundance trends of the differentially clustered profiles in the HTD (C) and MTD (D) groups are shown. Figure S3. Number of differentially clustered genes in the HTD (A) and MTD (B) groups. The gene expression trends of the differentially clustered profiles in the HTD (C) and MTD (D) groups are shown. Table S1. Metabolome profiles in Cuscuta japonica in the HTD and MTD groups. Table S2. Metabolite differences in Cuscuta japonica in MTD vs. _HTD at 24 haa. Table S3. Metabolite differences of C. japonica in MTD vs. _HTD at 72 haa. Table S4. Statistic of RNA-seq data. Table S5. DEGs of MTD vs HTD at 24 haa. Table S6. DEGs of MTD vs HTD at 72 haa. [file 12870_2022_3773_MOESM1_ESM.zip › TableS5.xlsx]

## Sheet: Sheet1
Table S5. DEGs of MTD vs HTD at 24 haa.
ID	HT24-1_fpkm	HT24-2_fpkm	HT24-3_fpkm	MT24-1_fpkm	MT24-2_fpkm	MT24-3_fpkm	log2FoldChange	pvalue	padj	regulated	KEGG	NR	Swissprot	Tremble	KOG	GO	Pfam
Cluster-7319.124916	3.78	1.64	2.24	22.12	16.68	14.63	2.8462	5.0417e-19	3.44716e-14	up	K10143 E3 ubiquitin-protein ligase RFWD2 [EC:2.3.2.27] | (RefSeq) E3 ubiquitin-protein ligase COP1-like (A)	PREDICTED: E3 ubiquitin-protein ligase COP1-like isoform X2 [Ipomoea nil]	RecName: Full=E3 ubiquitin-protein ligase COP1 {ECO:0000303|PubMed:1423630}; EC=2.3.2.27 {ECO:0000269|PubMed:14597662}; AltName: Full=Constitutive photomorphogenesis protein 1 {ECO:0000303|PubMed:1423630}; AltName: Full=RING-type E3 ubiquitin transferase COP1 {ECO:0000303|PubMed:1423630};	SubName: Full=Transducin/WD40 repeat-like superfamily protein isoform 4 {ECO:0000313|EMBL:EOY28835.1};	--	GO:0080008,Cul4-RING E3 ubiquitin ligase complex; GO:0005737,cytoplasm; GO:0016604,nuclear body; GO:0000152,nuclear ubiquitin ligase complex; GO:0005634,nucleus; GO:0042802,identical protein binding; GO:0046872,metal ion binding; GO:0061630,ubiquitin protein ligase activity; GO:0004842,ubiquitin-protein transferase activity; GO:0046283,anthocyanin-containing compound metabolic process; GO:0006281…	WD domain, G-beta repeat
Cluster-7319.93964	6.57	6	5.37	17.28	25.49	27.93	2.02802	2.6751e-16	9.14523e-12	up	K14175 (3S,6E)-nerolidol synthase [EC:4.2.3.48] | (RefSeq) (3S,6E)-nerolidol synthase 1-like (A)	PREDICTED: (3S,6E)-nerolidol synthase 1-like [Ipomoea nil]	RecName: Full=(3S,6E)-nerolidol synthase 1, chloroplastic; Short=FvNES1; EC=4.2.3.48; Flags: Precursor;	SubName: Full=Nerolidol synthesis {ECO:0000313|EMBL:ARQ20729.1};	--	GO:0009507,chloroplast; GO:0000287,magnesium ion binding; GO:0010333,terpene synthase activity; GO:0016114,terpenoid biosynthetic process	Terpene synthase family, metal binding domain
Cluster-7319.64542	8.68	9.61	5.66	31.47	33.33	38.62	2.16688	9.24637e-14	2.10734e-09	up	K15397 3-ketoacyl-CoA synthase [EC:2.3.1.199] | (RefSeq) 3-ketoacyl-CoA synthase 17-like (A)	PREDICTED: protein RADIALIS-like 1 [Capsicum annuum]	RecName: Full=Transcription factor RADIALIS;	SubName: Full=Protein RADIALIS-like 1 {ECO:0000313|EMBL:PHT42072.1};	Zuotin and related molecular chaperones (DnaJ superfamily), contains DNA-binding domains	GO:0005634,nucleus; GO:0003677,DNA binding; GO:0048262,determination of dorsal/ventral asymmetry; GO:0009908,flower development; GO:0006355,regulation of transcription, DNA-templated; GO:0006351,transcription, DNA-templated	Myb-like DNA-binding domain
Cluster-7319.116893	0.9	1.72	0.38	16.93	10.84	7.44	3.62178	4.30667e-12	7.36151e-08	up	K03860 phosphatidylinositol glycan, class Q | (RefSeq) N-acetylglucosaminyl-phosphatidylinositol biosynthetic protein gpi1-like (A)	PREDICTED: gibberellin-regulated protein 9-like [Ipomoea nil]	RecName: Full=Snakin-2; Flags: Precursor;	SubName: Full=Uncharacterized protein {ECO:0000313|EMBL:PIN10898.1};	--	GO:0005618,cell wall; GO:0005576,extracellular region; GO:0006952,defense response	Gibberellin regulated protein
Cluster-7319.7041	1.01	0.86	0	19.95	16.02	7.41	4.59895	1.39356e-11	1.90564e-07	up	--	--	--	--	--	--	--
Cluster-7319.132346	3.38	2.96	2.81	0.13	0.37	0.32	-3.41421	3.59401e-11	4.09556e-07	down	--	PREDICTED: uncharacterized protein LOC109179353 [Ipomoea nil]	--	SubName: Full=Putative late embryogenesis abundant domain-containing protein / LEA domain-containing protein {ECO:0000313|EMBL:OTG15413.1};	Uncharacterized conserved protein	GO:0016021,integral component of membrane	Domain of unknown function (DUF4149)
Cluster-7319.88158	61.76	89.5	108.46	32.03	28.01	27.93	-1.50906	4.84875e-11	4.73605e-07	down	--	PREDICTED: uncharacterized protein LOC109155298 [Ipomoea nil]	--	SubName: Full=uncharacterized protein LOC104232363 isoform X2 {ECO:0000313|RefSeq:XP_009783853.1};	--	--	--
Cluster-7319.86729	63.78	95.22	113.32	29.14	26.92	28.34	-1.63553	5.65167e-11	4.83027e-07	down	--	hypothetical protein 17 [Hevea brasiliensis]	--	SubName: Full=Uncharacterized protein {ECO:0000313|EMBL:ADR71293.1};	--	--	--
Cluster-7319.75627	0.11	0.18	0	1.97	2.14	1.68	4.3829	8.42256e-11	5.83422e-07	up	--	PREDICTED: protein PLASTID MOVEMENT IMPAIRED 1 [Ipomoea nil]	RecName: Full=Protein PLASTID MOVEMENT IMPAIRED 1 {ECO:0000303|PubMed:16113226};	SubName: Full=uncharacterized protein LOC104235495 {ECO:0000313|RefSeq:XP_009787584.1, ECO:0000313|RefSeq:XP_009787585.1};	--	GO:0005829,cytosol; GO:0005886,plasma membrane; GO:1902265,abscisic acid homeostasis; GO:0009738,abscisic acid-activated signaling pathway; GO:0030048,actin filament-based movement; GO:0009903,chloroplast avoidance movement; GO:0009902,chloroplast relocation; GO:0031022,nuclear migration along microfilament; GO:0009787,regulation of abscisic acid-activated signaling pathway; GO:0010029,regulation…	N-terminal C2 in EEIG1 and EHBP1 proteins
Cluster-7319.99435	129.58	299.03	411.64	56.93	70.33	66.96	-2.05904	8.53293e-11	5.83422e-07	down	K08869 aarF domain-containing kinase | (RefSeq) putative aarF domain-containing protein kinase 1 (A)	PREDICTED: putative methyltransferase DDB_G0268948 isoform X1 [Ipomoea nil]	--	SubName: Full=putative methyltransferase DDB_G0268948 {ECO:0000313|RefSeq:XP_016490466.1};	Methyltransferase	GO:0008168,methyltransferase activity	Methyltransferase domain
Cluster-7319.135106	2.74	1.42	1.07	9.45	10.05	6.72	2.36975	2.92279e-10	1.81673e-06	up	K10143 E3 ubiquitin-protein ligase RFWD2 [EC:2.3.2.27] | (RefSeq) E3 ubiquitin-protein ligase COP1-like isoform X1 (A)	E3 ubiquitin-protein ligase COP1-like [Olea europaea var. sylvestris]	RecName: Full=E3 ubiquitin-protein ligase COP1 {ECO:0000303|PubMed:1423630}; EC=2.3.2.27 {ECO:0000269|PubMed:14597662}; AltName: Full=Constitutive photomorphogenesis protein 1 {ECO:0000303|PubMed:1423630}; AltName: Full=RING-type E3 ubiquitin transferase COP1 {ECO:0000303|PubMed:1423630};	SubName: Full=E3 ubiquitin-protein ligase COP1 {ECO:0000313|EMBL:AEA86331.1}; Flags: Fragment;	TNF receptor-associated factor	GO:0080008,Cul4-RING E3 ubiquitin ligase complex; GO:0005737,cytoplasm; GO:0016604,nuclear body; GO:0000152,nuclear ubiquitin ligase complex; GO:0005634,nucleus; GO:0042802,identical protein binding; GO:0046872,metal ion binding; GO:0061630,ubiquitin protein ligase activity; GO:0004842,ubiquitin-protein transferase activity; GO:0046283,anthocyanin-containing compound metabolic process; GO:0006281…	Zinc finger, C3HC4 type (RING finger)
Cluster-7319.69143	1.26	3.24	5.88	0.21	0.28	0.44	-3.41935	4.28581e-10	2.44195e-06	down	--	--	--	--	--	--	--
Cluster-7319.105429	34.8	30.33	32.4	3.2	11.59	7.78	-2.07548	4.65289e-10	2.44717e-06	down	K12133 MYB-related transcription factor LHY | (RefSeq) PnLHY; protein LHY (A)	PREDICTED: protein LHY isoform X1 [Ipomoea nil]	RecName: Full=Protein LHY {ECO:0000303|PubMed:9657154}; AltName: Full=MYB-related transcription factor LHY {ECO:0000303|PubMed:9657154}; AltName: Full=Protein LATE ELONGATED HYPOCOTYL {ECO:0000303|PubMed:9657154};	SubName: Full=Late elongated hypocotyl homolog {ECO:0000313|EMBL:BAK19069.1};	Zuotin and related molecular chaperones (DnaJ superfamily), contains DNA-binding domains	GO:0005634,nucleus; GO:0003700,DNA-binding transcription factor activity; GO:0044212,transcription regulatory region DNA binding; GO:0007623,circadian rhythm; GO:0048574,long-day photoperiodism, flowering; GO:0042754,negative regulation of circadian rhythm; GO:0043433,negative regulation of DNA-binding transcription factor activity; GO:0042752,regulation of circadian rhythm; GO:0006355,regulation…	--
Cluster-7319.76430	1.88	3.01	7.09	0.13	0.08	0.5	-3.99436	6.77616e-10	3.30933e-06	down	--	uncharacterized protein LOC110416660 [Herrania umbratica]	--	SubName: Full=Uncharacterized protein {ECO:0000313|EMBL:KCW67862.1};	--	--	--
Cluster-7319.95280	49.57	80.23	120.49	16.62	27.27	24.57	-1.82192	7.69548e-10	3.50776e-06	down	K20285 Rab9 effector protein with kelch motifs | (RefSeq) acyl-CoA-binding domain-containing protein 6-like isoform X1 (A)	PREDICTED: F-box/kelch-repeat protein At1g15670-like [Ipomoea nil]	RecName: Full=F-box/kelch-repeat protein At1g15670;	SubName: Full=F-box/kelch-repeat protein At1g15670-like {ECO:0000313|RefSeq:XP_009802815.1};	FOG: Kelch repeat	GO:0005829,cytosol; GO:0019005,SCF ubiquitin ligase complex; GO:0031625,ubiquitin protein ligase binding; GO:0080037,negative regulation of cytokinin-activated signaling pathway; GO:0043161,proteasome-mediated ubiquitin-dependent protein catabolic process; GO:0042787,NA; GO:2000762,regulation of phenylpropanoid metabolic process; GO:0030162,regulation of proteolysis	Kelch motif
Cluster-7319.103557	12.47	17.18	7.16	43.58	33.61	45.76	1.79976	1.36757e-09	5.84406e-06	up	--	--	--	--	--	--	--
Cluster-7319.99006	1651.57	1805.41	1485.37	813.52	850.46	660.39	-1.03942	3.29344e-09	1.3246e-05	down	K01166 ribonuclease T2 [EC:3.1.27.1] | (RefSeq) ribonuclease DdI-like (A)	PREDICTED: ribonuclease DdI-like [Ipomoea nil]	RecName: Full=Intracellular ribonuclease LX; Short=RNase LX; EC=3.1.27.1; Flags: Precursor;	SubName: Full=S-like RNase {ECO:0000313|EMBL:BAF03591.1};	Ribonuclease, T2 family	GO:0005737,cytoplasm; GO:0033897,ribonuclease T2 activity; GO:0003723,RNA binding	Ribonuclease T2 family
Cluster-7319.106867	432.48	365.16	497.04	73.44	143.38	151.95	-1.76217	3.64803e-09	1.3857e-05	down	K01166 ribonuclease T2 [EC:3.1.27.1] | (RefSeq) intracellular ribonuclease LX-like (A)	hypothetical protein DCAR_031018 [Daucus carota subsp. sativus]	RecName: Full=Intracellular ribonuclease LX; Short=RNase LX; EC=3.1.27.1; Flags: Precursor;	SubName: Full=Uncharacterized protein {ECO:0000313|EMBL:KZM83449.1};	Ribonuclease, T2 family	GO:0005737,cytoplasm; GO:0033897,ribonuclease T2 activity; GO:0003723,RNA binding	Ribonuclease T2 family
Cluster-7319.77224	1.3	0.81	0	10.3	8.53	5.65	3.58906	4.29788e-09	1.54663e-05	up	--	ubiquitin carrier protein 7 [Zea mays]	--	SubName: Full=Ubiquitin carrier protein 7 {ECO:0000313|EMBL:ONL99420.1};	--	--	--
Cluster-7319.94773	254.62	359.24	555.76	135.47	121.8	142.44	-1.49558	1.15176e-08	3.93748e-05	down	K03686 molecular chaperone DnaJ | (RefSeq) CDJ2; chloroplast DnaJ-like protein (A)	PREDICTED: chaperone protein dnaJ 11, chloroplastic-like [Ipomoea nil]	RecName: Full=Chaperone protein dnaJ 11, chloroplastic; Short=AtDjC11; Short=AtJ11; Flags: Precursor;	SubName: Full=Uncharacterized protein {ECO:0000313|EMBL:EEE81243.1};	Molecular chaperone (DnaJ superfamily)	GO:0009507,chloroplast; GO:0009570,chloroplast stroma; GO:0005634,nucleus; GO:0009536,plastid	DnaJ domain
Cluster-7319.155154	8.5	11.93	23.03	2.24	2.45	4.02	-2.2666	1.37976e-08	4.44839e-05	down	--	--	--	--	--	--	--
Cluster-7319.50379	2.12	2.42	7.12	0	0	0	-7.6829	1.43133e-08	4.44839e-05	down	--	--	--	--	--	--	--
Cluster-7319.158931	0.96	2.22	1.75	7.09	11.82	7.62	2.48176	2.32916e-08	6.924e-05	up	--	--	--	--	--	--	--
Cluster-7319.74517	17.26	10.14	4.38	58.47	38.82	36.83	2.12311	3.11009e-08	8.86026e-05	up	K00475 naringenin 3-dioxygenase [EC:1.14.11.9] | (RefSeq) naringenin,2-oxoglutarate 3-dioxygenase (A)	flavanone 3-hydroxyrase [Ipomoea batatas]	RecName: Full=Naringenin,2-oxoglutarate 3-dioxygenase; EC=1.14.11.9 {ECO:0000250|UniProtKB:Q7XZQ7}; AltName: Full=FHT; AltName: Full=Flavanone-3-hydroxylase; Short=F3H; Flags: Fragment;	SubName: Full=Flavanone 3-hydroxyrase {ECO:0000313|EMBL:BAA75309.1};	Iron/ascorbate family oxidoreductases	GO:0031418,L-ascorbic acid binding; GO:0046872,metal ion binding; GO:0045486,naringenin 3-dioxygenase activity; GO:0009813,flavonoid biosynthetic process	2OG-Fe(II) oxygenase superfamily
Cluster-7319.73247	2.15	0.83	1.45	5.58	5.45	5.34	1.93149	5.5255e-08	0.000151118	up	K22733 magnesium transporter | (RefSeq) probable magnesium transporter NIPA1 (A)	PREDICTED: uncharacterized protein LOC109188941 [Ipomoea nil]	--	SubName: Full=Putative ovule protein {ECO:0000313|EMBL:JAP37309.1};	FOG: Transposon-encoded proteins with TYA, reverse transcriptase, integrase domains in various combinations	GO:0003676,nucleic acid binding; GO:0008270,zinc ion binding	Retrotransposon gag protein
Cluster-7319.46183	21.77	19.92	21.6	48.55	60.93	41.14	1.29687	5.77959e-08	0.000151988	up	K07441 beta-1,4-N-acetylglucosaminyltransferase [EC:2.4.1.141] | (RefSeq) UDP-N-acetylglucosamine transferase subunit ALG14 homolog (A)	PREDICTED: auxin-responsive protein SAUR50-like [Ipomoea nil]	--	SubName: Full=auxin-responsive protein SAUR72-like {ECO:0000313|RefSeq:XP_016459737.1};	--	GO:0009733,response to auxin	Auxin responsive protein
Cluster-7319.98695	11.79	15.36	6.91	34.49	32.57	26.85	1.5159	6.89706e-08	0.000168419	up	K01206 alpha-L-fucosidase [EC:3.2.1.51] | (RefSeq) FXG1; alpha-fucosidase 1 (A)	PREDICTED: GDSL esterase/lipase At4g01130-like isoform X1 [Ipomoea nil]	RecName: Full=GDSL esterase/lipase At4g01130; EC=3.1.1.-; AltName: Full=Extracellular lipase At4g01130; Flags: Precursor;	SubName: Full=GDSL esterase/lipase At4g01130-like {ECO:0000313|RefSeq:XP_016456647.1};	--	GO:0005576,extracellular region; GO:0016788,hydrolase activity, acting on ester bonds; GO:0016042,lipid catabolic process	GDSL-like Lipase/Acylhydrolase
Cluster-7319.86823	116.67	197.16	272.63	58.05	81.52	60.45	-1.50199	7.77002e-08	0.000183193	down	--	PREDICTED: uncharacterized protein LOC109177907 [Ipomoea nil]	--	SubName: Full=Uncharacterized protein {ECO:0000313|EnsemblPlants:PGSC0003DMT400061873};	Nuclear localization sequence binding protein	--	--
Cluster-7319.158355	3.94	5.9	10.48	0.15	1.47	0.75	-3.05536	9.09798e-08	0.00020434	down	K14493 gibberellin receptor GID1 [EC:3.-.-.-] | (RefSeq) GID1b-1; hypothetical protein (A)	PREDICTED: probable carboxylesterase 15 [Ipomoea nil]	RecName: Full=Probable carboxylesterase 15; AltName: Full=AtCXE15; EC=3.1.1.1;	SubName: Full=probable carboxylesterase 15 {ECO:0000313|RefSeq:XP_009767876.1};	Arylacetamide deacetylase	GO:0052689,carboxylic ester hydrolase activity; GO:0016787,hydrolase activity; GO:0009056,catabolic process	alpha/beta hydrolase fold
Cluster-7319.133437	0.08	0.12	0	1.36	1.95	0.95	4.47843	9.66615e-08	0.000206532	up	--	PREDICTED: craniofacial development protein 2-like [Nicotiana tomentosiformis]	--	--	--	--	--
Cluster-7319.115861	1.08	1.51	1.22	5.94	4.59	4.19	2.00168	1.06741e-07	0.000221158	up	--	PREDICTED: uncharacterized protein LOC109182259 isoform X1 [Ipomoea nil]	--	SubName: Full=Uncharacterized protein {ECO:0000313|EMBL:PIN04022.1};	--	--	--
Cluster-7319.159701	10.32	10.45	7.76	34.01	24.49	24.26	1.5879	1.36809e-07	0.00027512	up	--	--	--	--	--	--	--
Cluster-7319.53259	4.15	4.59	7.24	0.87	1.46	1.97	-1.83846	2.40148e-07	0.000469132	down	K03006 DNA-directed RNA polymerase II subunit RPB1 [EC:2.7.7.6] | (RefSeq) LOW QUALITY PROTEIN: DNA-directed RNA polymerase II subunit 1-like (A)	Retrovirus-related Pol polyprotein from transposon TNT 1-94 [Cajanus cajan]	--	SubName: Full=Retrovirus-related Pol polyprotein from transposon TNT 1-94 {ECO:0000313|EMBL:KYP35468.1};	FOG: Transposon-encoded proteins with TYA, reverse transcriptase, integrase domains in various combinations	GO:0003676,nucleic acid binding; GO:0015074,DNA integration	GAG-pre-integrase domain
Cluster-7319.37409	0.2	0.66	0.34	3.22	2.87	1.83	2.76439	2.56396e-07	0.000486961	up	K01835 phosphoglucomutase [EC:5.4.2.2] | (RefSeq) phosphoglucomutase, chloroplastic (A)	PREDICTED: uncharacterized protein At1g04910 isoform X2 [Ipomoea nil]	RecName: Full=O-fucosyltransferase 1 {ECO:0000305}; Short=O-FucT-1 {ECO:0000305}; EC=2.4.1.- {ECO:0000305}; AltName: Full=O-fucosyltransferase family protein {ECO:0000312|EMBL:ARJ31401.1};	SubName: Full=uncharacterized protein At1g04910 {ECO:0000313|RefSeq:XP_009796002.1};	--	GO:0005737,cytoplasm; GO:0005768,endosome; GO:0005794,Golgi apparatus; GO:0000139,Golgi membrane; GO:0016021,integral component of membrane; GO:0005802,trans-Golgi network; GO:0016757,transferase activity, transferring glycosyl groups; GO:0006004,fucose metabolic process; GO:0006486,protein glycosylation	GDP-fucose protein O-fucosyltransferase
Cluster-7319.88742	3.45	16.35	0	82.89	41.92	50.44	3.34252	2.96276e-07	0.000547494	up	--	--	--	--	--	--	--
Cluster-7319.147085	0.13	0.13	0	6.78	5.62	2.62	5.91533	3.27947e-07	0.000590071	up	--	--	--	--	--	--	--
Cluster-7319.78269	12.38	33.28	50.45	5.33	7.16	10.41	-2.01082	3.41507e-07	0.000598714	down	K00815 tyrosine aminotransferase [EC:2.6.1.5] | (RefSeq) probable aminotransferase TAT2 (A)	PREDICTED: probable aminotransferase TAT2 [Ipomoea nil]	RecName: Full=Probable aminotransferase TAT2; EC=2.6.1.-; AltName: Full=Tyrosine aminotransferase 2;	SubName: Full=Aromatic amino acid aminotransferase 1 {ECO:0000313|EMBL:AHN10101.1};	Tyrosine aminotransferase	GO:0005829,cytosol; GO:0004838,L-tyrosine:2-oxoglutarate aminotransferase activity; GO:0030170,pyridoxal phosphate binding; GO:0006572,tyrosine catabolic process; GO:0010189,vitamin E biosynthetic process	Aminotransferase class I and II
Cluster-7319.78694	0.24	0.16	0	6.91	5.25	0.39	4.99321	3.62336e-07	0.000605898	up	K02690 photosystem I P700 chlorophyll a apoprotein A2 | (RefSeq) psaB; photosystem I P700 chlorophyll a apoprotein A2 (A)	Photosystem I chlorophyll a apoprotein A2 [Capsicum annuum]	RecName: Full=Photosystem I P700 chlorophyll a apoprotein A2 {ECO:0000255|HAMAP-Rule:MF_00482}; EC=1.97.1.12 {ECO:0000255|HAMAP-Rule:MF_00482}; AltName: Full=PSI-B {ECO:0000255|HAMAP-Rule:MF_00482}; AltName: Full=PsaB {ECO:0000255|HAMAP-Rule:MF_00482};	SubName: Full=Photosystem I chlorophyll a apoprotein A2 {ECO:0000313|EMBL:PHT74269.1};	--	GO:0009941,chloroplast envelope; GO:0009535,chloroplast thylakoid membrane; GO:0016021,integral component of membrane; GO:0009522,photosystem I; GO:0051539,4 iron, 4 sulfur cluster binding; GO:0016168,chlorophyll binding; GO:0046872,metal ion binding; GO:0016491,oxidoreductase activity; GO:0015979,photosynthesis; GO:0018298,protein-chromophore linkage	Photosystem I psaA/psaB protein
Cluster-7319.76017	0.55	0.86	0	4.75	3.4	3.14	3.06466	3.63328e-07	0.000605898	up	K01510 apyrase [EC:3.6.1.5] | (RefSeq) probable apyrase 6 isoform X1 (A)	uncharacterized protein LOC110615845 [Manihot esculenta]	RecName: Full=Protein DMP8 {ECO:0000303|PubMed:20712629}; Short=AtDMP8 {ECO:0000303|PubMed:20712629};	SubName: Full=Uncharacterized protein {ECO:0000313|EMBL:OAY50021.1};	--	GO:0005783,endoplasmic reticulum; GO:0005789,endoplasmic reticulum membrane; GO:0016021,integral component of membrane; GO:0009705,plant-type vacuole membrane; GO:0010256,endomembrane system organization; GO:0048235,pollen sperm cell differentiation	Protein of unknown function (DUF679)
Cluster-7319.108648	64.35	176.37	185.77	36.16	49.52	49.79	-1.60096	4.33112e-07	0.000694609	down	--	PREDICTED: BTB/POZ domain-containing protein At2g30600 isoform X2 [Ipomoea nil]	RecName: Full=BTB/POZ domain-containing protein At2g30600;	SubName: Full=BTB/POZ domain-containing protein At2g30600 {ECO:0000313|RefSeq:XP_009759339.1};	Proteins containing BTB/POZ and Kelch domains, involved in regulatory/signal transduction processes	GO:0005737,cytoplasm; GO:0019005,SCF ubiquitin ligase complex; GO:0031625,ubiquitin protein ligase binding; GO:0043161,proteasome-mediated ubiquitin-dependent protein catabolic process; GO:0042787,NA; GO:0030162,regulation of proteolysis	F5/8 type C domain
Cluster-7319.178312	0.34	0.15	0.11	2.29	1.13	1.51	3.09522	4.44741e-07	0.000694609	up	K17506 protein phosphatase 1L [EC:3.1.3.16] | (RefSeq) probable protein phosphatase 2C 59 (A)	PREDICTED: probable protein phosphatase 2C 59 [Ipomoea nil]	RecName: Full=ACT domain-containing protein ACR12 {ECO:0000305}; AltName: Full=Protein ACT DOMAIN REPEATS 12 {ECO:0000303|PubMed:21861936}; Flags: Precursor;	SubName: Full=ACT domain-containing protein ACR12 {ECO:0000313|EMBL:AQK39298.1};	--	GO:0009507,chloroplast; GO:0009570,chloroplast stroma; GO:0009535,chloroplast thylakoid membrane	--
Cluster-7319.159148	1.4	2.7	3.99	0.34	0.58	0.73	-2.24084	4.47001e-07	0.000694609	down	K15014 solute carrier family 29 (equilibrative nucleoside transporter), member 1/2/3 | (RefSeq) equilibrative nucleotide transporter 3-like (A)	PREDICTED: ninja-family protein AFP2 isoform X1 [Ipomoea nil]	RecName: Full=Ninja-family protein AFP2; AltName: Full=ABI five-binding protein 2; Short=ABI5-binding protein 2;	SubName: Full=Uncharacterized protein {ECO:0000313|EMBL:CDP00441.1};	--	GO:0005634,nucleus; GO:0009737,response to abscisic acid; GO:0009414,response to water deprivation; GO:0007165,signal transduction	TPL-binding domain in jasmonate signalling
Cluster-7319.102252	7.76	2.93	0	109.41	41.98	23.74	4.02292	5.11195e-07	0.000769818	up	--	--	--	--	--	--	--
Cluster-7319.101710	3.92	3.36	3.31	24.26	19.27	7.36	2.30798	5.17918e-07	0.000769818	up	--	--	--	--	--	--	--
Cluster-7319.93628	19.07	14.62	14.86	37.73	32.39	31.46	1.11233	5.46351e-07	0.000792445	up	K20893 probable galacturonosyltransferase-like 1 [EC:2.4.1.-] | (RefSeq) probable galacturonosyltransferase-like 1 (A)	PREDICTED: probable galacturonosyltransferase-like 1 isoform X1 [Ipomoea nil]	RecName: Full=Probable galacturonosyltransferase-like 2; EC=2.4.1.-;	RecName: Full=Hexosyltransferase {ECO:0000256|RuleBase:RU362027}; EC=2.4.1.- {ECO:0000256|RuleBase:RU362027};	--	GO:0005794,Golgi apparatus; GO:0000139,Golgi membrane; GO:0016021,integral component of membrane; GO:0047262,polygalacturonate 4-alpha-galacturonosyltransferase activity; GO:0016757,transferase activity, transferring glycosyl groups; GO:0071555,cell wall organization; GO:0045489,pectin biosynthetic process; GO:0000271,polysaccharide biosynthetic process	Glycosyl transferase family 8
Cluster-7319.100182	7.38	14.94	5.43	34.42	34.69	18.06	1.6999	5.56321e-07	0.000792445	up	--	PREDICTED: uncharacterized protein LOC109187967 [Ipomoea nil]	--	SubName: Full=Uncharacterized protein {ECO:0000313|EnsemblPlants:PGSC0003DMT400070296};	--	GO:0005768,endosome; GO:0016021,integral component of membrane; GO:0005802,trans-Golgi network; GO:0048868,pollen tube development	--
Cluster-7319.117197	3.32	3.78	3.01	0.93	1.39	0.94	-1.58874	6.35435e-07	0.000886666	down	K19525 vacuolar protein sorting-associated protein 13A/C | (RefSeq) uncharacterized protein LOC110098611 (A)	PREDICTED: uncharacterized protein LOC108194427 [Daucus carota subsp. sativus]	RecName: Full=Uncharacterized mitochondrial protein AtMg00860; AltName: Full=ORF158;	SubName: Full=DNA/RNA polymerases superfamily protein {ECO:0000313|EMBL:EOY03326.1};	FOG: Transposon-encoded proteins with TYA, reverse transcriptase, integrase domains in various combinations	GO:0005739,mitochondrion	RNase H-like domain found in reverse transcriptase
Cluster-7319.116282	10.09	21.06	32.29	7.09	6.23	4.14	-1.81201	6.54878e-07	0.000895519	down	--	PREDICTED: uncharacterized protein LOC109165176 [Ipomoea nil]	RecName: Full=Basic secretory protease {ECO:0000303|PubMed:22773449}; EC=3.4.24.- {ECO:0000269|PubMed:22773449}; AltName: Full=Boswellia basic secretory protease {ECO:0000303|PubMed:22773449}; Short=BBSP {ECO:0000303|PubMed:22773449}; Flags: Fragments;	SubName: Full=Uncharacterized protein {ECO:0000313|EMBL:CDP10877.1};	--	GO:0046872,metal ion binding; GO:0008237,metallopeptidase activity	Peptidase of plants and bacteria
Cluster-7319.74751	19.12	77.1	80.78	14.84	15.4	15.42	-1.89539	7.21401e-07	0.000967145	down	--	PREDICTED: uncharacterized protein LOC109192206 isoform X2 [Ipomoea nil]	--	SubName: Full=Uncharacterized protein {ECO:0000313|EMBL:OIT02713.1};	--	GO:0048037,cofactor binding	Pyridoxamine 5'-phosphate oxidase
Cluster-7319.85546	27.74	57.7	38.57	14.38	15.62	15.98	-1.37075	7.97271e-07	0.0010483	down	--	PREDICTED: kunitz trypsin inhibitor 2-like [Ipomoea nil]	RecName: Full=Miraculin; Short=MIR; Flags: Precursor;	SubName: Full=miraculin-like {ECO:0000313|RefSeq:XP_009803614.1};	--	GO:0004866,endopeptidase inhibitor activity	Trypsin and protease inhibitor
Cluster-7319.116548	1.86	1.29	0.08	11.89	5.7	5.34	2.88045	9.90028e-07	0.00126635	up	--	--	--	--	--	--	--
Cluster-7319.89546	47.58	37.93	53.51	12.44	23.29	17.5	-1.34159	1.00015e-06	0.00126635	down	--	PREDICTED: F-box protein CPR30-like [Ipomoea nil]	--	SubName: Full=Uncharacterized protein {ECO:0000313|EMBL:PHT42430.1};	--	--	--
Cluster-7319.40984	14.58	29.08	71.63	1.78	8.11	6.96	-2.71679	1.05482e-06	0.0013113	down	--	--	--	--	--	--	--
Cluster-7319.115389	2.08	7.13	10.56	0.7	0.65	0.85	-3.10691	1.17615e-06	0.00143602	down	--	PREDICTED: uncharacterized protein LOC109185866 [Ipomoea nil]	--	SubName: Full=Uncharacterized protein {ECO:0000313|EMBL:OIT23722.1};	--	--	Senescence regulator
Cluster-7319.82928	30.33	25.42	40.05	15.8	13.76	12.75	-1.13129	1.2052e-06	0.00144566	down	--	PREDICTED: ninja-family protein AFP3-like [Ipomoea nil]	RecName: Full=Ninja-family protein AFP3; AltName: Full=ABI five-binding protein 3; Short=ABI5-binding protein 3;	SubName: Full=ninja-family protein AFP3-like {ECO:0000313|RefSeq:XP_016730387.1};	--	GO:0005634,nucleus; GO:0007165,signal transduction	TPL-binding domain in jasmonate signalling
Cluster-7319.63590	26.42	40.82	52.36	6.07	12.26	16.83	-1.70976	1.2307e-06	0.0014508	down	K17471 sulfate transporter 3 | (RefSeq) probable sulfate transporter 3.5 (A)	PREDICTED: probable sulfate transporter 3.5 isoform X2 [Ipomoea nil]	RecName: Full=Probable sulfate transporter 3.5;	SubName: Full=probable sulfate transporter 3.5 {ECO:0000313|RefSeq:XP_009760537.1};	Sulfate/bicarbonate/oxalate exchanger SAT-1 and related transporters (SLC26 family)	GO:0005887,integral component of plasma membrane; GO:0008271,secondary active sulfate transmembrane transporter activity; GO:0015116,sulfate transmembrane transporter activity; GO:0015293,symporter activity	Sulfate permease family
Cluster-7319.148228	0.42	1.28	0	5.87	5.79	3.47	3.22841	1.37082e-06	0.00158859	up	--	--	--	--	--	--	--
Cluster-7319.65149	11.22	19.36	18.87	1.47	6.96	1.46	-2.28764	1.44399e-06	0.0016455	down	--	--	--	--	--	--	--
Cluster-7319.76828	30.83	72.09	74.84	11.36	27.54	14.93	-1.67726	1.54659e-06	0.00173352	down	K01166 ribonuclease T2 [EC:3.1.27.1] | (RefSeq) extracellular ribonuclease LE-like (A)	RNase NE [Nicotiana alata]	RecName: Full=Extracellular ribonuclease LE; Short=RNase LE; EC=3.1.27.1; Flags: Precursor;	SubName: Full=RNase NE {ECO:0000313|EMBL:AAA21135.1};	Ribonuclease, T2 family	GO:0005618,cell wall; GO:0005615,extracellular space; GO:0033897,ribonuclease T2 activity; GO:0003723,RNA binding	Ribonuclease T2 family
Cluster-7319.83669	59.18	55.29	59.63	137.38	92.26	113.99	1.0323	1.59279e-06	0.00175651	up	K05894 12-oxophytodienoic acid reductase [EC:1.3.1.42] | (RefSeq) 12-oxophytodienoate reductase 3-like (A)	PREDICTED: 12-oxophytodienoate reductase 3-like [Ipomoea nil]	RecName: Full=12-oxophytodienoate reductase 3; EC=1.3.1.42; AltName: Full=12-oxophytodienoate-10,11-reductase 3; Short=OPDA-reductase 3; AltName: Full=LeOPR3;	SubName: Full=12-oxophytodienoate reductase OPR3 {ECO:0000313|EMBL:ADN92997.2};	NADH:flavin oxidoreductase/12-oxophytodienoate reductase	GO:0005622,intracellular; GO:0005777,peroxisome; GO:0016629,12-oxophytodienoate reductase activity; GO:0010181,FMN binding; GO:0042802,identical protein binding; GO:0009695,jasmonic acid biosynthetic process; GO:0055114,oxidation-reduction process; GO:0031408,oxylipin biosynthetic process	NADH:flavin oxidoreductase / NADH oxidase family
Cluster-7319.97684	301.64	417.94	649.38	116.84	179.46	212.8	-1.37529	1.94984e-06	0.00211613	down	K00008 L-iditol 2-dehydrogenase [EC:1.1.1.14] | (RefSeq) sorbitol dehydrogenase-like (A)	PREDICTED: sorbitol dehydrogenase-like [Ipomoea nil]	RecName: Full=Sorbitol dehydrogenase; EC=1.1.1.14; AltName: Full=L-iditol 2-dehydrogenase;	SubName: Full=Putative groES-like zinc-binding alcohol dehydrogenase family protein {ECO:0000313|EMBL:OTG21682.1};	Sorbitol dehydrogenase	GO:0005737,cytoplasm; GO:0005829,cytosol; GO:0031966,mitochondrial membrane; GO:0005886,plasma membrane; GO:0009506,plasmodesma; GO:0003939,L-iditol 2-dehydrogenase activity; GO:0008270,zinc ion binding	Alcohol dehydrogenase GroES-like domain
Cluster-4994.0	0.05	0.3	0	2.74	1.58	0.92	3.96579	2.17024e-06	0.00231621	up	--	--	--	--	--	--	--
Cluster-7319.119686	1.02	1.63	0	9.87	5.66	4.81	3.00479	2.20195e-06	0.00231621	up	--	--	--	--	--	--	--
Cluster-7319.83869	17.14	33.27	0	273.52	136.71	107.16	3.59061	2.38639e-06	0.00245336	up	K02949 small subunit ribosomal protein S11e | (RefSeq) 40S ribosomal protein S11-like (A)	PREDICTED: 40S ribosomal protein S11-like [Ipomoea nil]	RecName: Full=40S ribosomal protein S11;	SubName: Full=Putative ribosomal protein S17/S11 {ECO:0000313|EMBL:OTG24513.1};	40S ribosomal protein S11	GO:0022627,cytosolic small ribosomal subunit; GO:0019843,rRNA binding; GO:0003735,structural constituent of ribosome; GO:0006412,translation	--
Cluster-7319.179739	0.2	0.41	0	2.35	2.32	1.86	3.47041	2.4041e-06	0.00245336	up	--	--	--	--	--	--	--
Cluster-7319.99533	51.44	45.31	58.07	18.53	22.82	27.49	-1.11986	2.66144e-06	0.00267604	down	--	PREDICTED: uncharacterized protein LOC109151407 [Ipomoea nil]	--	--	--	--	Albumin I chain a
Cluster-7319.38888	6.36	7.1	8.4	18.71	14.31	15.94	1.21463	2.76857e-06	0.00274342	up	--	--	--	--	--	--	--
Cluster-7319.102599	563.92	1688.11	1801.31	332.96	299.38	450.28	-1.78603	2.84848e-06	0.00278227	down	--	PREDICTED: chaperone protein dnaJ 11, chloroplastic-like [Ipomoea nil]	--	SubName: Full=Uncharacterized protein {ECO:0000313|EMBL:OMO75389.1};	--	--	--
Cluster-7319.98225	0.33	0.34	0.11	4.17	3.31	2.07	3.66613	2.90363e-06	0.00279619	up	--	--	--	--	--	--	--
Cluster-7319.170438	0.17	0.22	0.17	1.36	1.4	1.31	2.92752	3.03856e-06	0.00288549	up	K17508 protein phosphatase PTC7 [EC:3.1.3.16] | (RefSeq) probable protein phosphatase 2C 26 (A)	ultraviolet-B receptor UVR8 [Sesamum indicum]	--	SubName: Full=Uncharacterized protein {ECO:0000313|EMBL:PIN02001.1};	FOG: RCC1 domain	--	Regulator of chromosome condensation (RCC1) repeat
Cluster-7319.109052	10.84	20.05	35.63	1.71	6.4	5.77	-2.20736	3.12375e-06	0.00292522	down	--	--	--	--	--	--	--
Cluster-7319.99758	0.07	0.11	0	2.15	0.85	0.54	4.29784	3.17777e-06	0.00292522	up	--	PREDICTED: uncharacterized protein LOC109189041 [Ipomoea nil]	--	SubName: Full=Uncharacterized protein {ECO:0000313|EMBL:CCB51329.1};	--	--	--
Cluster-7319.102736	3.35	4.88	2.94	17.63	19.21	6.13	1.99226	3.22734e-06	0.00292522	up	--	uncharacterized protein LOC111373329 [Olea europaea var. sylvestris]	--	SubName: Full=Uncharacterized protein {ECO:0000313|EMBL:PHT57241.1};	--	--	NADH-ubiquinone reductase complex 1 MLRQ subunit
Cluster-7319.166313	0.21	0.55	0	6.42	7.2	0.61	4.28215	3.25153e-06	0.00292522	up	--	--	--	--	--	--	--
Cluster-7319.85684	1.78	3.54	0.65	14.84	8.13	6.61	2.37461	3.33664e-06	0.00294143	up	--	--	--	--	--	--	--
Cluster-7319.91286	4.09	8.41	1.91	27.18	20.63	13.08	2.15177	3.35559e-06	0.00294143	up	--	uncharacterized protein LOC110734259 [Chenopodium quinoa]	--	--	--	--	Protein of unknown function (DUF3615)
Cluster-7319.112215	41.88	111.61	85.68	24.85	35.74	27.45	-1.3875	3.70288e-06	0.00318854	down	K15172 transcription elongation factor SPT5 | (RefSeq) hypothetical protein (A)	PREDICTED: zinc finger CCCH domain-containing protein 20-like [Ipomoea nil]	RecName: Full=Zinc finger CCCH domain-containing protein 20; Short=AtC3H20;	SubName: Full=Zinc finger ccch domain-containing protein 49 {ECO:0000313|EMBL:OIT25718.1};	CCCH-type Zn-finger protein	GO:0005886,plasma membrane; GO:0003677,DNA binding; GO:0003700,DNA-binding transcription factor activity; GO:0046872,metal ion binding; GO:0006355,regulation of transcription, DNA-templated; GO:0006979,response to oxidative stress	Zinc finger C-x8-C-x5-C-x3-H type (and similar)
Cluster-7319.83374	80.45	175.44	216.21	34.97	75.98	46.63	-1.53717	3.73076e-06	0.00318854	down	K00020 3-hydroxyisobutyrate dehydrogenase [EC:1.1.1.31] | (RefSeq) 6-phosphogluconate dehydrogenase-like protein (A)	PREDICTED: protein EXORDIUM-like 2 [Nicotiana attenuata]	RecName: Full=Protein EXORDIUM-like 2; Flags: Precursor;	SubName: Full=protein EXORDIUM-like 2 {ECO:0000313|RefSeq:XP_009760896.1};	--	GO:0048046,apoplast; GO:0005618,cell wall; GO:0005829,cytosol; GO:0005615,extracellular space; GO:0005794,Golgi apparatus; GO:0009505,plant-type cell wall; GO:0009506,plasmodesma	Phosphate-induced protein 1 conserved region
Cluster-7319.174209	16	15.6	10.53	3.85	3.64	3.68	-1.86329	3.88868e-06	0.00324747	down	--	--	--	--	--	--	--
Cluster-7319.78400	0.63	0.51	0.34	2.17	2.08	1.47	2.0017	4.14969e-06	0.0034184	up	K14085 aldehyde dehydrogenase family 7 member A1 [EC:1.2.1.31 1.2.1.8 1.2.1.3] | (RefSeq) aldehyde dehydrogenase family 2 member C4-like (A)	PREDICTED: uncharacterized protein LOC103955568 [Pyrus x bretschneideri]	--	SubName: Full=Uncharacterized protein {ECO:0000313|EnsemblPlants:Bo5g041290.1};	--	GO:0016788,hydrolase activity, acting on ester bonds	Plant transposon protein
Cluster-7319.69667	5.29	4.56	4.88	16.79	13.89	11.56	1.5663	4.34753e-06	0.00353874	up	K14488 SAUR family protein | (RefSeq) auxin-induced protein 15A-like (A)	PREDICTED: auxin-induced protein 15A-like [Capsicum annuum]	RecName: Full=Auxin-responsive protein SAUR20 {ECO:0000305}; AltName: Full=Protein SMALL AUXIN UP RNA 20 {ECO:0000303|PubMed:12036261};	SubName: Full=auxin-induced protein 15A-like {ECO:0000313|RefSeq:XP_016539872.1};	--	GO:0005886,plasma membrane; GO:0009734,auxin-activated signaling pathway; GO:0007275,multicellular organism development; GO:0040008,regulation of growth	Auxin responsive protein
Cluster-7319.95266	17.86	31.11	34.63	7.88	8.67	14.25	-1.3808	4.4823e-06	0.00360551	down	K16286 E3 ubiquitin-protein ligase EL5 [EC:2.3.2.27] | (RefSeq) LOC109740546; E3 ubiquitin-protein ligase EL5-like (A)	PREDICTED: RING-H2 finger protein ATL3-like [Ipomoea nil]	RecName: Full=RING-H2 finger protein ATL60; EC=2.3.2.27 {ECO:0000305}; AltName: Full=RING-type E3 ubiquitin transferase ATL60 {ECO:0000305};	SubName: Full=RING-H2 finger protein ATL60-like {ECO:0000313|RefSeq:XP_016450448.1};	FOG: Predicted E3 ubiquitin ligase	GO:0016021,integral component of membrane; GO:0046872,metal ion binding; GO:0061630,ubiquitin protein ligase activity; GO:0043161,proteasome-mediated ubiquitin-dependent protein catabolic process	Ring finger domain
Cluster-7319.39447	1.12	4.61	0.88	17.51	7.55	9.33	2.4557	4.58676e-06	0.00364664	up	--	PREDICTED: uncharacterized protein At1g04910-like isoform X1 [Ipomoea nil]	RecName: Full=Protein ESMERALDA 1 {ECO:0000303|PubMed:27317803, ECO:0000312|EMBL:ARJ31418.1}; EC=2.4.1.- {ECO:0000305}; AltName: Full=O-fucosyltransferase 17 {ECO:0000305}; Short=O-FucT-17 {ECO:0000305}; AltName: Full=O-fucosyltransferase family protein {ECO:0000305};	SubName: Full=Uncharacterized protein {ECO:0000313|EMBL:EPS61269.1}; Flags: Fragment;	--	GO:0005794,Golgi apparatus; GO:0000139,Golgi membrane; GO:0016021,integral component of membrane; GO:0016757,transferase activity, transferring glycosyl groups; GO:0007155,cell adhesion; GO:0071555,cell wall organization; GO:0006004,fucose metabolic process; GO:0006486,protein glycosylation	--
Cluster-7319.107827	6.42	4.19	3.29	11.52	21.4	10.01	1.66164	4.6936e-06	0.00368869	up	K12373 hexosaminidase [EC:3.2.1.52] | (RefSeq) beta-hexosaminidase 3 (A)	PREDICTED: beta-hexosaminidase 3 [Ipomoea nil]	RecName: Full=Beta-hexosaminidase 3; EC=3.2.1.52; AltName: Full=Beta-GlcNAcase 3; AltName: Full=Beta-N-acetylhexosaminidase 3; AltName: Full=Beta-hexosaminidase 1; Short=AtHEX1; AltName: Full=N-acetyl-beta-glucosaminidase 3; Flags: Precursor;	SubName: Full=beta-hexosaminidase 3 {ECO:0000313|RefSeq:XP_018838033.1};	Beta-N-acetylhexosaminidase	GO:0005618,cell wall; GO:0009505,plant-type cell wall; GO:0005886,plasma membrane; GO:0004563,beta-N-acetylhexosaminidase activity; GO:0015929,hexosaminidase activity; GO:0102148,N-acetyl-beta-D-galactosaminidase activity; GO:0005975,carbohydrate metabolic process	Glycosyl hydrolase family 20, catalytic domain
Cluster-7319.122069	0.32	2.09	2.2	0.15	0.35	0.15	-2.77861	4.96476e-06	0.00385745	down	K20606 mitogen-activated protein kinase kinase kinase ANP1 [EC:2.7.11.25] | (RefSeq) receptor-like serine/threonine-protein kinase SD1-7 isoform X1 (A)	Serine/threonine protein kinase [Handroanthus impetiginosus]	RecName: Full=Probable LRR receptor-like serine/threonine-protein kinase At1g56140; EC=2.7.11.1; Flags: Precursor;	SubName: Full=Serine/threonine protein kinase {ECO:0000313|EMBL:PIN19528.1}; EC=2.7.11.1 {ECO:0000313|EMBL:PIN19528.1};	--	GO:0016021,integral component of membrane; GO:0005886,plasma membrane; GO:0005524,ATP binding; GO:0004674,protein serine/threonine kinase activity	Protein kinase domain
Cluster-7319.102683	77.68	154.77	115.53	31.33	57.46	52	-1.25512	5.07696e-06	0.00390031	down	--	PREDICTED: uncharacterized protein LOC109149406 isoform X1 [Ipomoea nil]	--	SubName: Full=Uncharacterized protein {ECO:0000313|EnsemblPlants:Solyc08g075520.2.1};	--	--	Transglutaminase-like superfamily
Cluster-7319.94504	7.8	11.79	7.38	22.24	15.62	20.97	1.1838	5.27249e-06	0.00400551	up	K17964 leucine-rich PPR motif-containing protein, mitochondrial | (RefSeq) pentatricopeptide repeat-containing protein At5g61990, mitochondrial (A)	PREDICTED: pentatricopeptide repeat-containing protein At1g02370, mitochondrial-like [Ipomoea nil]	RecName: Full=Pentatricopeptide repeat-containing protein At1g02370, mitochondrial; Flags: Precursor;	SubName: Full=Pentatricopeptide repeat-containing protein, mitochondrial {ECO:0000313|EMBL:OIT08297.1};	FOG: PPR repeat	GO:0043231,intracellular membrane-bounded organelle; GO:0005739,mitochondrion; GO:0004519,endonuclease activity; GO:0003723,RNA binding; GO:0009451,RNA modification	PPR repeat
Cluster-7319.8061	0.2	0.4	0	2.88	3.25	1.82	3.80625	5.81125e-06	0.00436629	up	--	--	--	--	--	--	--
Cluster-7319.181916	1.33	1.05	0.5	14.22	7.08	1.42	3.02313	5.92502e-06	0.00440339	up	K01166 ribonuclease T2 [EC:3.1.27.1] | (RefSeq) ribonuclease-like storage protein (A)	PREDICTED: ribonuclease-like storage protein [Ipomoea nil]	RecName: Full=Ribonuclease MC; Short=RNase MC; EC=3.1.27.1;	SubName: Full=S-RNase {ECO:0000313|EMBL:BAH22122.1};	Ribonuclease, T2 family	GO:0033897,ribonuclease T2 activity; GO:0003723,RNA binding	Ribonuclease T2 family
Cluster-7319.107853	19.68	22.34	15.31	55.23	33.53	34.19	1.15512	6.26839e-06	0.00460848	up	K08150 MFS transporter, SP family, solute carrier family 2 (myo-inositol transporter), member 13 | (RefSeq) inositol transporter 1 isoform X1 (A)	PREDICTED: polyol transporter 5-like [Ipomoea nil]	RecName: Full=Polyol transporter 5; AltName: Full=Protein POLYOL TRANSPORTER 5; Short=AtPLT5; AltName: Full=Sugar-proton symporter PLT5;	SubName: Full=Polyol/monosaccharide transporter 4 {ECO:0000313|EMBL:BAO96229.1};	Predicted transporter (major facilitator superfamily)	GO:0016021,integral component of membrane; GO:0005886,plasma membrane; GO:0015591,D-ribose transmembrane transporter activity; GO:0015148,D-xylose transmembrane transporter activity; GO:0005354,galactose transmembrane transporter activity; GO:0005355,glucose transmembrane transporter activity; GO:0015168,glycerol transmembrane transporter activity; GO:0015575,mannitol transmembrane transporter ac…	Sugar (and other) transporter
Cluster-7319.64760	18.75	29.06	28.7	12.02	11.83	10.55	-1.10115	6.64969e-06	0.00479607	down	--	unnamed protein product [Coffea canephora]	RecName: Full=Universal stress protein A-like protein;	SubName: Full=Uncharacterized protein {ECO:0000313|EMBL:CDP00635.1};	--	GO:0005886,plasma membrane; GO:0016208,AMP binding; GO:0006950,response to stress	Universal stress protein family
Cluster-7319.103098	2.38	2.23	0.58	15.58	4.69	6.68	2.43683	6.66383e-06	0.00479607	up	K02219 cyclin-dependent kinase regulatory subunit CKS1 | (RefSeq) cyclin-dependent kinases regulatory subunit 1 (A)	PREDICTED: cyclin-dependent kinases regulatory subunit 1 [Populus euphratica]	RecName: Full=Cyclin-dependent kinases regulatory subunit 2;	RecName: Full=Cyclin-dependent kinases regulatory subunit {ECO:0000256|RuleBase:RU311113};	Cyclin-dependent protein kinase CDC28, regulatory subunit CKS1, and related proteins	GO:0000307,cyclin-dependent protein kinase holoenzyme complex; GO:0005737,cytoplasm; GO:0005634,nucleus; GO:0019005,SCF ubiquitin ligase complex; GO:0061575,cyclin-dependent protein serine/threonine kinase activator activity; GO:0042393,histone binding; GO:0019901,protein kinase binding; GO:0043130,ubiquitin binding; GO:0007049,cell cycle; GO:0051301,cell division; GO:0045737,positive regulation …	Cyclin-dependent kinase regulatory subunit
Cluster-7319.110699	0.43	1.98	0.21	7.6	5.09	4.46	2.78437	6.90516e-06	0.00491798	up	K00549 5-methyltetrahydropteroyltriglutamate--homocysteine methyltransferase [EC:2.1.1.14] | (RefSeq) 5-methyltetrahydropteroyltriglutamate-- homocysteine methyltransferase 1 (A)	hypothetical protein LR48_Vigan09g203700 [Vigna angularis]	RecName: Full=5-methyltetrahydropteroyltriglutamate--homocysteine methyltransferase 2; EC=2.1.1.14; AltName: Full=Cobalamin-independent methionine synthase 2; Short=AtMS2;	SubName: Full=5-methyltetrahydropteroyltriglutamate--homocysteine methyltransferase 2 {ECO:0000313|EMBL:JAU44060.1}; Flags: Fragment;	Methionine synthase II (cobalamin-independent)	GO:0048046,apoplast; GO:0009507,chloroplast; GO:0009941,chloroplast envelope; GO:0005829,cytosol; GO:0005886,plasma membrane; GO:0009506,plasmodesma; GO:0003871,5-methyltetrahydropteroyltriglutamate-homocysteine S-methyltransferase activity; GO:0008705,methionine synthase activity; GO:0008270,zinc ion binding; GO:0050667,homocysteine metabolic process; GO:0046686,response to cadmium ion; GO:00096…	Cobalamin-independent synthase, Catalytic domain
Cluster-7319.99832	9.58	4.27	2.97	23.23	13.85	17.25	1.73783	7.17215e-06	0.00500389	up	K03327 multidrug resistance protein, MATE family | (RefSeq) protein DETOXIFICATION 35-like (A)	PREDICTED: protein DETOXIFICATION 35-like [Ipomoea nil]	RecName: Full=Protein DETOXIFICATION 35 {ECO:0000303|PubMed:11739388}; Short=AtDTX35 {ECO:0000303|PubMed:11739388}; AltName: Full=Multidrug and toxic compound extrusion protein 35 {ECO:0000305}; Short=MATE protein 35 {ECO:0000305}; AltName: Full=Protein DETOXIFYING EFFLUX CARRIER 35 {ECO:0000303|PubMed:19995827}; Short=Protein DTX5 {ECO:0000303|PubMed:19995827}; AltName: Full=Protein FLOWER FLAVO…	RecName: Full=Protein DETOXIFICATION {ECO:0000256|RuleBase:RU004914}; AltName: Full=Multidrug and toxic compound extrusion protein {ECO:0000256|RuleBase:RU004914};	Uncharacterized membrane protein, predicted efflux pump	GO:0016021,integral component of membrane; GO:0005774,vacuolar membrane; GO:0005773,vacuole; GO:0015297,antiporter activity; GO:0015238,drug transmembrane transporter activity; GO:0009813,flavonoid biosynthetic process	MatE
Cluster-7319.93471	24.25	33.24	43.83	12.45	10.05	17.35	-1.28777	7.2513e-06	0.00500801	down	K24028 salicylic acid 3-hydroxylase [EC:1.14.11.-] | (RefSeq) protein DOWNY MILDEW RESISTANCE 6 (A)	PREDICTED: flavonol synthase/flavanone 3-hydroxylase-like [Ipomoea nil]	RecName: Full=Probable 2-oxoglutarate-dependent dioxygenase At5g05600 {ECO:0000305}; EC=1.14.11.- {ECO:0000305};	SubName: Full=flavonol synthase/flavanone 3-hydroxylase-like {ECO:0000313|RefSeq:XP_009783758.1};	Iron/ascorbate family oxidoreductases	GO:0005829,cytosol; GO:0051213,dioxygenase activity; GO:0120091,jasmonic acid hydrolase; GO:0046872,metal ion binding; GO:0097237,cellular response to toxic substance; GO:0009813,flavonoid biosynthetic process; GO:2000022,regulation of jasmonic acid mediated signaling pathway; GO:0080167,response to karrikin	2OG-Fe(II) oxygenase superfamily
Cluster-7319.49682	1.76	0.5	0.63	10.15	3.31	7.66	2.90852	7.41824e-06	0.00507207	up	K13065 shikimate O-hydroxycinnamoyltransferase [EC:2.3.1.133] | (RefSeq) vinorine synthase-like (A)	PREDICTED: vinorine synthase-like isoform X1 [Ipomoea nil]	RecName: Full=Vinorine synthase; EC=2.3.1.160;	SubName: Full=vinorine synthase-like {ECO:0000313|RefSeq:XP_016449349.1};	--	GO:0050636,vinorine synthase activity; GO:0009820,alkaloid metabolic process	Transferase family
Cluster-7319.83757	13.47	26.38	33.84	9.67	7.75	10.51	-1.34088	7.95547e-06	0.00533274	down	K00521 ferric-chelate reductase [EC:1.16.1.7] | (RefSeq) ferric reduction oxidase 7, chloroplastic-like (A)	PREDICTED: NAC domain-containing protein 2-like [Ipomoea nil]	RecName: Full=NAC domain-containing protein 2; Short=ANAC002;	SubName: Full=NAC1 {ECO:0000313|EMBL:ACT55332.1};	--	GO:0005634,nucleus; GO:0003677,DNA binding; GO:0003700,DNA-binding transcription factor activity; GO:0009788,negative regulation of abscisic acid-activated signaling pathway; GO:0009611,response to wounding; GO:0006351,transcription, DNA-templated	No apical meristem (NAM) protein
Cluster-7319.79566	0	6.93	0	64.31	32.25	41.77	4.67928	8.25999e-06	0.00548311	up	--	--	--	--	--	--	--
Cluster-7319.50183	0.36	0.23	0.14	0.8	0.85	1.33	2.08071	8.37072e-06	0.00550319	up	--	PREDICTED: uncharacterized protein LOC109152133 [Ipomoea nil]	--	SubName: Full=Zf-CCHC domain-containing protein/UBN2 domain-containing protein {ECO:0000313|EMBL:GAV89577.1};	--	GO:0003676,nucleic acid binding; GO:0008270,zinc ion binding	gag-polypeptide of LTR copia-type
Cluster-7319.136503	0	0.21	0	1.45	2.1	1.43	4.66027	8.52352e-06	0.00555027	up	K03245 translation initiation factor 3 subunit J | (RefSeq) uncharacterized protein LOC110681914 (A)	PREDICTED: uncharacterized protein LOC104902479 [Beta vulgaris subsp. vulgaris]	--	SubName: Full=Uncharacterized protein {ECO:0000313|EMBL:CAN74847.1};	FOG: Transposon-encoded proteins with TYA, reverse transcriptase, integrase domains in various combinations	GO:0003676,nucleic acid binding; GO:0015074,DNA integration	--
Cluster-7319.35936	1.23	2.6	0.4	10.67	7.27	7.5	2.66402	8.92627e-06	0.0057577	up	--	--	--	--	--	--	--
Cluster-7319.105361	85.3	147.69	138.31	33.2	68.03	52.86	-1.22032	9.09739e-06	0.00580394	down	--	PREDICTED: uncharacterized protein LOC109153067 [Ipomoea nil]	--	SubName: Full=Uncharacterized protein {ECO:0000313|EMBL:KVH95173.1};	--	--	--
Cluster-7319.170805	0.75	0.93	0	4.71	5.93	3.8	3.17246	9.16774e-06	0.00580394	up	--	--	--	--	--	--	--
Cluster-7319.71723	4.38	3.56	0	23.37	15.55	16.19	2.85471	9.25499e-06	0.00580543	up	--	--	--	--	--	--	--
Cluster-7319.91246	677.91	782.91	746.28	1543.43	1515.8	1412.96	1.10354	9.74687e-06	0.00597195	up	--	--	--	--	--	--	--
Cluster-1893.0	0.11	0.33	0	3.31	2.98	1.68	4.24048	9.78249e-06	0.00597195	up	--	--	--	--	--	--	--
Cluster-7319.136796	0.3	0.55	0	3.4	2.33	1.42	3.12103	1.00097e-05	0.00605661	up	--	--	--	--	--	--	--
Cluster-7319.39418	0.32	0.82	0.78	3.94	2.28	3.91	2.45546	1.03537e-05	0.00620896	up	K02736 20S proteasome subunit beta 7 [EC:3.4.25.1] | (RefSeq) proteasome subunit beta type-4-like (A)	uncharacterized protein LOC111025802 [Momordica charantia]	--	SubName: Full=Uncharacterized protein {ECO:0000313|EMBL:PKU79398.1};	--	--	Protein of unknown function (DUF 659)
Cluster-7319.71285	20.86	35.14	58.32	16.29	11.29	7.41	-1.65898	1.04432e-05	0.00620896	down	--	PREDICTED: kunitz trypsin inhibitor 2-like [Ipomoea nil]	RecName: Full=Kunitz trypsin inhibitor 2 {ECO:0000305}; Short=AtKTI2 {ECO:0000305}; Flags: Precursor;	SubName: Full=21 kDa seed protein-like {ECO:0000313|RefSeq:XP_016458912.1};	--	GO:0048046,apoplast; GO:0005618,cell wall; GO:0004866,endopeptidase inhibitor activity	Trypsin and protease inhibitor
Cluster-7319.88482	3.03	3.44	0.99	20.44	25.22	2.61	2.74045	1.10851e-05	0.00653149	up	--	--	--	--	--	--	--
Cluster-7319.66804	7.44	5.57	3.95	9.74	14.51	14.35	1.23191	1.12308e-05	0.00653149	up	K13691 pathogen-inducible salicylic acid glucosyltransferase [EC:2.4.1.-] | (RefSeq) UDP-glycosyltransferase 74F2-like (A)	PREDICTED: UDP-glycosyltransferase 74F2-like [Ipomoea nil]	RecName: Full=UDP-glycosyltransferase 74E2; EC=2.4.1.-;	RecName: Full=Glycosyltransferase {ECO:0000256|RuleBase:RU362057}; EC=2.4.1.- {ECO:0000256|RuleBase:RU362057};	UDP-glucuronosyl and UDP-glucosyl transferase	GO:0043231,intracellular membrane-bounded organelle; GO:0052638,indole-3-butyrate beta-glucosyltransferase activity; GO:0080043,quercetin 3-O-glucosyltransferase activity; GO:0080044,quercetin 7-O-glucosyltransferase activity; GO:0035251,UDP-glucosyltransferase activity; GO:0071475,cellular hyperosmotic salinity response; GO:0071215,cellular response to abscisic acid stimulus; GO:0070301,cellular…	UDP-glucoronosyl and UDP-glucosyl transferase
Cluster-7319.95480	3.81	2.41	0.84	8.96	13.74	5.58	2.03659	1.12722e-05	0.00653149	up	K00660 chalcone synthase [EC:2.3.1.74] | (RefSeq) chalcone synthase 2 (A)	PREDICTED: chalcone synthase 2 [Nicotiana attenuata]	RecName: Full=Chalcone synthase D; EC=2.3.1.74; AltName: Full=Naringenin-chalcone synthase D; Short=CHS-D;	SubName: Full=Chalcone synthase {ECO:0000313|EMBL:AIY22756.1}; EC=2.3.1.74 {ECO:0000313|EMBL:AIY22756.1};	--	GO:0016210,naringenin-chalcone synthase activity; GO:0009813,flavonoid biosynthetic process	Chalcone and stilbene synthases, N-terminal domain
Cluster-7319.134022	0.22	0.87	0.04	3.66	2.7	1.49	2.86417	1.15599e-05	0.00664187	up	K15601 lysine-specific demethylase 3 [EC:1.14.11.-] | (RefSeq) lysine-specific demethylase JMJ25-like (A)	PREDICTED: uncharacterized protein LOC104720097 [Camelina sativa]	RecName: Full=Retrovirus-related Pol polyprotein from transposon RE2; AltName: Full=Retro element 2 {ECO:0000303|PubMed:10689195}; Short=AtRE2 {ECO:0000303|PubMed:10689195}; Includes: RecName: Full=Protease RE2; EC=3.4.23.-; Includes: RecName: Full=Reverse transcriptase RE2; EC=2.7.7.49; Includes: RecName: Full=Endonuclease RE2;	SubName: Full=uncharacterized protein LOC104596654 {ECO:0000313|RefSeq:XP_010256211.1};	FOG: Transposon-encoded proteins with TYA, reverse transcriptase, integrase domains in various combinations	GO:0004190,aspartic-type endopeptidase activity; GO:0004519,endonuclease activity; GO:0046872,metal ion binding; GO:0003676,nucleic acid binding; GO:0003964,RNA-directed DNA polymerase activity; GO:0015074,DNA integration; GO:0006310,DNA recombination	--
Cluster-7319.146001	2.03	2.53	2.59	4.6	5.13	5.28	1.11935	1.22623e-05	0.00692901	up	K04125 gibberellin 2-oxidase [EC:1.14.11.13] | (RefSeq) gibberellin 2-beta-dioxygenase 8 (A)	PREDICTED: gibberellin 2-beta-dioxygenase 8 [Ipomoea nil]	RecName: Full=Gibberellin 2-beta-dioxygenase 8; EC=1.14.11.13; AltName: Full=GA 2-oxidase 8; AltName: Full=Gibberellin 2-beta-hydroxylase 8; AltName: Full=Gibberellin 2-oxidase 8;	SubName: Full=Gibberellin 2-beta-dioxygenase 8 {ECO:0000313|EMBL:PHT30280.1};	--	GO:0052635,C-20 gibberellin 2-beta-dioxygenase activity; GO:0046872,metal ion binding; GO:0009686,gibberellin biosynthetic process; GO:0009685,gibberellin metabolic process	2OG-Fe(II) oxygenase superfamily
Cluster-7319.34080	0	0.25	0	1.29	1.3	1.14	3.99725	1.3003e-05	0.00728734	up	K03245 translation initiation factor 3 subunit J | (RefSeq) uncharacterized protein LOC110681914 (A)	uncharacterized protein LOC110681914 [Chenopodium quinoa]	--	SubName: Full=Uncharacterized protein {ECO:0000313|EMBL:CAN73272.1};	FOG: Transposon-encoded proteins with TYA, reverse transcriptase, integrase domains in various combinations	GO:0003676,nucleic acid binding; GO:0015074,DNA integration	--
Cluster-7319.77410	0.25	0.42	0	2.87	1.52	2.55	3.44592	1.41437e-05	0.00786219	up	--	hypothetical protein KK1_013652 [Cajanus cajan]	--	SubName: Full=Uncharacterized protein {ECO:0000313|EMBL:KYP67325.1};	--	--	--
Cluster-7319.26965	0.26	0.54	0	4.33	3.56	2.13	3.72192	1.43004e-05	0.00788517	up	K00472 prolyl 4-hydroxylase [EC:1.14.11.2] | (RefSeq) probable prolyl 4-hydroxylase 4 (A)	hypothetical protein CRG98_031629 [Punica granatum]	RecName: Full=Probable prolyl 4-hydroxylase 4 {ECO:0000305}; Short=AtP4H4 {ECO:0000303|Ref.5}; EC=1.14.11.2 {ECO:0000305};	SubName: Full=Uncharacterized protein {ECO:0000313|EMBL:PKI47965.1};	Prolyl 4-hydroxylase alpha subunit	GO:0005737,cytoplasm; GO:0005783,endoplasmic reticulum; GO:0005789,endoplasmic reticulum membrane; GO:0005794,Golgi apparatus; GO:0016021,integral component of membrane; GO:0005634,nucleus; GO:0005506,iron ion binding; GO:0031418,L-ascorbic acid binding; GO:0004656,procollagen-proline 4-dioxygenase activity	2OG-Fe(II) oxygenase superfamily
Cluster-7319.58567	10.38	26.39	8.12	58.94	55.55	33.54	1.82306	1.45317e-05	0.0079486	up	--	--	--	--	--	--	--
Cluster-7319.67900	0.6	1.87	0.35	6.18	5.21	4.24	2.53904	1.51413e-05	0.00821631	up	K05391 cyclic nucleotide gated channel, plant | (RefSeq) putative cyclic nucleotide-gated ion channel 15 (A)	uncharacterized protein LOC111375198 [Olea europaea var. sylvestris]	--	SubName: Full=Uncharacterized protein {ECO:0000313|EMBL:OAY26991.1}; Flags: Fragment;	FOG: Reverse transcriptase	--	--
Cluster-7319.169337	0.14	0.58	0	2.91	2.13	1.72	3.30397	1.57297e-05	0.00846841	up	K00574 cyclopropane-fatty-acyl-phospholipid synthase [EC:2.1.1.79] | (RefSeq) uncharacterized protein LOC110657935 isoform X1 (A)	uncharacterized protein LOC110657935 isoform X1 [Hevea brasiliensis]	--	SubName: Full=Cyclopropane mycolic acid synthase 3 {ECO:0000313|EMBL:JAU22789.1}; Flags: Fragment;	--	--	--
Cluster-16569.0	0	0.07	0	0.84	2.67	1.16	5.94637	1.63691e-05	0.0087438	up	--	--	--	--	--	--	--
Cluster-7319.81322	26.1	36.44	32.82	7.82	19.16	11.48	-1.26673	1.70632e-05	0.0090366	down	K13691 pathogen-inducible salicylic acid glucosyltransferase [EC:2.4.1.-] | (RefSeq) UDP-glycosyltransferase 74F2-like (A)	PREDICTED: UDP-glycosyltransferase 74F2-like [Ipomoea nil]	RecName: Full=UDP-glycosyltransferase 74F1; EC=2.4.1.-; AltName: Full=Flavonol 7-O-glucosyltransferase;	RecName: Full=Glycosyltransferase {ECO:0000256|RuleBase:RU362057}; EC=2.4.1.- {ECO:0000256|RuleBase:RU362057};	UDP-glucuronosyl and UDP-glucosyl transferase	GO:0043231,intracellular membrane-bounded organelle; GO:0080043,quercetin 3-O-glucosyltransferase activity; GO:0008152,metabolic process	UDP-glucoronosyl and UDP-glucosyl transferase
Cluster-7319.105637	69.12	109.58	118.68	27.96	60.99	30.66	-1.27192	1.71816e-05	0.0090366	down	--	hypothetical protein LSAT_3X40041 [Lactuca sativa]	--	SubName: Full=Uncharacterized protein {ECO:0000313|EMBL:KVH95925.1};	--	--	Wound-induced protein
Cluster-7319.102641	38.78	21.64	29.26	58.22	56.89	66	1.05962	1.78032e-05	0.00929207	up	K01784 UDP-glucose 4-epimerase [EC:5.1.3.2] | (RefSeq) UDP-glucose 4-epimerase GEPI48-like (A)	PREDICTED: UDP-glucose 4-epimerase GEPI48-like [Ipomoea nil]	RecName: Full=UDP-glucose 4-epimerase GEPI48; EC=5.1.3.2; AltName: Full=Galactowaldenase; AltName: Full=UDP-galactose 4-epimerase;	SubName: Full=UDP-glucose 4-epimerase GEPI48-like {ECO:0000313|RefSeq:XP_009775208.1};	UDP-glucose 4-epimerase/UDP-sulfoquinovose synthase	GO:0003978,UDP-glucose 4-epimerase activity; GO:0006012,galactose metabolic process	GDP-mannose 4,6 dehydratase
Cluster-7319.88696	128.94	189.33	363.02	70.92	102.44	87.5	-1.3376	1.79714e-05	0.00930879	down	--	PREDICTED: dormancy-associated protein homolog 3 [Ipomoea nil]	RecName: Full=Dormancy-associated protein homolog 3 {ECO:0000305}; AltName: Full=DRM1 homolog 3 {ECO:0000305};	SubName: Full=Uncharacterized protein {ECO:0000313|EMBL:KRG96784.1};	--	--	--
Cluster-7319.38435	5.39	5.49	6.34	0.39	0.53	1.08	-3.04214	1.81824e-05	0.00934725	down	--	--	--	--	--	--	--
Cluster-7319.53576	3.12	3.67	7.43	1.1	1.45	1.79	-1.65839	1.8397e-05	0.00938701	down	K03327 multidrug resistance protein, MATE family | (RefSeq) LOW QUALITY PROTEIN: ethionine resistance-conferring protein 1-like (A)	PREDICTED: uncharacterized protein LOC109157788 [Ipomoea nil]	--	SubName: Full=uncharacterized protein LOC106774649 {ECO:0000313|RefSeq:XP_014517179.1};	FOG: Transposon-encoded proteins with TYA, reverse transcriptase, integrase domains in various combinations	--	Retrotransposon gag protein
Cluster-7319.98670	19.22	14.28	12.73	36.69	28.36	26.78	1.03814	2.00599e-05	0.0100966	up	K02894 large subunit ribosomal protein L23e | (RefSeq) 60S ribosomal protein L23-like (A)	hypothetical protein POPTR_010G066400v3 [Populus trichocarpa]	RecName: Full=60S ribosomal protein L23;	SubName: Full=Uncharacterized protein {ECO:0000313|EnsemblPlants:HORVU6Hr1G090170.2};	60S ribosomal protein L14/L17/L23	GO:0005840,ribosome; GO:0003735,structural constituent of ribosome; GO:0006412,translation	Ribosomal protein L14p/L23e
Cluster-7319.116373	1.06	2.27	1.13	5.51	4.28	5.71	1.85282	2.00831e-05	0.0100966	up	K02990 small subunit ribosomal protein S6 | (RefSeq) uncharacterized LOC109163292 (A)	PREDICTED: uncharacterized protein LOC109163292 [Ipomoea nil]	--	SubName: Full=Putative ovule protein {ECO:0000313|EMBL:JAP19171.1};	Mitochondrial ribosomal protein MRP17	GO:0005840,ribosome; GO:0019843,rRNA binding; GO:0003735,structural constituent of ribosome; GO:0006412,translation	Ribosomal protein S6
Cluster-7319.168346	2.94	7.02	6.15	0.54	0.65	0.65	-3.06981	2.04793e-05	0.0102207	down	--	uncharacterized protein LOC111367227 [Olea europaea var. sylvestris]	--	SubName: Full=uncharacterized protein LOC104227869 {ECO:0000313|RefSeq:XP_009778530.1};	--	--	Late embryogenesis abundant protein 18
Cluster-7319.74788	1.1	2.06	0.84	4.53	4.22	3.13	1.61986	2.06922e-05	0.0102521	up	--	PREDICTED: uncharacterized protein LOC103454627 [Malus domestica]	--	SubName: Full=Uncharacterized protein {ECO:0000313|EMBL:ONI07355.1};	--	--	Plant mobile domain
Cluster-7319.147812	0	0.3	0	2.34	1.69	1.27	4.19714	2.23246e-05	0.0109813	up	--	PREDICTED: uncharacterized protein LOC104906393 [Beta vulgaris subsp. vulgaris]	RecName: Full=AT-rich interactive domain-containing protein 2; Short=ARID domain-containing protein 2; AltName: Full=ARID and ELM2 domain-containing protein 2;	SubName: Full=Uncharacterized protein {ECO:0000313|EMBL:KMS99109.1};	--	GO:0005634,nucleus; GO:0005773,vacuole; GO:0003677,DNA binding; GO:0006355,regulation of transcription, DNA-templated; GO:0006351,transcription, DNA-templated	--
Cluster-7319.68993	11.97	15.47	19.62	2.77	4.73	8.32	-1.51371	2.24932e-05	0.0109852	down	K17471 sulfate transporter 3 | (RefSeq) probable sulfate transporter 3.5 (A)	PREDICTED: probable sulfate transporter 3.5 isoform X2 [Ipomoea nil]	RecName: Full=Probable sulfate transporter 3.5;	SubName: Full=Putative sulfate transporter 3,5 {ECO:0000313|EMBL:OTG03812.1};	Sulfate/bicarbonate/oxalate exchanger SAT-1 and related transporters (SLC26 family)	GO:0005887,integral component of plasma membrane; GO:0008271,secondary active sulfate transmembrane transporter activity; GO:0015116,sulfate transmembrane transporter activity; GO:0015293,symporter activity	Sulfate permease family
Cluster-7319.38974	1.65	6.87	1.18	21.58	14.18	9.02	2.28451	2.30697e-05	0.0111565	up	--	--	--	--	--	--	--
Cluster-7319.103140	20.4	17.39	12.31	45.37	28.94	45.65	1.31002	2.32385e-05	0.0111565	up	K16296 serine carboxypeptidase-like clade I [EC:3.4.16.-] | (RefSeq) serine carboxypeptidase-like 17 (A)	PREDICTED: LOW QUALITY PROTEIN: serine carboxypeptidase-like 17 [Ipomoea nil]	RecName: Full=Serine carboxypeptidase-like 10; AltName: Full=Sinapoylglucose--anthocyanin acyltransferase; AltName: Full=Sinapoylglucose--anthocyanin sinapoyltransferase; Short=SAT; EC=2.3.1.-; Flags: Precursor;	SubName: Full=Putative serine carboxypeptidase-like 18-like {ECO:0000313|EMBL:JAP28834.1};	Serine carboxypeptidases (lysosomal cathepsin A)	GO:0005576,extracellular region; GO:0016747,transferase activity, transferring acyl groups other than amino-acyl groups; GO:0006508,proteolysis; GO:0019748,secondary metabolic process	Serine carboxypeptidase
Cluster-7319.94897	140.22	292.04	451.78	61.05	140.21	103.13	-1.49314	2.36747e-05	0.0111565	down	K07025 putative hydrolase of the HAD superfamily | (RefSeq) uncharacterized protein C24B11.05 (A)	PREDICTED: uncharacterized protein C24B11.05 [Ipomoea nil]	--	SubName: Full=Uncharacterized protein {ECO:0000313|EMBL:OIS98591.1};	Haloacid dehalogenase-like hydrolase	GO:0016787,hydrolase activity; GO:0008152,metabolic process	Haloacid dehalogenase-like hydrolase
Cluster-7319.82572	2.99	10.05	3.25	12.32	28.79	18.47	1.94413	2.36937e-05	0.0111565	up	--	--	--	--	--	--	--
Cluster-7319.123899	5.04	9.17	16.27	1.93	2.31	3.51	-1.91698	2.38229e-05	0.0111565	down	--	PREDICTED: zinc finger protein ZAT6-like [Ipomoea nil]	RecName: Full=Zinc finger protein ZAT10; AltName: Full=Salt-tolerance zinc finger;	SubName: Full=zinc finger protein ZAT10-like {ECO:0000313|RefSeq:XP_016477119.1};	FOG: Zn-finger	GO:0005634,nucleus; GO:0003700,DNA-binding transcription factor activity; GO:0046872,metal ion binding; GO:0043565,sequence-specific DNA binding; GO:0035264,multicellular organism growth; GO:0045892,negative regulation of transcription, DNA-templated; GO:0010117,photoprotection; GO:0015979,photosynthesis; GO:0009737,response to abscisic acid; GO:0010200,response to chitin; GO:0009409,response to …	C2H2-type zinc finger
Cluster-7319.110618	101.54	281.73	392.88	88.64	91.94	87.11	-1.47539	2.54639e-05	0.0118438	down	K03671 thioredoxin 1 | (RefSeq) thioredoxin-like protein CXXS1 (A)	PREDICTED: thioredoxin-like protein CXXS1 [Ipomoea nil]	RecName: Full=Thioredoxin-like protein CXXS1; Short=AtCXXS1; AltName: Full=Mono-cysteine thioredoxin 1;	SubName: Full=thioredoxin-like protein CXXS1 {ECO:0000313|RefSeq:XP_009796561.1};	Thioredoxin	GO:0005829,cytosol; GO:0016671,oxidoreductase activity, acting on a sulfur group of donors, disulfide as acceptor; GO:0003756,protein disulfide isomerase activity; GO:0015035,protein disulfide oxidoreductase activity; GO:0047134,protein-disulfide reductase activity; GO:0004791,thioredoxin-disulfide reductase activity; GO:0045454,cell redox homeostasis; GO:0034599,cellular response to oxidative st…	Thioredoxin
Cluster-7319.128651	0.55	0.47	0	4.34	4.27	1.12	3.30354	2.62005e-05	0.0120482	up	--	--	--	--	--	--	--
Cluster-7319.100425	40.55	60.9	41.43	12.03	25.77	21.79	-1.20913	2.65936e-05	0.0121219	down	K13691 pathogen-inducible salicylic acid glucosyltransferase [EC:2.4.1.-] | (RefSeq) UDP-glycosyltransferase 74F2-like (A)	UDP-glycose: glycosyltransferase UGT74T3 [Ipomoea batatas]	RecName: Full=UDP-glycosyltransferase 74F2; EC=2.4.1.-; AltName: Full=AtSGT1; AltName: Full=Salicylic acid glucosyltransferase 1;	RecName: Full=Glycosyltransferase {ECO:0000256|RuleBase:RU362057}; EC=2.4.1.- {ECO:0000256|RuleBase:RU362057};	UDP-glucuronosyl and UDP-glucosyl transferase	GO:0005829,cytosol; GO:0043231,intracellular membrane-bounded organelle; GO:0052641,benzoic acid glucosyltransferase activity; GO:0090704,nicotinate-O-glucosyltransferase activity; GO:0080043,quercetin 3-O-glucosyltransferase activity; GO:0080044,quercetin 7-O-glucosyltransferase activity; GO:0052639,salicylic acid glucosyltransferase (ester-forming) activity; GO:0052640,salicylic acid glucosyltr…	--
Cluster-7319.93781	15.61	18.97	17.07	40.77	33.7	26.52	1.01823	2.69577e-05	0.0122065	up	K11096 small nuclear ribonucleoprotein D2 | (RefSeq) small nuclear ribonucleoprotein Sm D2-like (A)	Like-Sm (LSM) domain-containing protein [Cynara cardunculus var. scolymus]	--	SubName: Full=Like-Sm (LSM) domain-containing protein {ECO:0000313|EMBL:KVH94519.1};	Small nuclear ribonucleoprotein (snRNP) Sm core protein	GO:0030532,small nuclear ribonucleoprotein complex; GO:0008380,RNA splicing	LSM domain
Cluster-7319.79770	0.23	0.46	0	2.94	1.56	0.76	2.99332	2.78411e-05	0.0125235	up	--	PREDICTED: uncharacterized protein LOC109173927 [Ipomoea nil]	--	--	--	--	Putative gypsy type transposon
Cluster-7319.141076	0.4	0.08	0	1.65	1.68	2.61	3.66759	2.87349e-05	0.0128411	up	--	--	--	--	--	--	--
Cluster-7319.39553	1.37	2.88	5.16	0.81	0.52	0.5	-2.30777	2.89235e-05	0.0128415	down	--	--	--	--	--	--	--
Cluster-7319.61018	7.67	10.97	13.51	3.16	5.45	3.5	-1.3622	2.91872e-05	0.012875	down	K14493 gibberellin receptor GID1 [EC:3.-.-.-] | (RefSeq) GID1b-1; hypothetical protein (A)	PREDICTED: probable carboxylesterase 6 [Ipomoea nil]	RecName: Full=Probable carboxylesterase 6; AltName: Full=AtCXE6; EC=3.1.1.1;	SubName: Full=Uncharacterized protein {ECO:0000313|EMBL:CDP00594.1};	Arylacetamide deacetylase	GO:0052689,carboxylic ester hydrolase activity; GO:0016787,hydrolase activity; GO:0009056,catabolic process	alpha/beta hydrolase fold
Cluster-7319.78370	0.06	0.57	0	1.93	2.64	1.45	3.32848	2.95273e-05	0.0129415	up	--	--	--	--	--	--	--
Cluster-7319.88059	2.17	5.7	9.51	1.49	2.22	1.01	-1.84055	2.98406e-05	0.0129955	down	K17961 cytochrome P450 family 82 subfamily G polypeptide 1 [EC:1.14.-.-] | (RefSeq) cytochrome P450 82C4-like (A)	PREDICTED: cytochrome P450 82C4-like [Ipomoea nil]	RecName: Full=Cytochrome P450 82C4; EC=1.14.-.-;	SubName: Full=Uncharacterized protein {ECO:0000313|EMBL:CDP15727.1};	Cytochrome P450 CYP2 subfamily	GO:0016021,integral component of membrane; GO:0016020,membrane; GO:0020037,heme binding; GO:0005506,iron ion binding; GO:0004497,monooxygenase activity; GO:0016709,oxidoreductase activity, acting on paired donors, with incorporation or reduction of molecular oxygen, NAD(P)H as one donor, and incorporation of one atom of oxygen; GO:0071281,cellular response to iron ion; GO:0044550,secondary metabo…	Cytochrome P450
Cluster-7319.1834	0.04	0.23	0	1.83	0.5	0.94	3.70454	3.22811e-05	0.0138815	up	--	PREDICTED: pentatricopeptide repeat-containing protein At2g27800, mitochondrial-like [Ipomoea nil]	RecName: Full=Pentatricopeptide repeat-containing protein At2g27800, mitochondrial; Flags: Precursor;	SubName: Full=Uncharacterized protein {ECO:0000313|EMBL:EPS72326.1}; Flags: Fragment;	FOG: PPR repeat	GO:0043231,intracellular membrane-bounded organelle; GO:0005739,mitochondrion; GO:0004519,endonuclease activity; GO:0003723,RNA binding; GO:0009451,RNA modification	Pentatricopeptide repeat domain
Cluster-8322.0	0.28	0.3	0	5.64	5.54	0.58	4.39933	3.35497e-05	0.0142498	up	K13899 cystatin-C | (RefSeq) cysteine proteinase inhibitor B-like (A)	PREDICTED: cysteine proteinase inhibitor B-like [Ipomoea nil]	RecName: Full=Cysteine proteinase inhibitor B; AltName: Full=Cystatin-B; AltName: Full=SCB;	RecName: Full=Cysteine proteinase inhibitor {ECO:0000256|RuleBase:RU362130};	--	GO:0004869,cysteine-type endopeptidase inhibitor activity	Aspartic acid proteinase inhibitor
Cluster-7319.115515	5.64	2.01	1.69	16.83	7.75	10.99	1.97147	3.35545e-05	0.0142498	up	K03327 multidrug resistance protein, MATE family | (RefSeq) protein DETOXIFICATION 35-like (A)	PREDICTED: protein DETOXIFICATION 35-like [Ipomoea nil]	RecName: Full=Protein DETOXIFICATION 34 {ECO:0000303|PubMed:11739388}; Short=AtDTX34 {ECO:0000303|PubMed:11739388}; AltName: Full=Multidrug and toxic compound extrusion protein 34 {ECO:0000305}; Short=MATE protein 34 {ECO:0000305};	RecName: Full=Protein DETOXIFICATION {ECO:0000256|RuleBase:RU004914}; AltName: Full=Multidrug and toxic compound extrusion protein {ECO:0000256|RuleBase:RU004914};	Uncharacterized membrane protein, predicted efflux pump	GO:0016021,integral component of membrane; GO:0015297,antiporter activity; GO:0015238,drug transmembrane transporter activity; GO:0006855,drug transmembrane transport	MatE
Cluster-7319.65234	9.68	7.23	5.96	3.01	3.84	3.1	-1.15677	3.42494e-05	0.0144551	down	--	--	--	--	--	--	--
Cluster-7319.56297	25.18	28.09	27.86	12.41	12.21	6.24	-1.34581	3.46765e-05	0.0144674	down	--	--	--	--	--	--	--
Cluster-7319.775	0.06	0.13	0	2.6	0.83	0.8	4.55988	3.47017e-05	0.0144674	up	--	--	--	--	--	--	--
Cluster-7319.92438	429.46	269.92	312.05	788.89	562.66	653.17	1.0173	3.54753e-05	0.0146872	up	K09490 heat shock 70kDa protein 5 | (RefSeq) luminal-binding protein 2 (A)	Luminal-binding 5 [Gossypium arboreum]	RecName: Full=Luminal-binding protein 2; Short=BiP2; AltName: Full=B-70; Short=B70; AltName: Full=Heat shock protein 70 homolog 2; Flags: Precursor;	SubName: Full=Luminal-binding 5 {ECO:0000313|EMBL:KHG19744.1};	Molecular chaperones GRP78/BiP/KAR2, HSP70 superfamily	GO:0005788,endoplasmic reticulum lumen; GO:0005524,ATP binding	Hsp70 protein
Cluster-7319.95995	41.06	84.92	77.95	23.52	35.12	32.49	-1.11031	3.56585e-05	0.0146872	down	--	PREDICTED: protein RETICULATA-RELATED 6, chloroplastic-like [Ipomoea nil]	RecName: Full=Protein RETICULATA-RELATED 5, chloroplastic {ECO:0000303|PubMed:23596191}; Flags: Precursor;	SubName: Full=Uncharacterized protein {ECO:0000313|EMBL:GAY40527.1};	--	GO:0009507,chloroplast; GO:0031969,chloroplast membrane; GO:0016021,integral component of membrane; GO:0015995,chlorophyll biosynthetic process; GO:0007275,multicellular organism development; GO:0009741,response to brassinosteroid	Protein RETICULATA-related
Cluster-7319.32030	1.57	1.99	1.21	4.06	3.05	4.06	1.2848	3.63658e-05	0.0148889	up	K11420 euchromatic histone-lysine N-methyltransferase [EC:2.1.1.43] | (RefSeq) hypothetical protein (A)	PREDICTED: histone-lysine N-methyltransferase, H3 lysine-9 specific SUVH6-like [Ipomoea nil]	RecName: Full=Histone-lysine N-methyltransferase, H3 lysine-9 specific SUVH5; EC=2.1.1.43; AltName: Full=Histone H3-K9 methyltransferase 5; Short=H3-K9-HMTase 5; AltName: Full=Protein SET DOMAIN GROUP 9; AltName: Full=Suppressor of variegation 3-9 homolog protein 5; Short=Su(var)3-9 homolog protein 5;	SubName: Full=Histone-lysine n-methyltransferase, h3 lysine-9 specific suvh6 {ECO:0000313|EMBL:OIS98009.1};	Histone H3 (Lys9) methyltransferase SUV39H1/Clr4, required for transcriptional silencing	GO:0000775,chromosome, centromeric region; GO:0005634,nucleus; GO:0042054,histone methyltransferase activity; GO:0018024,histone-lysine N-methyltransferase activity; GO:0008270,zinc ion binding; GO:0031048,chromatin silencing by small RNA; GO:0016571,histone methylation; GO:0040029,regulation of gene expression, epigenetic; GO:0010200,response to chitin	SAD/SRA domain
Cluster-7319.55484	11.42	27.33	35.85	9.61	8.51	6.85	-1.52459	3.69599e-05	0.0150346	down	--	--	--	--	--	--	--
Cluster-7319.141588	0.96	0.51	0.3	3.1	1.78	2.74	2.15743	3.73814e-05	0.0150346	up	--	uncharacterized protein LOC105634530 [Jatropha curcas]	--	SubName: Full=Uncharacterized protein {ECO:0000313|EMBL:OAY45491.1};	--	GO:0003676,nucleic acid binding	zinc-binding in reverse transcriptase
Cluster-7319.93833	37.12	35.02	16.16	68.93	52.53	78.19	1.23279	3.82238e-05	0.0152835	up	K01969 3-methylcrotonyl-CoA carboxylase beta subunit [EC:6.4.1.4] | (RefSeq) carboxyl transferase domain protein (A)	PREDICTED: GDSL esterase/lipase At1g29670-like [Ipomoea nil]	RecName: Full=GDSL esterase/lipase At1g29670; EC=3.1.1.-; AltName: Full=Extracellular lipase At1g29670; Flags: Precursor;	SubName: Full=Uncharacterized protein {ECO:0000313|EMBL:PHT55821.1};	--	GO:0048046,apoplast; GO:0005618,cell wall; GO:0009507,chloroplast; GO:0009534,chloroplast thylakoid; GO:0016788,hydrolase activity, acting on ester bonds; GO:0016042,lipid catabolic process	GDSL-like Lipase/Acylhydrolase
Cluster-7319.135787	2.06	1.85	1.61	7.66	11.02	3.82	2.07185	3.86139e-05	0.0153497	up	--	--	--	--	--	--	--
Cluster-7319.94812	3.08	7.29	7.27	0.8	2.52	1.19	-1.92188	3.88581e-05	0.0153575	down	K16818 phospholipase A1 [EC:3.1.1.32] | (RefSeq) phospholipase A(1) DAD1, chloroplastic (A)	PREDICTED: phospholipase A1-II 1-like [Ipomoea nil]	RecName: Full=Phospholipase A1-IIgamma; EC=3.1.1.-; AltName: Full=DAD1-like seedling establishment-related lipase; Short=AtDSEL; Short=Phospholipase DSEL;	SubName: Full=phospholipase A1-IIgamma-like {ECO:0000313|RefSeq:XP_016548925.1};	Predicted lipase	GO:0005737,cytoplasm; GO:0047372,acylglycerol lipase activity; GO:0008970,phospholipase A1 activity; GO:0046340,diacylglycerol catabolic process; GO:0019915,lipid storage; GO:0052651,monoacylglycerol catabolic process; GO:0010187,negative regulation of seed germination	Lipase (class 3)
Cluster-7319.68363	47.27	74.4	100.94	25.96	34.76	23.07	-1.34934	3.92647e-05	0.015429	down	--	PREDICTED: uncharacterized protein LOC109193147 [Ipomoea nil]	--	SubName: Full=Uncharacterized protein {ECO:0000313|EMBL:KZM95565.1};	--	--	Senescence regulator
Cluster-7319.73741	8.26	8.56	7.34	0.85	1.25	4.1	-1.89327	3.95739e-05	0.0154593	down	K12309 beta-galactosidase [EC:3.2.1.23] | (RefSeq) beta-galactosidase 2 (A)	PREDICTED: beta-galactosidase 15-like [Ipomoea nil]	RecName: Full=Beta-galactosidase 15; Short=Lactase 15; EC=3.2.1.23; Flags: Precursor;	RecName: Full=Beta-galactosidase {ECO:0000256|RuleBase:RU000675}; EC=3.2.1.23 {ECO:0000256|RuleBase:RU000675};	Beta-galactosidase	GO:0048046,apoplast; GO:0005618,cell wall; GO:0005773,vacuole; GO:0004565,beta-galactosidase activity; GO:0030246,carbohydrate binding; GO:0005975,carbohydrate metabolic process	Glycosyl hydrolases family 35
Cluster-7319.101795	24.61	36.73	42.3	17.33	16.82	15.48	-1.0102	3.9794e-05	0.0154593	down	K15292 syntaxin-binding protein 1 | (RefSeq) SNARE-interacting protein KEULE (A)	PREDICTED: SNARE-interacting protein KEULE-like, partial [Ipomoea nil]	RecName: Full=SNARE-interacting protein KEULE;	SubName: Full=BnaA09g47190D protein {ECO:0000313|EMBL:CDY26558.1};	Vesicle trafficking protein Sec1	GO:0005856,cytoskeleton; GO:0005829,cytosol; GO:0019898,extrinsic component of membrane; GO:0009524,phragmoplast; GO:0005886,plasma membrane; GO:0005773,vacuole; GO:0007049,cell cycle; GO:0051301,cell division; GO:0015031,protein transport; GO:0006904,vesicle docking involved in exocytosis	--
Cluster-7319.38225	0.08	0	0	1.18	1.17	1.7	5.65447	4.07857e-05	0.0156833	up	--	--	--	--	--	--	--
Cluster-7319.107390	76.13	150.49	138.78	69.59	47.39	38.12	-1.17898	4.10498e-05	0.0156833	down	--	PREDICTED: pathogenesis-related protein PR-4 [Ipomoea nil]	RecName: Full=Pathogenesis-related protein P2; Flags: Precursor;	SubName: Full=Uncharacterized protein {ECO:0000313|EnsemblPlants:PGSC0003DMT400050025};	Predicted chitinase	GO:0005618,cell wall; GO:0005576,extracellular region; GO:0042742,defense response to bacterium; GO:0050832,defense response to fungus	Barwin family
Cluster-7319.61978	22.06	21.08	27.48	7.03	11.8	7.13	-1.39391	4.12572e-05	0.0156833	down	--	PREDICTED: UDP-glucose iridoid glucosyltransferase-like [Ipomoea nil]	RecName: Full=UDP-glycosyltransferase 76G1 {ECO:0000303|PubMed:15610349}; EC=2.4.1.- {ECO:0000305};	SubName: Full=UDP-glycosyltransferase g38610 {ECO:0000313|EMBL:AQQ16720.1};	--	GO:0035251,UDP-glucosyltransferase activity; GO:0008152,metabolic process	--
Cluster-7319.100165	142.11	73.47	81.01	231.51	191.37	183.68	1.0764	4.16935e-05	0.0156833	up	K09490 heat shock 70kDa protein 5 | (RefSeq) luminal-binding protein (A)	hypothetical protein POPTR_001G087500v3 [Populus trichocarpa]	RecName: Full=Luminal-binding protein; Short=BiP; AltName: Full=78 kDa glucose-regulated protein homolog; Short=GRP-78; Flags: Precursor;	SubName: Full=Uncharacterized protein {ECO:0000313|EMBL:KJB39586.1};	Molecular chaperones GRP78/BiP/KAR2, HSP70 superfamily	GO:0005788,endoplasmic reticulum lumen; GO:0005524,ATP binding	Hsp70 protein
Cluster-7319.80120	2	1.44	0.6	18.8	3.19	4.82	2.77814	4.18845e-05	0.0156833	up	K01426 amidase [EC:3.5.1.4] | (RefSeq) putative amidase C869.01 (A)	PREDICTED: uncharacterized protein LOC109179453 [Ipomoea nil]	--	SubName: Full=Uncharacterized protein {ECO:0000313|EMBL:EOY03275.1};	FOG: Transposon-encoded proteins with TYA, reverse transcriptase, integrase domains in various combinations	--	gag-polypeptide of LTR copia-type
Cluster-7319.85476	74.19	105.51	109.91	33.88	57.72	48.12	-1.00014	4.18953e-05	0.0156833	down	K13493 cytokinin-N-glucosyltransferase [EC:2.4.1.-] | (RefSeq) UDP-glycosyltransferase 76C1 (A)	PREDICTED: UDP-glucose iridoid glucosyltransferase-like [Ipomoea nil]	RecName: Full=UDP-glucose iridoid glucosyltransferase; EC=2.4.1.-; AltName: Full=UDP-glucose glucosyltransferase 7; Short=CrUGT7; AltName: Full=UDP-glycosyltransferase 76A2;	SubName: Full=UDP-glucose iridoid glucosyltransferase-like isoform X2 {ECO:0000313|RefSeq:XP_016466962.1};	UDP-glucuronosyl and UDP-glucosyl transferase	GO:0035251,UDP-glucosyltransferase activity; GO:1900994,(-)-secologanin biosynthetic process	--
Cluster-7319.101623	46.09	75.35	114.73	24.51	26.44	37.5	-1.3627	4.19764e-05	0.0156833	down	K10268 F-box and leucine-rich repeat protein 2/20 | (RefSeq) TIDP3706; uncharacterized protein LOC100277153 (A)	PREDICTED: putative F-box/LRR-repeat protein 23 [Ipomoea nil]	RecName: Full=F-box protein SKIP19; AltName: Full=F-box/LRR-repeat protein 20; AltName: Full=SKP1-interacting partner 19;	SubName: Full=Uncharacterized protein {ECO:0000313|EMBL:CDP20448.1};	Leucine rich repeat proteins, some proteins contain F-box	GO:0005634,nucleus; GO:0016567,protein ubiquitination	Leucine Rich repeat
Cluster-7319.135789	2.72	7.23	2.22	16	16.22	11.55	1.92349	4.22813e-05	0.0157114	up	--	--	--	--	--	--	--
Cluster-7319.72421	17.63	57.95	52.61	11.24	13.2	19.4	-1.48432	4.81675e-05	0.0176185	down	--	PREDICTED: uncharacterized protein LOC104647238 [Solanum lycopersicum]	--	SubName: Full=Uncharacterized protein {ECO:0000313|EMBL:OIT05876.1};	--	--	--
Cluster-7319.17976	3.15	0.22	2.26	8.44	10.2	11.01	2.41599	4.82188e-05	0.0176185	up	--	--	--	--	--	--	--
Cluster-7319.62548	0.27	0	0	6.54	6.02	2.3	5.68849	4.84442e-05	0.0176185	up	--	--	--	--	--	--	--
Cluster-7319.93743	24.21	44.26	37.79	16.75	17.36	16.34	-1.01909	4.9209e-05	0.0178019	down	K03671 thioredoxin 1 | (RefSeq) thioredoxin H8-like (A)	PREDICTED: thioredoxin-like 1-2, chloroplastic isoform X1 [Ipomoea nil]	RecName: Full=Thioredoxin-like 1-1, chloroplastic; AltName: Full=Atypical cysteine/histidine-rich thioredoxin 4; Short=AtACHT4; AltName: Full=Lilium-type thioredoxin 1-1; Flags: Precursor;	SubName: Full=Uncharacterized protein {ECO:0000313|EnsemblPlants:Solyc12g019740.1.1};	Thioredoxin	GO:0009507,chloroplast; GO:0031969,chloroplast membrane; GO:0009570,chloroplast stroma; GO:0016671,oxidoreductase activity, acting on a sulfur group of donors, disulfide as acceptor; GO:0045454,cell redox homeostasis	Thioredoxin
Cluster-7319.97601	52.29	110.03	107.39	35.17	40.08	46.25	-1.09351	5.1731e-05	0.0185697	down	K14724 solute carrier family 9 (sodium/hydrogen exchanger), member 8 | (RefSeq) sodium/hydrogen exchanger 2-like (A)	PREDICTED: sodium/hydrogen exchanger 2-like [Ipomoea nil]	RecName: Full=Sodium/hydrogen exchanger 2; AltName: Full=Na(+)/H(+) exchanger 2; Short=NHE-2;	RecName: Full=Sodium/hydrogen exchanger {ECO:0000256|RuleBase:RU003722};	Sodium/hydrogen exchanger protein	GO:0016021,integral component of membrane; GO:0005886,plasma membrane; GO:0005774,vacuolar membrane; GO:0015386,potassium:proton antiporter activity; GO:0015385,sodium:proton antiporter activity; GO:0055075,potassium ion homeostasis; GO:0010107,potassium ion import; GO:0051453,regulation of intracellular pH; GO:0090333,regulation of stomatal closure; GO:0009651,response to salt stress; GO:0098719…	Sodium/hydrogen exchanger family
Cluster-7319.114676	54.36	45.79	27.59	8.72	10.5	25.01	-1.46997	5.18744e-05	0.0185697	down	K18134 EGF domain-specific O-GlcNAc transferase [EC:2.4.1.255] | (RefSeq) uncharacterized protein LOC108463406 (A)	PREDICTED: EGF domain-specific O-linked N-acetylglucosamine transferase [Ipomoea nil]	--	SubName: Full=uncharacterized protein LOC107776472 {ECO:0000313|RefSeq:XP_016451860.1};	Uncharacterized conserved protein	GO:0016021,integral component of membrane; GO:0016757,transferase activity, transferring glycosyl groups	Protein of unknown function (DUF563)
Cluster-7319.85340	0.26	0.94	0.13	4.16	2.59	1.49	2.69615	5.48226e-05	0.0193718	up	--	PREDICTED: uncharacterized protein LOC109170389 [Ipomoea nil]	--	SubName: Full=Uncharacterized protein {ECO:0000313|EnsemblPlants:Solyc04g076100.2.1};	--	GO:0005886,plasma membrane	--
Cluster-7319.9054	6.73	17.35	6.85	28.91	26.8	27.82	1.51095	5.53667e-05	0.0193718	up	--	--	--	--	--	--	--
Cluster-7319.93935	4.82	13.09	4.37	41.98	25.08	17.08	2.00858	5.54542e-05	0.0193718	up	--	--	--	--	--	--	--
Cluster-7319.63227	7.97	11.74	6.13	16.15	17.35	20.68	1.12689	5.60365e-05	0.0193718	up	K03188 urease accessory protein | (RefSeq) uncharacterized protein LOC108224146 isoform X1 (A)	PREDICTED: F-box protein At2g02240-like [Ipomoea nil]	RecName: Full=F-box protein PP2-B10; AltName: Full=Protein PHLOEM PROTEIN 2-LIKE B10; Short=AtPP2-B10;	SubName: Full=Uncharacterized protein {ECO:0000313|EMBL:CDP04244.1};	--	GO:0030246,carbohydrate binding; GO:0016567,protein ubiquitination	Phloem protein 2
Cluster-7319.76267	22.07	11.56	17.14	50.1	39.63	25.9	1.2274	5.61354e-05	0.0193718	up	K20417 palmitoyl-[glycerolipid] 3-(E)-desaturase [EC:1.14.19.43] | (RefSeq) fatty acid desaturase 4, chloroplastic (A)	PREDICTED: fatty acid desaturase 4, chloroplastic [Ipomoea nil]	RecName: Full=Fatty acid desaturase 4, chloroplastic {ECO:0000303|PubMed:19682287}; EC=1.14.19.43 {ECO:0000269|PubMed:19682287}; AltName: Full=Fatty acid desaturase A {ECO:0000303|PubMed:17796728}; Flags: Precursor;	SubName: Full=Kua-ubiquitin conjugating enzyme hybrid, localization {ECO:0000313|EMBL:OMO80619.1};	Ubiquitin-conjugating enzyme	GO:0009507,chloroplast; GO:0031969,chloroplast membrane; GO:0005783,endoplasmic reticulum; GO:0016021,integral component of membrane; GO:0052637,delta 3-trans-hexadecenoic acid phosphatidylglycerol desaturase activity; GO:0061630,ubiquitin protein ligase activity; GO:0031625,ubiquitin protein ligase binding; GO:0046471,phosphatidylglycerol metabolic process; GO:0000209,protein polyubiquitination;…	B domain of TMEM189, localisation domain
Cluster-7319.99017	18.39	9.09	18.15	38.47	31.6	34.76	1.23933	5.64486e-05	0.0193718	up	K01166 ribonuclease T2 [EC:3.1.27.1] | (RefSeq) uncharacterized protein LOC111302682 (A)	protein BIC1-like [Olea europaea var. sylvestris]	RecName: Full=Protein BIC1 {ECO:0000303|PubMed:27846570}; AltName: Full=BLUE-LIGHT INHIBITOR OF CRYPTOCHROMES 1 {ECO:0000303|PubMed:27846570};	SubName: Full=Uncharacterized protein {ECO:0000313|EMBL:CDP15409.1};	--	GO:0005634,nucleus; GO:0080167,response to karrikin	--
Cluster-7319.120331	4.49	7.35	6.04	2.27	1.48	1.99	-1.58195	5.66783e-05	0.0193718	down	--	--	--	--	--	--	--
Cluster-7319.1871	0.16	0.53	0	2.53	2.82	0.67	3.19941	5.67764e-05	0.0193718	up	K04354 serine/threonine-protein phosphatase 2A regulatory subunit B | (RefSeq) serine/threonine protein phosphatase 2A 55 kDa regulatory subunit B beta isoform-like (A)	PREDICTED: serine/threonine protein phosphatase 2A 55 kDa regulatory subunit B beta isoform-like isoform X1 [Phoenix dactylifera]	RecName: Full=Serine/threonine protein phosphatase 2A 55 kDa regulatory subunit B beta isoform; Short=PP2A, subunit B, beta isoform;	RecName: Full=Serine/threonine-protein phosphatase 2A 55 kDa regulatory subunit B {ECO:0000256|RuleBase:RU331113};	Serine/threonine protein phosphatase 2A, regulatory subunit	GO:0005829,cytosol; GO:0000159,protein phosphatase type 2A complex; GO:0019888,protein phosphatase regulator activity; GO:0032502,developmental process; GO:0000278,mitotic cell cycle; GO:0070262,peptidyl-serine dephosphorylation	--
Cluster-7319.14484	0.39	0	0	5.81	3.03	3.04	4.96946	5.69483e-05	0.0193718	up	K19882 O-palmitoleoyl-L-serine hydrolase [EC:3.1.1.98] | (RefSeq) pectin acetylesterase 8-like (A)	PREDICTED: pectin acetylesterase 8-like [Ipomoea nil]	RecName: Full=Pectin acetylesterase 7 {ECO:0000303|PubMed:25115560}; EC=3.1.1.- {ECO:0000305}; Flags: Precursor;	RecName: Full=Pectin acetylesterase {ECO:0000256|RuleBase:RU363114}; EC=3.1.1.- {ECO:0000256|RuleBase:RU363114};	Pectin acetylesterase and similar proteins	GO:0005618,cell wall; GO:0005576,extracellular region; GO:0016020,membrane; GO:0009505,plant-type cell wall; GO:0009506,plasmodesma; GO:0052793,pectin acetylesterase activity; GO:0071555,cell wall organization	Pectinacetylesterase
Cluster-7319.132073	7.14	5.15	3.66	24.24	8.99	12.79	1.58172	5.78554e-05	0.0195772	up	--	--	--	--	--	--	--
Cluster-7319.91900	66.15	124.47	167.4	56.58	47.29	52.54	-1.13887	5.8209e-05	0.0195772	down	K16055 trehalose 6-phosphate synthase/phosphatase [EC:2.4.1.15 3.1.3.12] | (RefSeq) probable alpha,alpha-trehalose-phosphate synthase [UDP-forming] 9 (A)	PREDICTED: probable alpha,alpha-trehalose-phosphate synthase [UDP-forming]	RecName: Full=Probable alpha,alpha-trehalose-phosphate synthase [UDP-forming] 9; EC=2.4.1.15; AltName: Full=Trehalose-6-phosphate synthase 9; Short=AtTPS9;	SubName: Full=Putative alpha,alpha-trehalose-phosphate synthase [udp-forming] 9 {ECO:0000313|EMBL:OIS96072.1};	Trehalose-6-phosphate synthase component TPS1 and related subunits	GO:0005737,cytoplasm; GO:0016791,phosphatase activity; GO:0016757,transferase activity, transferring glycosyl groups; GO:0005992,trehalose biosynthetic process; GO:0070413,trehalose metabolism in response to stress	Glycosyltransferase family 20
Cluster-7319.95564	152.79	253.51	406.12	124.66	82.1	123.3	-1.24167	5.8411e-05	0.0195772	down	--	unnamed protein product [Coffea canephora]	--	SubName: Full=Uncharacterized protein {ECO:0000313|EMBL:CDP03243.1};	--	--	--
Cluster-7319.60557	1.44	12.4	16.12	1.28	2.64	1.17	-2.50285	5.96078e-05	0.0198808	down	--	PREDICTED: uncharacterized protein LOC109151155 [Ipomoea nil]	--	SubName: Full=Uncharacterized protein {ECO:0000313|EMBL:EOY04039.1};	--	GO:0016021,integral component of membrane	--
Cluster-7319.123471	14.33	12.68	12.37	0.68	4.87	2.69	-2.19397	6.18855e-05	0.0205403	down	--	PREDICTED: uncharacterized protein LOC109186714 [Ipomoea nil]	--	--	--	--	--
Cluster-7319.91208	16.76	31.1	61.05	9.6	10.7	15.55	-1.5475	6.24177e-05	0.0205475	down	--	--	--	--	--	--	--
Cluster-7319.125750	9.96	15.2	0	97.86	70.47	74.35	3.46739	6.25768e-05	0.0205475	up	K03233 elongation factor 1-gamma | (RefSeq) elongation factor 1-gamma-like (A)	EF1Bgamma class glutathione S-transferase, partial [Pinus tabuliformis]	RecName: Full=Probable elongation factor 1-gamma 1; Short=EF-1-gamma 1; AltName: Full=eEF-1B gamma 1;	SubName: Full=EF1Bgamma class glutathione S-transferase {ECO:0000313|EMBL:AGC13156.1}; EC=2.5.1.18 {ECO:0000313|EMBL:AGC13156.1}; Flags: Fragment;	Glutathione S-transferase	GO:0005737,cytoplasm; GO:0005829,cytosol; GO:0005634,nucleus; GO:0005886,plasma membrane; GO:0009506,plasmodesma; GO:0005773,vacuole; GO:0004364,glutathione transferase activity; GO:0003746,translation elongation factor activity; GO:0006749,glutathione metabolic process	--
Cluster-7319.101188	8.63	14.44	7.74	29.53	19.57	18.07	1.18149	6.28088e-05	0.0205475	up	--	--	--	--	--	--	--
Cluster-7319.123746	9.26	8.52	9.52	21.37	19.32	20.27	1.21077	6.37467e-05	0.0206853	up	K16302 metal transporter CNNM | (RefSeq) probable methyltransferase PMT28 (A)	PREDICTED: probable methyltransferase PMT25 [Ipomoea nil]	RecName: Full=Probable methyltransferase PMT26; EC=2.1.1.-;	SubName: Full=Uncharacterized protein {ECO:0000313|EMBL:KDO36646.1};	--	GO:0005737,cytoplasm; GO:0005768,endosome; GO:0005794,Golgi apparatus; GO:0000139,Golgi membrane; GO:0016021,integral component of membrane; GO:0005802,trans-Golgi network; GO:0008757,S-adenosylmethionine-dependent methyltransferase activity; GO:0032259,methylation	Putative S-adenosyl-L-methionine-dependent methyltransferase
Cluster-7319.79622	2.89	21.88	55.83	0.66	1.39	1.41	-4.48173	6.3835e-05	0.0206853	down	--	hypothetical protein SOVF_117290 [Spinacia oleracea]	RecName: Full=Defensin-like protein AX2; AltName: Full=Antifungal protein AX2;	SubName: Full=Uncharacterized protein {ECO:0000313|EMBL:KNA13408.1};	--	GO:0042742,defense response to bacterium; GO:0050832,defense response to fungus; GO:0031640,killing of cells of other organism	Gamma-thionin family
Cluster-7319.111595	0.47	0.05	0	2.1	1.15	1.61	3.25233	6.53023e-05	0.020945	up	--	--	--	--	--	--	--
Cluster-7319.106787	13.71	33.56	31.21	10.67	10.93	11.68	-1.18074	6.55118e-05	0.020945	down	K16055 trehalose 6-phosphate synthase/phosphatase [EC:2.4.1.15 3.1.3.12] | (RefSeq) probable alpha,alpha-trehalose-phosphate synthase [UDP-forming] 11 (A)	PREDICTED: probable alpha,alpha-trehalose-phosphate synthase [UDP-forming]	RecName: Full=Probable alpha,alpha-trehalose-phosphate synthase [UDP-forming] 11; EC=2.4.1.15; AltName: Full=Trehalose-6-phosphate synthase 11; Short=AtTPS11;	SubName: Full=probable alpha,alpha-trehalose-phosphate synthase [UDP-forming] 11 isoform X1 {ECO:0000313|RefSeq:XP_009768810.1};	Trehalose-6-phosphate synthase component TPS1 and related subunits	GO:0005829,cytosol; GO:0005739,mitochondrion; GO:0016791,phosphatase activity; GO:0016757,transferase activity, transferring glycosyl groups; GO:0005992,trehalose biosynthetic process; GO:0070413,trehalose metabolism in response to stress	Glycosyltransferase family 20
Cluster-7319.106678	17.44	16.15	19.68	6.38	5.47	8.33	-1.35068	6.55554e-05	0.020945	down	K08679 UDP-glucuronate 4-epimerase [EC:5.1.3.6] | (RefSeq) UDP-glucuronate 4-epimerase 5 (A)	UDP-glucuronate 4-epimerase 5 [Capsicum annuum]	RecName: Full=UDP-glucuronate 4-epimerase 4; EC=5.1.3.6; AltName: Full=UDP-glucuronic acid epimerase 4; Short=AtUGlcAE1;	SubName: Full=UDP-glucuronate 4-epimerase 5 {ECO:0000313|EMBL:PHT92616.1};	UDP-glucose 4-epimerase/UDP-sulfoquinovose synthase	GO:0032580,Golgi cisterna membrane; GO:0016021,integral component of membrane; GO:0050662,coenzyme binding; GO:0050378,UDP-glucuronate 4-epimerase activity; GO:0005975,carbohydrate metabolic process	--
Cluster-7319.94622	7.4	10.93	14.49	4.35	5.97	4.82	-1.06925	6.83334e-05	0.021731	down	K03844 alpha-1,2-mannosyltransferase [EC:2.4.1.131] | (RefSeq) alpha-1,2-mannosyltransferase (A)	PREDICTED: ACT domain-containing protein DS12, chloroplastic-like isoform X2 [Ipomoea nil]	RecName: Full=ACT domain-containing protein ACR11 {ECO:0000305}; AltName: Full=Protein ACT DOMAIN REPEATS 11 {ECO:0000303|PubMed:21861936}; Flags: Precursor;	SubName: Full=Uncharacterized protein {ECO:0000313|EMBL:KJB67342.1};	--	GO:0009507,chloroplast; GO:0009941,chloroplast envelope; GO:0009570,chloroplast stroma; GO:0009535,chloroplast thylakoid membrane; GO:0010319,stromule; GO:0009409,response to cold; GO:0009735,response to cytokinin; GO:0009416,response to light stimulus; GO:0009744,response to sucrose	--
Cluster-7319.82222	0.14	0.59	0	4.26	2.13	2.82	3.7309	7.05796e-05	0.0223414	up	--	--	--	--	--	--	--
Cluster-7319.148776	0	0.42	0	2.02	2.79	8.25	5.07873	7.17841e-05	0.022618	up	K03242 translation initiation factor 2 subunit 3 | (RefSeq) eukaryotic translation initiation factor 2 subunit gamma-like (A)	PREDICTED: eukaryotic translation initiation factor 2 subunit gamma-like [Ipomoea nil]	--	SubName: Full=Putative ovule protein {ECO:0000313|EMBL:JAP17821.1}; Flags: Fragment;	Translation initiation factor 2, gamma subunit (eIF-2gamma; GTPase)	GO:0005525,GTP binding	Initiation factor eIF2 gamma, C terminal
Cluster-7319.163859	0.31	1.7	0	13.35	6.36	3.97	3.67528	7.25356e-05	0.0227499	up	--	--	--	--	--	--	--
Cluster-7319.178706	0.03	0.26	0	1.1	0.59	1	3.29528	7.517e-05	0.0233618	up	--	--	--	--	--	--	--
Cluster-7319.9449	0	3.58	6.04	0	0.09	0.09	-5.61419	7.63685e-05	0.0236269	down	--	hypothetical protein PHAVU_005G134900g [Phaseolus vulgaris]	--	SubName: Full=Uncharacterized protein {ECO:0000313|EMBL:ESW22194.1};	--	--	Senescence regulator
Cluster-7319.107567	4.74	11.61	27.67	5.48	2.37	3.12	-1.94816	7.8585e-05	0.0240213	down	--	PREDICTED: GRF1-interacting factor 1 [Ziziphus jujuba]	RecName: Full=GRF1-interacting factor 1; Short=AtGIF1; AltName: Full=Protein ANGUSTIFOLIA 3; AltName: Full=Transcription coactivator GIF1;	SubName: Full=Uncharacterized protein {ECO:0000313|EMBL:EPS62268.1}; Flags: Fragment;	Calcium-responsive transcription coactivator	GO:0003713,transcription coactivator activity; GO:0009955,adaxial/abaxial pattern specification; GO:0008283,cell proliferation; GO:0048366,leaf development; GO:0006355,regulation of transcription, DNA-templated; GO:0006351,transcription, DNA-templated	--
Cluster-7319.40144	0.26	0.21	0	1.23	0.6	2.64	3.34385	7.87744e-05	0.0240213	up	--	--	--	--	--	--	--
Cluster-7319.61560	3.62	15.76	25.8	1.19	0.48	1.63	-3.7404	7.89037e-05	0.0240213	down	--	PREDICTED: suppressor protein SRP40-like isoform X1 [Ipomoea nil]	--	SubName: Full=Uncharacterized protein {ECO:0000313|EMBL:PHU24832.1};	Nuclear localization sequence binding protein	--	--
Cluster-7319.139506	11.09	28.65	25.51	8.08	3.65	7.98	-1.66729	7.90622e-05	0.0240213	down	K13493 cytokinin-N-glucosyltransferase [EC:2.4.1.-] | (RefSeq) UDP-glycosyltransferase 76C2 (A)	PREDICTED: UDP-glucose iridoid glucosyltransferase-like [Ipomoea nil]	RecName: Full=UDP-glucose iridoid glucosyltransferase; EC=2.4.1.-; AltName: Full=UDP-glucose glucosyltransferase 7; Short=CrUGT7; AltName: Full=UDP-glycosyltransferase 76A2;	SubName: Full=UDP-glucose iridoid glucosyltransferase-like isoform X2 {ECO:0000313|RefSeq:XP_016466962.1};	UDP-glucuronosyl and UDP-glucosyl transferase	GO:0035251,UDP-glucosyltransferase activity; GO:1900994,(-)-secologanin biosynthetic process	--
Cluster-7319.89632	73.09	116.71	144.82	26.94	37.64	67.41	-1.28259	8.13716e-05	0.0244333	down	K15382 solute carrier family 50 (sugar transporter) | (RefSeq) bidirectional sugar transporter SWEET4 (A)	PREDICTED: bidirectional sugar transporter SWEET4 [Ipomoea nil]	RecName: Full=Bidirectional sugar transporter SWEET7 {ECO:0000303|PubMed:21107422}; Short=AtSWEET7 {ECO:0000303|PubMed:21107422}; AltName: Full=Protein SUGARS WILL EVENTUALLY BE EXPORTED TRANSPORTERS 7 {ECO:0000303|PubMed:21107422};	RecName: Full=Bidirectional sugar transporter SWEET {ECO:0000256|RuleBase:RU910715};	Multitransmembrane protein	GO:0016021,integral component of membrane; GO:0005887,integral component of plasma membrane; GO:0051119,sugar transmembrane transporter activity; GO:0008643,carbohydrate transport	Sugar efflux transporter for intercellular exchange
Cluster-7319.86491	1.1	2.44	0	18.66	9.25	4.74	3.30459	8.14764e-05	0.0244333	up	--	--	--	--	--	--	--
Cluster-7319.45779	2.65	2.56	1.14	7.53	5.18	5.12	1.54332	8.2195e-05	0.0245411	up	K13080 flavanone 7-O-glucoside 2''-O-beta-L-rhamnosyltransferase [EC:2.4.1.236] | (RefSeq) flavanone 7-O-glucoside 2''-O-beta-L-rhamnosyltransferase (A)	PREDICTED: beta-D-glucosyl crocetin beta-1,6-glucosyltransferase-like [Ipomoea nil]	RecName: Full=Beta-D-glucosyl crocetin beta-1,6-glucosyltransferase; EC=2.4.1.330 {ECO:0000269|PubMed:22569263}; AltName: Full=UDP-glucose glucosyltransferase 9; Short=GjUGT9; AltName: Full=UDP-glycosyltransferase 94E5;	RecName: Full=Glycosyltransferase {ECO:0000256|RuleBase:RU362057}; EC=2.4.1.- {ECO:0000256|RuleBase:RU362057};	UDP-glucuronosyl and UDP-glucosyl transferase	GO:0016758,transferase activity, transferring hexosyl groups; GO:0008152,metabolic process	UDP-glucoronosyl and UDP-glucosyl transferase
Cluster-7319.108665	0	0.09	0	1.16	0.21	0.68	4.52512	8.67549e-05	0.0256938	up	K20178 vacuolar protein sorting-associated protein 8 | (RefSeq) uncharacterized LOC107864957 (A)	uncharacterized protein LOC111375444 [Olea europaea var. sylvestris]	RecName: Full=Putative ribonuclease H protein At1g65750; EC=3.1.26.4;	SubName: Full=Uncharacterized protein {ECO:0000313|EMBL:CCA65979.1};	FOG: Reverse transcriptase	GO:0046872,metal ion binding; GO:0003676,nucleic acid binding; GO:0004523,RNA-DNA hybrid ribonuclease activity	Reverse transcriptase (RNA-dependent DNA polymerase)
Cluster-7319.110615	0.79	2.08	0.19	7.9	9.1	3.27	2.80812	8.70618e-05	0.0256938	up	--	--	--	--	--	--	--
Cluster-7319.37246	0.14	0.89	0	3.75	3.68	2.7	3.37875	8.75588e-05	0.0256938	up	--	--	--	--	--	--	--
Cluster-7319.95966	2	4.22	2.45	7.6	8.34	5.39	1.35104	8.86189e-05	0.0258296	up	--	--	--	--	--	--	--
Cluster-7319.97226	4.83	11.22	6.21	17.89	17.02	14.13	1.1966	8.9155e-05	0.0258296	up	--	PREDICTED: remorin-like [Ipomoea nil]	RecName: Full=Remorin; AltName: Full=pp34;	SubName: Full=Uncharacterized protein {ECO:0000313|EnsemblPlants:ORGLA04G0169100.1};	--	GO:0005886,plasma membrane; GO:0048032,galacturonate binding; GO:0007267,cell-cell signaling	Remorin, C-terminal region
Cluster-7319.84130	2.42	4.61	4.02	0.94	1.9	0.74	-1.58271	9.02893e-05	0.0258777	down	--	PREDICTED: uncharacterized protein LOC109159968 isoform X2 [Ipomoea nil]	--	--	--	--	Putative gypsy type transposon
Cluster-7319.30293	0.38	0.27	0.26	7.89	0.45	1.59	3.53482	9.0805e-05	0.0258777	up	K14494 DELLA protein | (RefSeq) DELLA protein GAI-like (A)	PREDICTED: scarecrow-like protein 28 [Ipomoea nil]	RecName: Full=Scarecrow-like protein 28; Short=AtSCL28; AltName: Full=GRAS family protein 8; Short=AtGRAS-8;	SubName: Full=Uncharacterized protein {ECO:0000313|EMBL:ESW27554.1};	--	GO:0005634,nucleus; GO:0003700,DNA-binding transcription factor activity; GO:0043565,sequence-specific DNA binding; GO:1900459,positive regulation of brassinosteroid mediated signaling pathway; GO:0006355,regulation of transcription, DNA-templated; GO:0006351,transcription, DNA-templated	GRAS domain family
Cluster-8551.0	0.14	0.21	0	3.02	1.13	0.6	3.85851	9.08347e-05	0.0258777	up	--	--	--	--	--	--	--
Cluster-7319.137167	0	0.54	0	7.83	2.67	4.41	4.92139	9.3195e-05	0.0263307	up	--	PREDICTED: F-box protein At4g18380-like [Ipomoea nil]	RecName: Full=F-box protein At5g46170;	SubName: Full=Uncharacterized protein {ECO:0000313|EMBL:KRH11156.1, ECO:0000313|EnsemblPlants:GLYMA15G09920.1};	--	GO:0009506,plasmodesma; GO:0009736,cytokinin-activated signaling pathway; GO:0010286,heat acclimation; GO:0009914,hormone transport	--
Cluster-7319.143151	0.75	0.78	0	4.76	4.11	2.85	2.99407	9.48546e-05	0.0265799	up	--	--	--	--	--	--	--
Cluster-7319.186725	0.45	0.62	0	4.43	2.71	2.81	3.29489	9.58775e-05	0.0267569	up	--	--	--	--	--	--	--
Cluster-7319.103484	56.16	100.53	113.28	23.76	55.26	25.7	-1.31422	9.92884e-05	0.0275961	down	--	hypothetical protein A4A49_22363 [Nicotiana attenuata]	--	SubName: Full=Uncharacterized protein {ECO:0000313|EnsemblPlants:PGSC0003DMT400000842};	--	--	--
Cluster-7319.91773	8.63	9.77	15.83	4.46	4.67	4.69	-1.25903	0.000103858	0.0286334	down	K15406 wax-ester synthase / diacylglycerol O-acyltransferase [EC:2.3.1.75 2.3.1.20] | (RefSeq) LOW QUALITY PROTEIN: O-acyltransferase WSD1-like (A)	PREDICTED: O-acyltransferase WSD1-like isoform X1 [Ipomoea nil]	RecName: Full=O-acyltransferase WSD1; AltName: Full=Diacylglycerol O-acyltransferase; Short=DGAT; EC=2.3.1.20; AltName: Full=Long-chain-alcohol O-fatty-acyltransferase; EC=2.3.1.75; AltName: Full=Wax synthase; Short=WS;	SubName: Full=Uncharacterized protein {ECO:0000313|EMBL:CDO97195.1};	--	GO:0005783,endoplasmic reticulum; GO:0005789,endoplasmic reticulum membrane; GO:0016021,integral component of membrane; GO:0005886,plasma membrane; GO:0102966,arachidoyl-CoA:1-dodecanol O-acyltransferase activity; GO:0004144,diacylglycerol O-acyltransferase activity; GO:0047196,long-chain-alcohol O-fatty-acyltransferase activity; GO:0103095,wax ester synthase activity; GO:0019432,triglyceride bio…	Protein of unknown function (DUF1298)
Cluster-7319.3428	0	0.09	0	0.98	1.53	1.64	5.44708	0.000105207	0.0288518	up	K05391 cyclic nucleotide gated channel, plant | (RefSeq) putative cyclic nucleotide-gated ion channel 15 (A)	uncharacterized protein LOC111381341 isoform X1 [Olea europaea var. sylvestris]	--	SubName: Full=Uncharacterized protein {ECO:0000313|EMBL:EOY06959.1};	FOG: Reverse transcriptase	GO:0003676,nucleic acid binding; GO:0004523,RNA-DNA hybrid ribonuclease activity	Domain of unknown function (DUF4283)
Cluster-7319.94460	47.14	48.29	39.49	13.88	14.45	24.68	-1.29543	0.000107133	0.029094	down	--	--	--	--	--	--	--
Cluster-7319.116249	42.97	56.44	73.32	23.3	28.34	24.34	-1.13001	0.000107844	0.029094	down	--	--	--	--	--	--	--
Cluster-7319.61019	0.29	0.78	0.11	2.31	1.78	1.3	2.2524	0.000109021	0.029094	up	--	--	--	--	--	--	--
Cluster-7319.116399	0	0.23	0	3.08	1.38	0.49	4.50733	0.000109281	0.029094	up	K02912 large subunit ribosomal protein L32e | (RefSeq) 60S ribosomal protein L32-1-like (A)	PREDICTED: 60S ribosomal protein L32-1-like [Ipomoea nil]	RecName: Full=60S ribosomal protein L32-1;	SubName: Full=60S ribosomal protein L32-1 {ECO:0000313|EMBL:EXB58323.1};	60S ribosomal protein L32	GO:0005829,cytosol; GO:0022625,cytosolic large ribosomal subunit; GO:0022626,cytosolic ribosome; GO:0005730,nucleolus; GO:0042788,polysomal ribosome; GO:0003735,structural constituent of ribosome; GO:0006412,translation	Ribosomal protein L32
Cluster-7319.109819	5.93	10.41	11.5	3	4.52	3.32	-1.31242	0.000109537	0.029094	down	--	PREDICTED: BEL1-like homeodomain protein 1 isoform X2 [Ipomoea nil]	--	SubName: Full=Uncharacterized protein {ECO:0000313|EMBL:EPS74374.1};	--	--	--
Cluster-7319.90802	4.02	1.7	0.96	5.81	8.72	7.43	1.75692	0.000110209	0.029094	up	K05277 leucoanthocyanidin dioxygenase [EC:1.14.11.19] | (RefSeq) ANS; leucoanthocyanidin dioxygenase-like (A)	anthocyanidin synthase [Ipomoea horsfalliae]	RecName: Full=Leucoanthocyanidin dioxygenase; Short=LDOX; Short=Leucocyanidin oxygenase; EC=1.14.11.19 {ECO:0000250|UniProtKB:Q96323}; AltName: Full=Leucoanthocyanidin hydroxylase;	SubName: Full=Anthocyanidin synthase {ECO:0000313|EMBL:ACS71531.1};	Iron/ascorbate family oxidoreductases	GO:0031418,L-ascorbic acid binding; GO:0050589,leucocyanidin oxygenase activity; GO:0046872,metal ion binding; GO:0009718,anthocyanin-containing compound biosynthetic process	2OG-Fe(II) oxygenase superfamily
Cluster-7319.103254	0	0.28	0	3.11	0.42	0.99	4.09234	0.000113345	0.0297614	up	--	PREDICTED: uncharacterized protein LOC109178453 [Ipomoea nil]	--	--	--	--	Domain of unknown function (DUF4283)
Cluster-7319.75886	0.11	0.11	0	0.94	1.02	0.9	3.80277	0.000113608	0.0297614	up	K20456 oxysterol-binding protein 1 | (RefSeq) oxysterol-binding protein-related protein 2A (A)	PREDICTED: oxysterol-binding protein-related protein 2A isoform X2 [Ipomoea nil]	--	SubName: Full=Uncharacterized protein {ECO:0000313|EMBL:CDP09928.1};	--	--	--
Cluster-7319.113900	3.14	6.2	1.9	16	11.12	11.75	1.86307	0.000114218	0.0297856	up	--	--	--	--	--	--	--
Cluster-7319.27302	0.3	0.93	0.29	4.65	2.8	3.14	2.89204	0.000114572	0.0297856	up	--	--	--	--	--	--	--
Cluster-7319.110006	8.34	9.03	14.23	3.4	4.81	4.89	-1.22162	0.000116933	0.0301908	down	K01537 Ca2+-transporting ATPase [EC:3.6.3.8] | (RefSeq) calcium-transporting ATPase 2, plasma membrane-type isoform X1 (A)	protein C2-DOMAIN ABA-RELATED 4 [Sesamum indicum]	RecName: Full=Protein C2-DOMAIN ABA-RELATED 5 {ECO:0000303|PubMed:25465408};	SubName: Full=Uncharacterized protein {ECO:0000313|EMBL:CDP02696.1};	Predicted Ca2+-dependent phospholipid-binding protein	GO:0005634,nucleus; GO:0005886,plasma membrane; GO:0005096,GTPase activator activity; GO:0046872,metal ion binding; GO:0005543,phospholipid binding; GO:0009738,abscisic acid-activated signaling pathway; GO:0009789,positive regulation of abscisic acid-activated signaling pathway; GO:0043547,positive regulation of GTPase activity	--
Cluster-7319.34745	1.09	1.71	0	7.25	5.99	4.35	2.72361	0.000117013	0.0301908	up	--	--	--	--	--	--	--
Cluster-7319.127175	2.77	11.4	9.24	0.56	3.12	0.36	-2.49305	0.000118543	0.0304705	down	--	--	--	--	--	--	--
Cluster-7319.46210	0.07	0.52	0	1.87	1.15	2.52	3.32111	0.000119853	0.0305429	up	--	--	--	--	--	--	--
Cluster-7319.37263	0	0.41	0	2.35	2.02	1.56	3.92515	0.000119881	0.0305429	up	--	--	--	--	--	--	--
Cluster-7319.152360	0.22	0.46	0	3.5	1.48	2.18	3.46933	0.000120666	0.0305429	up	K13436 pto-interacting protein 1 [EC:2.7.11.1] | (RefSeq) PTI1-like tyrosine-protein kinase 2 (A)	PREDICTED: protein kinase APK1A, chloroplastic-like [Ipomoea nil]	RecName: Full=Probable serine/threonine-protein kinase PBL11 {ECO:0000305}; EC=2.7.11.1 {ECO:0000305}; AltName: Full=PBS1-like protein 11 {ECO:0000303|PubMed:20413097};	SubName: Full=probable serine/threonine-protein kinase NAK {ECO:0000313|RefSeq:XP_004492356.1, ECO:0000313|RefSeq:XP_004492357.1};	Serine/threonine protein kinase	GO:0005886,plasma membrane; GO:0005524,ATP binding; GO:0004675,transmembrane receptor protein serine/threonine kinase activity; GO:0007166,cell surface receptor signaling pathway; GO:0006952,defense response; GO:0006468,protein phosphorylation	--
Cluster-7319.91184	1.41	1.66	1.29	13.32	2.96	1.91	2.11746	0.000121113	0.0305429	up	--	PREDICTED: psbP domain-containing protein 4, chloroplastic isoform X2 [Erythranthe guttata]	RecName: Full=PsbP domain-containing protein 4, chloroplastic; AltName: Full=OEC23-like protein 5; Flags: Precursor;	SubName: Full=Uncharacterized protein {ECO:0000313|EMBL:EYU23837.1};	--	GO:0009507,chloroplast; GO:0009570,chloroplast stroma; GO:0009534,chloroplast thylakoid; GO:0009543,chloroplast thylakoid lumen; GO:0019898,extrinsic component of membrane; GO:0009654,photosystem II oxygen evolving complex; GO:0009579,thylakoid; GO:0031977,thylakoid lumen; GO:0005509,calcium ion binding; GO:0015979,photosynthesis	--
Cluster-7319.92305	4.57	4.19	4.24	26.25	8.89	6.17	1.72048	0.000121505	0.0305429	up	--	PREDICTED: uncharacterized protein LOC109156885 [Ipomoea nil]	--	SubName: Full=chaperone protein DnaJ-like {ECO:0000313|RefSeq:XP_016456210.1, ECO:0000313|RefSeq:XP_016456211.1};	Molecular chaperone (DnaJ superfamily)	--	DnaJ domain
Cluster-7319.92827	240.49	121.79	146.27	419.52	296.44	301.8	1.04484	0.000123014	0.0306965	up	K09490 heat shock 70kDa protein 5 | (RefSeq) luminal-binding protein 5-like (A)	hypothetical protein B456_007G020600 [Gossypium raimondii]	RecName: Full=Mediator of RNA polymerase II transcription subunit 37a; AltName: Full=Heat shock 70 kDa protein 11; AltName: Full=Heat shock protein 70-11; Short=AtHsp70-11; AltName: Full=Luminal-binding protein 1; Short=AtBP1; Short=BiP1; Flags: Precursor;	SubName: Full=Uncharacterized protein {ECO:0000313|EMBL:KJB39585.1};	Molecular chaperones GRP78/BiP/KAR2, HSP70 superfamily	GO:0005618,cell wall; GO:0009507,chloroplast; GO:0005829,cytosol; GO:0005783,endoplasmic reticulum; GO:0005788,endoplasmic reticulum lumen; GO:0005794,Golgi apparatus; GO:0016592,mediator complex; GO:0005886,plasma membrane; GO:0009506,plasmodesma; GO:0005774,vacuolar membrane; GO:0005773,vacuole; GO:0005524,ATP binding; GO:0006355,regulation of transcription, DNA-templated; GO:0006351,transcript…	Hsp70 protein
Cluster-7319.113261	10.01	5.08	5.67	15.1	16.22	11.6	1.08744	0.000124148	0.0308667	up	K01669 deoxyribodipyrimidine photo-lyase [EC:4.1.99.3] | (RefSeq) cryptochrome DASH, chloroplastic/mitochondrial (A)	PREDICTED: cryptochrome DASH, chloroplastic/mitochondrial [Ipomoea nil]	RecName: Full=Cryptochrome DASH, chloroplastic/mitochondrial {ECO:0000303|PubMed:16876787}; AltName: Full=Cryptochrome-3 {ECO:0000303|PubMed:16876787}; AltName: Full=Protein CRY-DASH {ECO:0000303|PubMed:16876787}; Flags: Precursor;	SubName: Full=Deoxyribodipyrimidine photolyase/cryptochrome {ECO:0000313|EMBL:PIN15927.1}; EC=4.1.99.3 {ECO:0000313|EMBL:PIN15927.1};	Deoxyribodipyrimidine photolyase/cryptochrome	GO:0009507,chloroplast; GO:0005739,mitochondrion; GO:0003677,DNA binding; GO:0003913,DNA photolyase activity; GO:0006281,DNA repair; GO:0018298,protein-chromophore linkage	DNA photolyase
Cluster-7319.93600	503.48	263.19	310.78	788.88	671.58	690.26	1.02609	0.000124822	0.0309219	up	K09490 heat shock 70kDa protein 5 | (RefSeq) mediator of RNA polymerase II transcription subunit 37f-like (A)	hypothetical protein B456_007G020600 [Gossypium raimondii]	RecName: Full=Mediator of RNA polymerase II transcription subunit 37a; AltName: Full=Heat shock 70 kDa protein 11; AltName: Full=Heat shock protein 70-11; Short=AtHsp70-11; AltName: Full=Luminal-binding protein 1; Short=AtBP1; Short=BiP1; Flags: Precursor;	SubName: Full=Uncharacterized protein {ECO:0000313|EMBL:KJB39586.1};	Molecular chaperones GRP78/BiP/KAR2, HSP70 superfamily	GO:0005618,cell wall; GO:0009507,chloroplast; GO:0005829,cytosol; GO:0005783,endoplasmic reticulum; GO:0005788,endoplasmic reticulum lumen; GO:0005794,Golgi apparatus; GO:0016592,mediator complex; GO:0005886,plasma membrane; GO:0009506,plasmodesma; GO:0005774,vacuolar membrane; GO:0005773,vacuole; GO:0005524,ATP binding; GO:0006355,regulation of transcription, DNA-templated; GO:0006351,transcript…	Hsp70 protein
Cluster-7319.23009	0.59	0.35	0	2.87	1.48	2.61	2.9506	0.000126102	0.0311262	up	--	--	--	--	--	--	--
Cluster-7319.141821	0.54	1.12	0.32	4.78	3.17	2.4	2.4459	0.000127282	0.0312944	up	--	--	--	--	--	--	--
Cluster-7319.93070	8.66	4.63	2.6	16.54	12.08	11.48	1.38167	0.000127698	0.0312944	up	K05278 flavonol synthase [EC:1.14.11.23] | (RefSeq) flavonol synthase/flavanone 3-hydroxylase-like (A)	PREDICTED: flavonol synthase/flavanone 3-hydroxylase-like [Ipomoea nil]	RecName: Full=Flavonol synthase/flavanone 3-hydroxylase; Short=FLS; EC=1.14.11.23 {ECO:0000250|UniProtKB:Q7XZQ6}; EC=1.14.11.9 {ECO:0000250|UniProtKB:Q7XZQ6};	SubName: Full=flavonol synthase/flavanone 3-hydroxylase {ECO:0000313|RefSeq:XP_016472273.1};	Iron/ascorbate family oxidoreductases	GO:0005737,cytoplasm; GO:0045431,flavonol synthase activity; GO:0031418,L-ascorbic acid binding; GO:0046872,metal ion binding; GO:0045486,naringenin 3-dioxygenase activity	2OG-Fe(II) oxygenase superfamily
Cluster-7319.88256	28.45	27.21	32	12.72	9.21	19.21	-1.03073	0.000130011	0.031508	down	--	--	--	--	--	--	--
Cluster-7319.105715	0.1	0.21	0	2.98	1.73	1.01	4.24182	0.000130539	0.031508	up	K13115 coiled-coil domain-containing protein 130 | (RefSeq) coiled-coil domain-containing protein 130-like (A)	PREDICTED: coiled-coil domain-containing protein 130-like [Ipomoea nil]	--	SubName: Full=Uncharacterized protein {ECO:0000313|EMBL:PHU02105.1}; Flags: Fragment;	C2C2-type Zn-finger protein	--	--
Cluster-7319.151165	0	0.26	0	3.32	1.9	1.67	4.80376	0.000130813	0.031508	up	--	--	--	--	--	--	--
Cluster-7319.88736	33.67	25.6	20.96	65.8	46.97	46.83	1.03873	0.000131721	0.031508	up	K10781 fatty acyl-ACP thioesterase B [EC:3.1.2.14 3.1.2.21] | (RefSeq) uncharacterized protein LOC113347984 isoform X1 (A)	MLP-like protein 423 [Morus notabilis]	RecName: Full=MLP-like protein 423;	SubName: Full=MLP-like protein 423 {ECO:0000313|EMBL:EXB82638.1};	--	GO:0016020,membrane; GO:0006952,defense response; GO:0009607,response to biotic stimulus	Pathogenesis-related protein Bet v I family
Cluster-7319.96707	7.71	7.4	4.74	15.93	10.02	17.79	1.19781	0.000132049	0.031508	up	K23113 structural maintenance of chromosomes flexible hinge domain-containing protein 1 | (RefSeq) uncharacterized protein LOC110767159 (A)	PREDICTED: protein DEFECTIVE IN MERISTEM SILENCING 3-like isoform X2 [Ipomoea nil]	RecName: Full=Protein DEFECTIVE IN MERISTEM SILENCING 3; AltName: Full=Protein INVOLVED IN DE NOVO 1;	SubName: Full=Uncharacterized protein {ECO:0000313|EMBL:JAP29372.1};	--	GO:0000419,RNA polymerase V complex; GO:0042803,protein homodimerization activity; GO:0006306,DNA methylation; GO:0031047,gene silencing by RNA; GO:0070921,regulation of production of siRNA involved in chromatin silencing by small RNA; GO:0080188,RNA-directed DNA methylation	--
Cluster-7319.82547	40.28	79.36	93.71	29.31	41.48	26.24	-1.09092	0.000132249	0.031508	down	--	PREDICTED: uncharacterized protein LOC107798225 [Nicotiana tabacum]	--	SubName: Full=uncharacterized protein LOC107798225 {ECO:0000313|RefSeq:XP_016476684.1};	--	--	PLATZ transcription factor
Cluster-13565.0	0.28	0.41	0.24	0.96	0.94	1.85	2.07519	0.000136139	0.0321242	up	K01205 alpha-N-acetylglucosaminidase [EC:3.2.1.50] | (RefSeq) alpha-N-acetylglucosaminidase-like (A)	PREDICTED: uncharacterized protein LOC109173927 [Ipomoea nil]	--	SubName: Full=Uncharacterized protein {ECO:0000313|EnsemblPlants:TRIAE_CS42_7AS_TGACv1_569510_AA1817810.1};	--	--	Putative gypsy type transposon
Cluster-7319.90012	8.75	19.65	18.59	5.9	5.99	7.71	-1.20237	0.000136253	0.0321242	down	K13447 respiratory burst oxidase [EC:1.6.3.- 1.11.1.-] | (RefSeq) LOW QUALITY PROTEIN: respiratory burst oxidase homolog protein C (A)	respiratory burst oxidase-like protein, partial [Calotropis procera]	RecName: Full=Respiratory burst oxidase homolog protein C; EC=1.11.1.-; EC=1.6.3.-; AltName: Full=NADPH oxidase RBOHC; AltName: Full=StRBOHC;	SubName: Full=Respiratory burst oxidase-like protein {ECO:0000313|EMBL:AND76216.1}; Flags: Fragment;	Ferric reductase, NADH/NADPH oxidase and related proteins	GO:0016021,integral component of membrane; GO:0005509,calcium ion binding; GO:0050664,oxidoreductase activity, acting on NAD(P)H, oxygen as acceptor; GO:0004601,peroxidase activity	Respiratory burst NADPH oxidase
Cluster-7319.55192	7.88	8.5	14.37	2.05	3.38	3.98	-1.6544	0.000136965	0.0321811	down	--	hypothetical protein 205D04_20 [Arachis hypogaea]	--	SubName: Full=Uncharacterized protein {ECO:0000313|EMBL:AEL30380.1};	--	GO:0003676,nucleic acid binding; GO:0008270,zinc ion binding; GO:0015074,DNA integration	--
Cluster-7319.62500	6.04	7.5	11.84	3.14	2.97	4.37	-1.22007	0.000137894	0.0322885	down	--	--	--	--	--	--	--
Cluster-7319.82964	15.63	11.52	23.2	37.01	30.97	30.53	1.0161	0.00013876	0.0322979	up	K00261 glutamate dehydrogenase (NAD(P)+) [EC:1.4.1.3] | (RefSeq) glutamate dehydrogenase B (A)	PREDICTED: glutamate dehydrogenase B [Ipomoea nil]	RecName: Full=Glutamate dehydrogenase B; Short=GDH B; EC=1.4.1.3;	RecName: Full=Glutamate dehydrogenase {ECO:0000256|PIRNR:PIRNR000185};	Glutamate/leucine/phenylalanine/valine dehydrogenases	GO:0004353,glutamate dehydrogenase [NAD(P)+] activity; GO:0006520,cellular amino acid metabolic process	Glutamate/Leucine/Phenylalanine/Valine dehydrogenase
Cluster-7319.168500	0.22	1.13	0	2.76	4.48	2.78	2.96804	0.000138879	0.0322979	up	--	--	--	--	--	--	--
Cluster-7319.12970	0.69	2.19	0	8.8	6.95	4.58	2.91742	0.000140352	0.0324199	up	K12827 splicing factor 3A subunit 3 | (RefSeq) splicing factor 3A subunit 3 (A)	PREDICTED: splicing factor 3A subunit 3 [Solanum tuberosum]	RecName: Full=Splicing factor SF3a60 homolog {ECO:0000305}; AltName: Full=Protein ATROPOS {ECO:0000303|PubMed:18702672}; AltName: Full=Splicing factor ATO {ECO:0000305};	SubName: Full=Uncharacterized protein {ECO:0000313|EnsemblPlants:PGSC0003DMT400023452};	Splicing factor 3a, subunit 3	GO:0005829,cytosol; GO:0005681,spliceosomal complex; GO:0003723,RNA binding; GO:0008270,zinc ion binding; GO:0000398,mRNA splicing, via spliceosome; GO:0045694,regulation of embryo sac egg cell differentiation	Domain of unknown function (DUF3449)
Cluster-7319.46978	0.13	0.41	0	3.06	2.17	1.93	3.81732	0.000141014	0.0324372	up	K14638 solute carrier family 15 (peptide/histidine transporter), member 3/4 | (RefSeq) protein NRT1/ PTR FAMILY 7.2-like (A)	uncharacterized protein LOC111394327 [Olea europaea var. sylvestris]	RecName: Full=Protein NRT1/ PTR FAMILY 7.2; Short=AtNPF7.2; AltName: Full=Nitrate transporter 1.8;	SubName: Full=Uncharacterized protein {ECO:0000313|EMBL:OIT20103.1};	--	GO:0016021,integral component of membrane; GO:0005886,plasma membrane; GO:0015112,nitrate transmembrane transporter activity; GO:0015293,symporter activity; GO:0042128,nitrate assimilation; GO:0046686,response to cadmium ion; GO:0010167,response to nitrate	--
Cluster-7319.73974	10.42	8.08	13.94	1.09	3.89	2.58	-2.04992	0.000141376	0.0324372	down	--	--	--	--	--	--	--
Cluster-7319.46453	0	0.65	0	3.15	2.39	2.25	3.68678	0.00014798	0.0338389	up	--	--	--	--	--	--	--
Cluster-18501.0	0.27	0.41	0.04	2.31	1.17	0.91	2.66007	0.000149288	0.0339671	up	K12447 UDP-sugar pyrophosphorylase [EC:2.7.7.64] | (RefSeq) uncharacterized protein LOC104808371 (A)	uncharacterized protein LOC109834566 [Asparagus officinalis]	--	SubName: Full=Uncharacterized protein {ECO:0000313|EMBL:JAV45066.1};	FOG: Transposon-encoded proteins with TYA, reverse transcriptase, integrase domains in various combinations	--	gag-polypeptide of LTR copia-type
Cluster-7319.125656	2.85	3.42	3.09	1.28	1.77	0.74	-1.26387	0.000155495	0.0352042	down	--	--	--	--	--	--	--
Cluster-7319.116897	1.12	3.68	0.94	7.83	8.62	6.07	2.04587	0.000156376	0.0352375	up	--	--	--	--	--	--	--
Cluster-7319.92205	0.25	0.53	0	6.61	2.03	44.69	6.19304	0.000156673	0.0352375	up	K04077 chaperonin GroEL | (RefSeq) ruBisCO large subunit-binding protein subunit beta, chloroplastic (A)	PREDICTED: ruBisCO large subunit-binding protein subunit beta, chloroplastic [Ipomoea nil]	RecName: Full=Chaperonin 60 subunit beta 1, chloroplastic; Short=CPN-60 beta 1; AltName: Full=60 kDa chaperonin subunit beta 1; AltName: Full=RuBisCO large subunit-binding protein subunit beta, chloroplastic; Flags: Precursor;	SubName: Full=chaperonin 60 subunit beta 2, chloroplastic-like {ECO:0000313|RefSeq:XP_016476096.1};	Mitochondrial chaperonin, Cpn60/Hsp60p	GO:0048046,apoplast; GO:0009507,chloroplast; GO:0009941,chloroplast envelope; GO:0009570,chloroplast stroma; GO:0022626,cytosolic ribosome; GO:0016020,membrane; GO:0005739,mitochondrion; GO:0005886,plasma membrane; GO:0010319,stromule; GO:0005524,ATP binding; GO:0044183,protein binding involved in protein folding; GO:0019904,protein domain specific binding; GO:0051082,unfolded protein binding; GO…	TCP-1/cpn60 chaperonin family
Cluster-7319.122187	0.26	0.53	0	3.22	1.98	0.9	2.99612	0.00015782	0.0353792	up	K19026 spatacsin | (RefSeq) uncharacterized LOC107760795 (A)	uncharacterized protein LOC105180271 [Sesamum indicum]	RecName: Full=Putative ribonuclease H protein At1g65750; EC=3.1.26.4;	SubName: Full=uncharacterized protein LOC104219482 {ECO:0000313|RefSeq:XP_009768473.1};	FOG: Reverse transcriptase	GO:0046872,metal ion binding; GO:0003676,nucleic acid binding; GO:0004523,RNA-DNA hybrid ribonuclease activity	--
Cluster-7319.55203	7.67	17.05	22.38	3.79	5.56	7.11	-1.45944	0.000158596	0.035437	down	K03327 multidrug resistance protein, MATE family | (RefSeq) hypothetical protein (A)	PREDICTED: probable LRR receptor-like serine/threonine-protein kinase At1g53430 [Ipomoea nil]	RecName: Full=Probable LRR receptor-like serine/threonine-protein kinase At1g53430; EC=2.7.11.1; Flags: Precursor;	SubName: Full=Non-specific serine/threonine protein kinase {ECO:0000313|EMBL:PIN25481.1}; EC=2.7.11.1 {ECO:0000313|EMBL:PIN25481.1};	--	GO:0016021,integral component of membrane; GO:0005886,plasma membrane; GO:0005524,ATP binding; GO:0004674,protein serine/threonine kinase activity	--
Cluster-7319.104116	6.45	7.87	8.93	17.08	15.89	16.59	1.14262	0.000161651	0.0360018	up	--	--	--	--	--	--	--
Cluster-7319.62286	2.33	10.41	9.99	1.88	2.63	1.64	-1.83028	0.000164294	0.0364716	down	K00899 5-methylthioribose kinase [EC:2.7.1.100] | (RefSeq) methylthioribose kinase-like (A)	PREDICTED: methylthioribose kinase-like [Ipomoea nil]	RecName: Full=Methylthioribose kinase 2; Short=MTR kinase 2; Short=OsMTK2; EC=2.7.1.100;	SubName: Full=methylthioribose kinase-like {ECO:0000313|RefSeq:XP_016508959.1, ECO:0000313|RefSeq:XP_016508960.1};	--	GO:0005524,ATP binding; GO:0046522,S-methyl-5-thioribose kinase activity; GO:0019509,L-methionine salvage from methylthioadenosine	Phosphotransferase enzyme family
Cluster-7319.45109	0.64	2.4	0.36	4.06	4.52	3.94	1.94231	0.000165106	0.0365333	up	K00915 inositol-polyphosphate multikinase [EC:2.7.1.140 2.7.1.151] | (RefSeq) inositol polyphosphate multikinase beta-like (A)	PREDICTED: ankyrin repeat-containing protein ITN1-like [Ipomoea nil]	RecName: Full=Ankyrin repeat-containing protein ITN1; AltName: Full=Protein INCREASED TOLERANCE TO NACL {ECO:0000303|PubMed:18643991};	SubName: Full=Ankyrin repeat-containing protein {ECO:0000313|EMBL:PHU18569.1};	FOG: Ankyrin repeat	GO:0016021,integral component of membrane; GO:0005634,nucleus; GO:0005886,plasma membrane; GO:0034613,cellular protein localization; GO:0009651,response to salt stress; GO:0007165,signal transduction	Ankyrin repeats (3 copies)
Cluster-7319.100651	1.16	1.06	0.41	4.04	3.51	1.34	1.79575	0.000167626	0.0369712	up	K11426 SET and MYND domain-containing protein | (RefSeq) histone-lysine N-methyltransferase ATXR4 isoform X1 (A)	Histone-lysine N-methyltransferase [Handroanthus impetiginosus]	RecName: Full=Histone-lysine N-methyltransferase ATXR4; EC=2.1.1.43; AltName: Full=Protein SET DOMAIN GROUP 38; AltName: Full=Trithorax-related protein 4; Short=TRX-related protein 4; Flags: Precursor;	SubName: Full=Histone-lysine N-methyltransferase {ECO:0000313|EMBL:PIN07801.1}; EC=2.1.1.43 {ECO:0000313|EMBL:PIN07801.1};	FOG: Transposon-encoded proteins with TYA, reverse transcriptase, integrase domains in various combinations	GO:0005634,nucleus; GO:0018024,histone-lysine N-methyltransferase activity	--
Cluster-7319.144799	0.36	2.14	0.47	5.21	5.38	3.47	2.34771	0.000168344	0.0370103	up	K14611 solute carrier family 23 (nucleobase transporter), member 1 | (RefSeq) nucleobase-ascorbate transporter 6 (A)	PREDICTED: nucleobase-ascorbate transporter 6 [Ipomoea nil]	RecName: Full=Nucleobase-ascorbate transporter 6; Short=AtNAT6;	SubName: Full=Nucleobase-ascorbate transporter 6 {ECO:0000313|EMBL:PHT65747.1};	Xanthine/uracil transporters	GO:0005618,cell wall; GO:0005783,endoplasmic reticulum; GO:0016021,integral component of membrane; GO:0009506,plasmodesma; GO:0005773,vacuole; GO:0022857,transmembrane transporter activity	Permease family
Cluster-7319.135294	2.04	6.16	1.83	11.45	8.43	9.17	1.60229	0.000170321	0.0371367	up	K11855 ubiquitin carboxyl-terminal hydrolase 36/42 [EC:3.4.19.12] | (RefSeq) ubiquitin carboxyl-terminal hydrolase 20-like (A)	PREDICTED: ubiquitin carboxyl-terminal hydrolase 20-like [Ipomoea nil]	RecName: Full=Ubiquitin carboxyl-terminal hydrolase 20; EC=3.4.19.12; AltName: Full=Deubiquitinating enzyme 20; Short=AtUBP20; AltName: Full=Ubiquitin thioesterase 20; AltName: Full=Ubiquitin-specific-processing protease 20;	SubName: Full=ubiquitin carboxyl-terminal hydrolase 21-like {ECO:0000313|RefSeq:XP_009791289.1};	Ubiquitin carboxyl-terminal hydrolase	GO:0036459,thiol-dependent ubiquitinyl hydrolase activity; GO:0016579,protein deubiquitination; GO:0006511,ubiquitin-dependent protein catabolic process	Ubiquitin carboxyl-terminal hydrolase
Cluster-7319.99853	2.05	3.1	1.68	8.79	8.42	3.4	1.63989	0.000170497	0.0371367	up	--	--	--	--	--	--	--
Cluster-7319.24890	2.92	3.71	0.78	11.74	14.12	6.69	2.20657	0.000170549	0.0371367	up	--	--	--	--	--	--	--
Cluster-7319.142330	0.23	0.72	0	3.66	2.03	2.38	3.16148	0.00017209	0.0373534	up	K12823 ATP-dependent RNA helicase DDX5/DBP2 [EC:3.6.4.13] | (RefSeq) ATP-dependent RNA helicase-like protein DB10 (A)	DEAD-box ATP-dependent RNA helicase 46 -like protein [Gossypium arboreum]	RecName: Full=DEAD-box ATP-dependent RNA helicase 14; EC=3.6.4.13;	SubName: Full=DEAD-box ATP-dependent RNA helicase 46-like protein {ECO:0000313|EMBL:KHG01046.1};	ATP-dependent RNA helicase	GO:0005737,cytoplasm; GO:0005730,nucleolus; GO:0005524,ATP binding; GO:0004004,ATP-dependent RNA helicase activity; GO:0016887,ATPase activity; GO:0003723,RNA binding; GO:0000184,nuclear-transcribed mRNA catabolic process, nonsense-mediated decay; GO:0010501,RNA secondary structure unwinding; GO:0006364,rRNA processing	DEAD/DEAH box helicase
Cluster-7319.23247	0.25	0.25	0.6	4.1	2.56	1.71	2.96213	0.000173614	0.0373868	up	K03595 GTPase | (RefSeq) GTPase Era (A)	PREDICTED: protein TONSOKU [Ipomoea nil]	RecName: Full=Protein TONSOKU; AltName: Full=Protein BRUSHY 1; AltName: Full=Protein MGOUN 3;	SubName: Full=Uncharacterized protein {ECO:0000313|EMBL:CBI37575.3};	FOG: Leucine rich repeat	GO:0016020,membrane; GO:0005654,nucleoplasm; GO:0005634,nucleus; GO:0051301,cell division; GO:0016569,covalent chromatin modification; GO:0000086,G2/M transition of mitotic cell cycle; GO:0009933,meristem structural organization; GO:0009934,regulation of meristem structural organization	Leucine Rich repeat
Cluster-7319.68544	0.18	0.7	0	2.81	2.84	0.7	2.90804	0.000174301	0.0373868	up	--	--	--	--	--	--	--
Cluster-7319.64984	3.23	14.57	12.12	3.69	3.49	2.39	-1.58919	0.000174378	0.0373868	down	K19476 vacuolar protein sorting-associated protein IST1 | (RefSeq) hypothetical protein (A)	PREDICTED: lysine histidine transporter-like 8 [Ipomoea nil]	RecName: Full=Lysine histidine transporter-like 8; AltName: Full=Amino acid transporter-like protein 1;	SubName: Full=Uncharacterized protein {ECO:0000313|EnsemblPlants:PGSC0003DMT400048002};	Amino acid transporters	GO:0016021,integral component of membrane; GO:0005886,plasma membrane; GO:0015171,amino acid transmembrane transporter activity; GO:0003333,amino acid transmembrane transport	Transmembrane amino acid transporter protein
Cluster-9989.0	0.06	0.29	0	1.42	1.05	1.01	3.40193	0.000175652	0.0373868	up	--	--	--	--	--	--	--
Cluster-7319.75503	3.69	10.09	1.8	23.41	14.95	11.01	1.72864	0.000176033	0.0373868	up	--	PREDICTED: uncharacterized membrane protein C776.05 isoform X1 [Ipomoea nil]	--	SubName: Full=uncharacterized membrane protein C776.05-like {ECO:0000313|RefSeq:XP_016466487.1};	Uncharacterized conserved protein	GO:0016021,integral component of membrane	Protein of unknown function (DUF2838)
Cluster-7319.115825	3.04	2.28	2.01	5.18	6.24	5.29	1.23496	0.000177295	0.03753	up	K01193 beta-fructofuranosidase [EC:3.2.1.26] | (RefSeq) acid beta-fructofuranosidase-like (A)	PREDICTED: acid beta-fructofuranosidase-like [Ipomoea nil]	RecName: Full=Acid beta-fructofuranosidase; EC=3.2.1.26; AltName: Full=Acid invertase; Short=AI; AltName: Full=Acid sucrose hydrolase; AltName: Full=Vacuolar invertase; Flags: Precursor;	SubName: Full=acid beta-fructofuranosidase AIV-18-like {ECO:0000313|RefSeq:XP_016490380.1};	Beta-fructofuranosidase (invertase)	GO:0016021,integral component of membrane; GO:0005775,vacuolar lumen; GO:0004575,sucrose alpha-glucosidase activity; GO:0005985,sucrose metabolic process	Glycosyl hydrolases family 32 N-terminal domain
Cluster-7319.97525	1.15	5.28	0.28	13.56	10.09	11.65	2.50475	0.000183226	0.0385795	up	K05909 laccase [EC:1.10.3.2] | (RefSeq) laccase-3-like (A)	PREDICTED: laccase-3-like [Ipomoea nil]	RecName: Full=Laccase-3; EC=1.10.3.2; AltName: Full=Benzenediol:oxygen oxidoreductase 3; AltName: Full=Diphenol oxidase 3; AltName: Full=Urishiol oxidase 3; Flags: Precursor;	SubName: Full=Uncharacterized protein {ECO:0000313|EnsemblPlants:Solyc06g082260.2.1};	Multicopper oxidases	GO:0048046,apoplast; GO:0005507,copper ion binding; GO:0052716,hydroquinone:oxygen oxidoreductase activity; GO:0016722,oxidoreductase activity, oxidizing metal ions; GO:0046274,lignin catabolic process	--
Cluster-7319.187950	1.49	2.76	0	20.28	11.2	13.13	3.51699	0.000184866	0.0386951	up	--	--	--	--	--	--	--
Cluster-7319.103398	0.27	0.81	0	4.43	2	1.24	2.90234	0.000185063	0.0386951	up	K20178 vacuolar protein sorting-associated protein 8 | (RefSeq) uncharacterized LOC107864957 (A)	uncharacterized protein LOC111375444 [Olea europaea var. sylvestris]	RecName: Full=Putative ribonuclease H protein At1g65750; EC=3.1.26.4;	SubName: Full=uncharacterized protein LOC107777548 {ECO:0000313|RefSeq:XP_016453089.1};	FOG: Reverse transcriptase	GO:0046872,metal ion binding; GO:0003676,nucleic acid binding; GO:0004523,RNA-DNA hybrid ribonuclease activity	Reverse transcriptase (RNA-dependent DNA polymerase)
Cluster-7319.118217	10.23	14.42	15.45	4.78	5.61	6.2	-1.21758	0.000186357	0.038847	down	--	--	--	--	--	--	--
Cluster-7319.58588	0	0.13	0.13	2.11	0.88	0.69	3.86433	0.000187341	0.0389333	up	K19882 O-palmitoleoyl-L-serine hydrolase [EC:3.1.1.98] | (RefSeq) pectin acetylesterase 8-like (A)	PREDICTED: pectin acetylesterase 8-like isoform X2 [Ipomoea nil]	RecName: Full=Pectin acetylesterase 8 {ECO:0000303|PubMed:25115560}; EC=3.1.1.- {ECO:0000305}; Flags: Precursor;	RecName: Full=Pectin acetylesterase {ECO:0000256|RuleBase:RU363114}; EC=3.1.1.- {ECO:0000256|RuleBase:RU363114};	Pectin acetylesterase and similar proteins	GO:0005576,extracellular region; GO:0009505,plant-type cell wall; GO:0052793,pectin acetylesterase activity; GO:0071555,cell wall organization	Pectinacetylesterase
Cluster-7319.64338	3.06	6.2	11.58	1.38	1.96	1.48	-2.05925	0.000190635	0.0394978	down	K23808 cytochrome P450 family 72 subfamily A polypeptide 67 [EC:1.14.13.-] | (GenBank) cytochrome P450 family monooxygenase (A)	PREDICTED: cytochrome P450 CYP72A219-like [Ipomoea nil]	RecName: Full=Cytochrome P450 CYP72A219; EC=1.14.-.-; AltName: Full=Cytochrome P450 CYP72A129;	SubName: Full=Cytochrome {ECO:0000313|EMBL:PHT43617.1};	Cytochrome P450 CYP4/CYP19/CYP26 subfamilies	GO:0016021,integral component of membrane; GO:0020037,heme binding; GO:0005506,iron ion binding; GO:0004497,monooxygenase activity; GO:0016705,oxidoreductase activity, acting on paired donors, with incorporation or reduction of molecular oxygen	Cytochrome P450
Cluster-7319.79998	6.53	3.02	2.31	18.38	12.65	7.28	1.73125	0.00019609	0.0401651	up	K10760 adenylate dimethylallyltransferase (cytokinin synthase) [EC:2.5.1.27 2.5.1.112] | (RefSeq) adenylate isopentenyltransferase 3, chloroplastic-like (A)	PREDICTED: adenylate isopentenyltransferase 3, chloroplastic-like [Ipomoea nil]	RecName: Full=Adenylate isopentenyltransferase 7, mitochondrial; Short=AtIPT7; EC=2.5.1.112; AltName: Full=Adenylate dimethylallyltransferase 7; AltName: Full=Cytokinin synthase 7; Flags: Precursor;	SubName: Full=Adenylate isopentenyltransferase {ECO:0000313|EMBL:BAG55006.1};	tRNA delta(2)-isopentenylpyrophosphate transferase	GO:0005739,mitochondrion; GO:0052623,ADP dimethylallyltransferase activity; GO:0009824,AMP dimethylallyltransferase activity; GO:0005524,ATP binding; GO:0052622,ATP dimethylallyltransferase activity; GO:0052381,tRNA dimethylallyltransferase activity; GO:0009691,cytokinin biosynthetic process; GO:0009860,pollen tube growth; GO:0006400,tRNA modification	IPP transferase
Cluster-7319.110814	22.66	41.1	77.51	20.1	12.4	19.46	-1.38638	0.000196703	0.0401651	down	K16055 trehalose 6-phosphate synthase/phosphatase [EC:2.4.1.15 3.1.3.12] | (RefSeq) probable alpha,alpha-trehalose-phosphate synthase [UDP-forming] 9 (A)	PREDICTED: probable alpha,alpha-trehalose-phosphate synthase [UDP-forming]	RecName: Full=Probable alpha,alpha-trehalose-phosphate synthase [UDP-forming] 10; EC=2.4.1.15; AltName: Full=Trehalose-6-phosphate synthase 10; Short=AtTPS10;	SubName: Full=probable alpha,alpha-trehalose-phosphate synthase [UDP-forming] 9 {ECO:0000313|RefSeq:XP_016443175.1};	Trehalose-6-phosphate synthase component TPS1 and related subunits	GO:0005737,cytoplasm; GO:0016791,phosphatase activity; GO:0016757,transferase activity, transferring glycosyl groups; GO:0005992,trehalose biosynthetic process; GO:0070413,trehalose metabolism in response to stress	--
Cluster-7319.150451	0.14	0.29	0.14	3.41	2.2	1.61	3.72995	0.000197312	0.0401651	up	--	--	--	--	--	--	--
Cluster-7319.83197	39.97	59.95	67.67	27.08	19.06	33.89	-1.00544	0.000197487	0.0401651	down	K15015 solute carrier family 32 (vesicular inhibitory amino acid transporter) | (RefSeq) vacuolar amino acid transporter 1 (A)	PREDICTED: vacuolar amino acid transporter 1 isoform X1 [Ipomoea nil]	RecName: Full=Amino acid transporter AVT1I {ECO:0000305}; Short=AtAvt1I {ECO:0000303|PubMed:27925655};	SubName: Full=vacuolar amino acid transporter 1-like {ECO:0000313|RefSeq:XP_016510810.1};	Amino acid transporters	GO:0016021,integral component of membrane; GO:0005774,vacuolar membrane; GO:0015171,amino acid transmembrane transporter activity; GO:0003333,amino acid transmembrane transport	Transmembrane amino acid transporter protein
Cluster-7319.160927	0	0.1	0	3.14	1.3	0.32	5.54895	0.000197968	0.0401651	up	--	--	--	--	--	--	--
Cluster-7319.79461	15.63	13.82	20.81	6.41	8.75	8.71	-1.02672	0.000199609	0.0402979	down	K18643 katanin p80 WD40 repeat-containing subunit B1 | (RefSeq) uncharacterized LOC105795008 (A)	PREDICTED: uncharacterized protein LOC109188307 [Ipomoea nil]	--	SubName: Full=uncharacterized protein LOC107780691 {ECO:0000313|RefSeq:XP_016456745.1};	--	--	Protein of unknown function (DUF789)
Cluster-7319.16242	0.7	0.39	0.3	2.76	3.75	1.07	2.47614	0.000201271	0.0403917	up	--	PREDICTED: uncharacterized protein LOC109156431 isoform X1 [Ipomoea nil]	--	SubName: Full=uncharacterized protein LOC104234634 {ECO:0000313|RefSeq:XP_009786531.1};	--	--	Protein of unknown function (DUF1635)
Cluster-7319.48060	13.99	33.85	39.24	6.96	15.24	9.86	-1.39097	0.000201864	0.0403917	down	K09060 plant G-box-binding factor | (RefSeq) bZIP transcription factor 16-like (A)	PREDICTED: UV-B-induced protein At3g17800, chloroplastic-like [Ipomoea nil]	RecName: Full=UV-B-induced protein At3g17800, chloroplastic {ECO:0000305}; Flags: Precursor;	SubName: Full=Uv-b-induced protein, chloroplastic {ECO:0000313|EMBL:OIS97072.1};	--	GO:0009507,chloroplast; GO:0010193,response to ozone; GO:0010224,response to UV-B; GO:0009611,response to wounding	Protein of unknown function (DUF760)
Cluster-7319.71922	0.13	0	0	2.29	3.7	0.31	5.55623	0.000202038	0.0403917	up	--	--	--	--	--	--	--
Cluster-7319.100256	47.49	107.97	159.81	41.76	42.37	45.52	-1.22631	0.00020444	0.0406342	down	--	PREDICTED: uncharacterized protein LOC107059473 [Solanum tuberosum]	--	SubName: Full=Uncharacterized protein {ECO:0000313|EnsemblPlants:PGSC0003DMT400023089};	--	--	Senescence regulator
Cluster-7319.5160	0.79	1.66	1.21	5.22	2.93	2.83	1.63899	0.000210141	0.0416262	up	--	PREDICTED: uncharacterized protein LOC109153119 isoform X1 [Ipomoea nil]	--	SubName: Full=Uncharacterized protein {ECO:0000313|EMBL:PHU20804.1}; Flags: Fragment;	--	--	--
Cluster-7319.3855	1.06	1.11	0.69	5.77	4.37	3.94	2.35286	0.000210648	0.0416262	up	K05765 cofilin | (RefSeq) actin-depolymerizing factor 7 (A)	actin-depolymerizing factor 7 [Sesamum indicum]	RecName: Full=Actin-depolymerizing factor 12; Short=ADF-12; Short=AtADF12;	SubName: Full=Uncharacterized protein {ECO:0000313|EnsemblPlants:Solyc03g025750.2.1};	Actin depolymerizing factor	GO:0005884,actin filament; GO:0048046,apoplast; GO:0005737,cytoplasm; GO:0003779,actin binding; GO:0030042,actin filament depolymerization; GO:0009860,pollen tube growth	Cofilin/tropomyosin-type actin-binding protein
Cluster-7319.126688	1.68	2.06	4.08	0.21	0.35	0.97	-2.28835	0.000211384	0.0416512	down	--	Uncharacterized protein TCM_021518 [Theobroma cacao]	RecName: Full=Putative ribonuclease H protein At1g65750; EC=3.1.26.4;	SubName: Full=Uncharacterized protein {ECO:0000313|EMBL:EOY06956.1};	FOG: Reverse transcriptase	GO:0046872,metal ion binding; GO:0003676,nucleic acid binding; GO:0004523,RNA-DNA hybrid ribonuclease activity	zinc-binding in reverse transcriptase
Cluster-7319.155789	0.2	0.55	0	2.71	1.36	1.42	2.9364	0.000212159	0.0416838	up	--	--	--	--	--	--	--
Cluster-7319.75519	2.31	5.9	7.51	2.19	1.65	2.07	-1.353	0.000214684	0.0419389	down	K03327 multidrug resistance protein, MATE family | (RefSeq) protein DETOXIFICATION 16-like (A)	PREDICTED: protein DETOXIFICATION 16-like [Ipomoea nil]	RecName: Full=Protein DETOXIFICATION 15 {ECO:0000303|PubMed:11739388}; Short=AtDTX15 {ECO:0000303|PubMed:11739388}; AltName: Full=Multidrug and toxic compound extrusion protein 15 {ECO:0000305}; Short=MATE protein 15 {ECO:0000305};	RecName: Full=Protein DETOXIFICATION {ECO:0000256|RuleBase:RU004914}; AltName: Full=Multidrug and toxic compound extrusion protein {ECO:0000256|RuleBase:RU004914};	Uncharacterized membrane protein, predicted efflux pump	GO:0016021,integral component of membrane; GO:0015297,antiporter activity; GO:0015238,drug transmembrane transporter activity; GO:0006855,drug transmembrane transport	MatE
Cluster-7319.93319	100.15	105.17	70.72	252.42	130.54	151.23	1.00655	0.000216589	0.0421531	up	K11251 histone H2A | (RefSeq) probable histone H2A.3 (A)	PREDICTED: probable histone H2A.3 [Tarenaya hassleriana]	RecName: Full=Probable histone H2A.3; AltName: Full=HTA2;	RecName: Full=Histone H2A {ECO:0000256|RuleBase:RU003767};	Histone 2A	GO:0000790,nuclear chromatin; GO:0000786,nucleosome; GO:0005634,nucleus; GO:0003677,DNA binding; GO:0046982,protein heterodimerization activity; GO:0006342,chromatin silencing	C-terminus of histone H2A
Cluster-7319.106138	2.07	1.86	0	14.96	9.06	6.48	3.02127	0.000217014	0.0421531	up	--	--	--	--	--	--	--
Cluster-7319.110675	0.49	1.36	0.69	4.02	4.18	1.71	2.01223	0.000219039	0.0422603	up	--	--	--	--	--	--	--
Cluster-7319.92520	8.7	2.86	3.24	20.52	11.67	12.79	1.64112	0.000219995	0.0422603	up	K13065 shikimate O-hydroxycinnamoyltransferase [EC:2.3.1.133] | (RefSeq) vinorine synthase-like (A)	PREDICTED: vinorine synthase-like [Ipomoea nil]	RecName: Full=Vinorine synthase; EC=2.3.1.160;	SubName: Full=Transferase {ECO:0000313|EMBL:OVA20484.1};	--	GO:0050636,vinorine synthase activity; GO:0009820,alkaloid metabolic process	Transferase family
Cluster-7319.76996	0.25	0.27	0	7.8	4.71	1.26	4.80585	0.000220038	0.0422603	up	--	--	--	--	--	--	--
Cluster-7319.107087	1.29	2.32	1.62	7.52	7.59	4.72	1.98185	0.000224036	0.0428675	up	--	--	--	--	--	--	--
Cluster-7319.71893	0.05	0.62	0	1.55	2.45	1.1	2.99566	0.000224454	0.0428675	up	K03245 translation initiation factor 3 subunit J | (RefSeq) uncharacterized protein LOC110681914 (A)	uncharacterized protein LOC110785915 [Spinacia oleracea]	--	SubName: Full=Uncharacterized protein {ECO:0000313|EMBL:CAN73272.1};	FOG: Transposon-encoded proteins with TYA, reverse transcriptase, integrase domains in various combinations	GO:0003676,nucleic acid binding; GO:0015074,DNA integration	GAG-pre-integrase domain
Cluster-7319.104145	24.36	44.27	81.31	17.96	19.57	22.54	-1.26608	0.000229295	0.0435488	down	K08139 MFS transporter, SP family, sugar:H+ symporter | (RefSeq) hypothetical protein (A)	PREDICTED: sugar carrier protein C-like [Ipomoea nil]	RecName: Full=Sugar carrier protein C;	SubName: Full=Monosaccharid transporter {ECO:0000313|EMBL:CAA47324.1}; SubName: Full=sugar carrier protein C-like {ECO:0000313|RefSeq:XP_016455626.1};	Predicted transporter (major facilitator superfamily)	GO:0016021,integral component of membrane; GO:0015293,symporter activity; GO:0008643,carbohydrate transport	Sugar (and other) transporter
Cluster-7319.75859	5.11	16.67	22.19	4.18	6.1	3.87	-1.58533	0.000232809	0.0440938	down	K09286 EREBP-like factor | (RefSeq) ethylene-responsive transcription factor RAP2-1-like (A)	PREDICTED: ethylene-responsive transcription factor RAP2-1-like [Ipomoea nil]	RecName: Full=Ethylene-responsive transcription factor ERF008;	SubName: Full=Uncharacterized protein {ECO:0000313|EnsemblPlants:PGSC0003DMT400020525};	--	GO:0005634,nucleus; GO:0003677,DNA binding; GO:0003700,DNA-binding transcription factor activity; GO:0009873,ethylene-activated signaling pathway; GO:0006351,transcription, DNA-templated	AP2 domain
Cluster-7319.110639	28.31	33.09	34.59	34.85	75.84	83.46	1.06578	0.000237776	0.0447434	up	K22683 aspartyl protease family protein [EC:3.4.23.-] | (RefSeq) aspartyl protease family protein 2 isoform X1 (A)	PREDICTED: aspartyl protease AED3-like [Ipomoea nil]	RecName: Full=Aspartyl protease AED3 {ECO:0000303|PubMed:24755512}; EC=3.4.23.- {ECO:0000305}; AltName: Full=Apoplastic EDS1-dependent protein 3 {ECO:0000303|PubMed:24755512}; Flags: Precursor;	SubName: Full=Uncharacterized protein {ECO:0000313|EMBL:PHT50946.1};	Aspartyl protease	GO:0048046,apoplast; GO:0005618,cell wall; GO:0009505,plant-type cell wall; GO:0004190,aspartic-type endopeptidase activity; GO:0000166,nucleotide binding; GO:0030163,protein catabolic process; GO:0006508,proteolysis; GO:0043067,regulation of programmed cell death; GO:0009627,systemic acquired resistance	Xylanase inhibitor N-terminal
Cluster-7319.97048	9.37	21.8	10.79	70.55	32.75	17.96	1.59176	0.000239051	0.0447798	up	--	hypothetical protein CFP56_76948 [Quercus suber]	--	SubName: Full=uncharacterized protein LOC108982803 {ECO:0000313|RefSeq:XP_018809810.1};	--	--	PurA ssDNA and RNA-binding protein
Cluster-7319.157790	0.11	0.2	0.11	1.02	0.73	0.47	2.45398	0.000241883	0.0451866	up	--	--	--	--	--	--	--
Cluster-7319.71146	3.14	2.57	2.71	0.48	1.16	1.12	-1.56268	0.00024353	0.0453702	down	--	PREDICTED: uncharacterized protein LOC109159968 isoform X2 [Ipomoea nil]	--	SubName: Full=Uncharacterized protein {ECO:0000313|EnsemblPlants:TRIAE_CS42_7DS_TGACv1_621417_AA2014920.1};	--	--	Putative gypsy type transposon
Cluster-7319.83576	0.1	0.7	0	3.75	1.38	2.06	3.26031	0.000246265	0.0456388	up	--	PREDICTED: uncharacterized protein LOC105952118 [Erythranthe guttata]	--	SubName: Full=Uncharacterized protein {ECO:0000313|EMBL:ETV70724.1};	--	--	Family with sequence similarity 184, A and B
Cluster-7319.89760	2.36	2.14	2.06	5.74	4.39	4.78	1.23462	0.000246307	0.0456388	up	K14400 pre-mRNA cleavage complex 2 protein Pcf11 | (RefSeq) LOW QUALITY PROTEIN: uncharacterized protein LOC111982967 (A)	PREDICTED: uncharacterized protein LOC109208929 [Nicotiana attenuata]	RecName: Full=Serine/threonine-protein phosphatase 7 long form homolog; EC=3.1.3.16; AltName: Full=Protein MAIN-LIKE 3 {ECO:0000303|PubMed:24635680};	SubName: Full=uncharacterized protein LOC107806728 {ECO:0000313|RefSeq:XP_016486439.1};	--	GO:0005634,nucleus; GO:0046872,metal ion binding; GO:0004721,phosphoprotein phosphatase activity	--
Cluster-7319.114198	12.41	50.25	120.14	2.22	7.96	5.9	-3.46165	0.000249979	0.0461941	down	K11722 bromodomain-containing protein 4 | (RefSeq) hypothetical protein (A)	PREDICTED: chaperone protein dnaJ 8, chloroplastic isoform X1 [Ipomoea nil]	RecName: Full=Chaperone protein dnaJ 8, chloroplastic; Short=AtDjC8; Short=AtJ8; Flags: Precursor;	SubName: Full=Uncharacterized protein {ECO:0000313|EMBL:EYU24590.1};	Molecular chaperone (DnaJ superfamily)	GO:0009507,chloroplast; GO:0009570,chloroplast stroma; GO:0005634,nucleus; GO:0009416,response to light stimulus	DnaJ domain
Cluster-7319.116021	5.45	6	5.39	1.85	2.99	2.93	-1.06519	0.000250842	0.0462285	down	--	--	--	--	--	--	--
Cluster-7319.25828	0.11	0.25	0.14	1.62	0.48	0.87	2.63049	0.000260979	0.0477295	up	K05391 cyclic nucleotide gated channel, plant | (RefSeq) cyclic nucleotide-gated ion channel 1-like (A)	PREDICTED: putative wall-associated receptor kinase-like 16 [Ipomoea nil]	RecName: Full=Wall-associated receptor kinase 2; EC=2.7.11.-; Flags: Precursor;	SubName: Full=ATP binding protein, putative {ECO:0000313|EMBL:EEF42065.1}; EC=2.7.11.25 {ECO:0000313|EMBL:EEF42065.1}; EC=2.7.11.30 {ECO:0000313|EMBL:EEF42065.1};	--	GO:0005623,cell; GO:0016021,integral component of membrane; GO:0005524,ATP binding; GO:0005509,calcium ion binding; GO:0030247,polysaccharide binding; GO:0004674,protein serine/threonine kinase activity; GO:0007166,cell surface receptor signaling pathway; GO:0009992,cellular water homeostasis; GO:0009311,oligosaccharide metabolic process; GO:0009751,response to salicylic acid; GO:0009826,unidimen…	Protein tyrosine kinase
Cluster-7319.123051	25.55	28.82	36.09	13.14	13.83	15.16	-1.05124	0.000262317	0.0477295	down	--	--	--	--	--	--	--
Cluster-6374.0	0	0.88	0	4.54	3.41	3.28	3.7954	0.000263582	0.0477295	up	--	--	--	--	--	--	--
Cluster-7319.139828	0	0.5	0	6.89	3.09	2.16	4.71897	0.000263942	0.0477295	up	--	--	--	--	--	--	--
Cluster-7319.81659	6.02	100.43	165.45	1.96	6.15	5.36	-4.26335	0.00026472	0.0477295	down	K13899 cystatin-C | (RefSeq) cysteine proteinase inhibitor B (A)	PREDICTED: cysteine proteinase inhibitor A-like [Ipomoea nil]	RecName: Full=Cysteine proteinase inhibitor; AltName: Full=Cystatin;	RecName: Full=Cysteine proteinase inhibitor {ECO:0000256|RuleBase:RU362130};	--	GO:0004869,cysteine-type endopeptidase inhibitor activity	Aspartic acid proteinase inhibitor
Cluster-7319.23000	11.97	4.89	13.48	1.28	0.56	2.93	-2.65336	0.000266094	0.0477523	down	K20098 DNA excision repair protein ERCC-6-like 2 [EC:3.6.4.-] | (RefSeq) switch 2 (A)	PREDICTED: switch 2 isoform X1 [Cucumis sativus]	RecName: Full=Switch 2 {ECO:0000312|EMBL:AEE27606.1}; EC=3.6.4.-; AltName: Full=Protein CHROMATIN REMODELING 9 {ECO:0000303|PubMed:16547115}; Short=AtCHR9;	SubName: Full=Uncharacterized protein {ECO:0000313|EMBL:KGN46729.1};	Transcription-coupled repair protein CSB/RAD26 (contains SNF2 family DNA-dependent ATPase domain)	GO:0016020,membrane; GO:0005524,ATP binding; GO:0003677,DNA binding; GO:0004386,helicase activity; GO:0006281,DNA repair	--
Cluster-7319.103433	36.89	74.43	60.34	18.28	26.05	28.62	-1.16201	0.00026733	0.0478486	down	--	hypothetical protein VITISV_041099 [Vitis vinifera]	--	SubName: Full=Uncharacterized protein {ECO:0000313|EMBL:CAN68499.1};	--	GO:0003676,nucleic acid binding; GO:0015074,DNA integration	--
Cluster-7319.121878	2.8	4.93	0	18.95	15.23	9.01	2.58381	0.000269611	0.0481309	up	--	--	--	--	--	--	--
Cluster-7319.16696	0.53	2.26	0.26	10.45	7.98	3.1	2.9179	0.000272004	0.0482254	up	--	PREDICTED: BAHD acyltransferase DCR [Ipomoea nil]	--	SubName: Full=Putative acetyltransferase {ECO:0000313|EMBL:OIT01476.1};	--	GO:0016747,transferase activity, transferring acyl groups other than amino-acyl groups	Transferase family
Cluster-7319.2711	0	0.36	0	3.37	5.08	4.48	5.21634	0.000272413	0.0482254	up	--	PREDICTED: mini-chromosome maintenance complex-binding protein isoform X2 [Ipomoea nil]	RecName: Full=Mini-chromosome maintenance complex-binding protein; Short=MCM-BP; Short=MCM-binding protein; AltName: Full=Protein E2F TARGET GENE 1;	SubName: Full=Putative ovule protein {ECO:0000313|EMBL:JAP33270.1};	Conserved membrane protein	GO:0009941,chloroplast envelope; GO:0042555,MCM complex; GO:0000790,nuclear chromatin; GO:0005634,nucleus; GO:0003682,chromatin binding; GO:0051301,cell division; GO:0006260,DNA replication; GO:0006261,DNA-dependent DNA replication; GO:0006301,postreplication repair; GO:0007062,sister chromatid cohesion	Mini-chromosome maintenance replisome factor
Cluster-7319.131811	1.34	2.26	0.91	5.76	5.24	3.43	1.72573	0.00027429	0.0482254	up	--	--	--	--	--	--	--
Cluster-7319.70849	0.2	0.23	0.07	1.05	0.76	0.53	2.26289	0.000274589	0.0482254	up	K14549 U3 small nucleolar RNA-associated protein 15 | (RefSeq) U3 small nucleolar RNA-associated protein 15 homolog (A)	PREDICTED: protein SLOW WALKER 1-like [Nicotiana tabacum]	RecName: Full=Protein SLOW WALKER 1 {ECO:0000303|PubMed:15980260}; AltName: Full=Protein EMBRYO SAC DEVELOPMENT ARREST 13 {ECO:0000303|PubMed:15634699}; AltName: Full=Protein EMBRYO SAC DEVELOPMENT ARREST 19 {ECO:0000303|PubMed:15634699};	SubName: Full=U3 small nucleolar RNA-associated protein 15 homolog {ECO:0000313|RefSeq:XP_009788341.1};	Conserved WD40 repeat-containing protein	GO:0080008,Cul4-RING E3 ubiquitin ligase complex; GO:0005730,nucleolus; GO:0007049,cell cycle; GO:0051301,cell division; GO:0009553,embryo sac development; GO:0009561,megagametogenesis; GO:0006364,rRNA processing	--
Cluster-7319.8979	0.12	0.64	0	3.45	1.85	2.13	3.36872	0.000274674	0.0482254	up	--	--	--	--	--	--	--
Cluster-7319.159344	0	0.63	0	3.07	2.33	1.8	3.60753	0.000275008	0.0482254	up	--	--	--	--	--	--	--
Cluster-7319.61759	0.75	0.84	0	9.61	6.43	4	3.72431	0.000279396	0.0487723	up	--	PREDICTED: titin homolog isoform X2 [Ipomoea nil]	--	SubName: Full=zinc finger CCCH domain-containing protein 13-like isoform X1 {ECO:0000313|RefSeq:XP_016492179.1};	--	--	--
Cluster-7319.125122	1.1	2.38	7.87	0.67	0.98	0.5	-2.35646	0.000279827	0.0487723	down	K13229 2,4-dihydroxy-1,4-benzoxazin-3-one-glucoside dioxygenase [EC:1.14.11.59] | (RefSeq) LOC109766943; DIBOA-glucoside dioxygenase BX6-like (A)	hypothetical protein CICLE_v10015577mg [Citrus clementina]	RecName: Full=1-aminocyclopropane-1-carboxylate oxidase homolog 1;	SubName: Full=Uncharacterized protein {ECO:0000313|EMBL:ESR61417.1};	Iron/ascorbate family oxidoreductases	GO:0046872,metal ion binding; GO:0016491,oxidoreductase activity	2OG-Fe(II) oxygenase superfamily
Cluster-2364.0	0	0.18	0	1.75	0.83	0.52	4.20704	0.000281051	0.0487723	up	--	--	--	--	--	--	--
Cluster-7319.140287	0.86	2.19	0.13	6.17	3.75	3.28	2.11558	0.000284887	0.0491884	up	--	hypothetical protein EUTSA_v10001975mg [Eutrema salsugineum]	--	SubName: Full=Uncharacterized protein {ECO:0000313|EMBL:ESQ50317.1};	--	--	--
Cluster-7319.54923	0.2	0.2	0.05	1.58	0.96	0.68	2.89955	0.000286783	0.0492668	up	K18857 alcohol dehydrogenase class-P [EC:1.1.1.1] | (RefSeq) alcohol dehydrogenase 1 (A)	PREDICTED: alcohol dehydrogenase 1 [Solanum lycopersicum]	RecName: Full=Alcohol dehydrogenase 1 {ECO:0000303|PubMed:1678286}; EC=1.1.1.1 {ECO:0000269|PubMed:1678286};	SubName: Full=Uncharacterized protein {ECO:0000313|EnsemblPlants:Solyc04g064710.2.1};	Alcohol dehydrogenase, class III	GO:0005737,cytoplasm; GO:0004022,alcohol dehydrogenase (NAD) activity; GO:0008270,zinc ion binding	--
Cluster-7319.123571	3.45	5.87	6.21	1.93	2.01	2.82	-1.14331	0.000290188	0.049727	down	K23678 solute carrier family 66 (lysosomal lysine-arginine transporter), member 1 | (RefSeq) probable vacuolar amino acid transporter YPQ1 (A)	PREDICTED: probable vacuolar amino acid transporter YPQ1 [Ipomoea nil]	RecName: Full=UPF0496 protein 1;	SubName: Full=lysosomal amino acid transporter 1 homolog isoform X1 {ECO:0000313|RefSeq:XP_009764841.1};	Predicted membrane protein	GO:0016021,integral component of membrane	PQ loop repeat
Cluster-7319.128516	2.28	5	1.84	15.84	5.57	8.75	1.79065	0.000290926	0.0497287	up	K03255 protein TIF31 | (RefSeq) protein TSS-like (A)	hypothetical protein CUMW_175290 [Citrus unshiu]	--	SubName: Full=Uncharacterized protein {ECO:0000313|EMBL:GAY56881.1};	--	--	Domain of unknown function (DUF1985)
