# Supplementary material for: Integrated metabolomic and transcriptomic analyses of the parasitic plant Cuscuta japonica Choisy on host and non-host plants
Source: BMC Plant Biol. 2022 Aug 8;22:393. doi: 10.1186/s12870-022-03773-9 (PMC9358843; doi:10.1186/s12870-022-03773-9)
Supplement: Supplementary file 1 — Additional file 1: Figure S1. Comparison of metabolite abundance in Cuscuta japonica attached to the host and non-host plants at 24 h (A) and 72 h (B). Figure S2. Number of differentially clustered metabolites in the HTD (A) and MTD (B) groups. The metabolite abundance trends of the differentially clustered profiles in the HTD (C) and MTD (D) groups are shown. Figure S3. Number of differentially clustered genes in the HTD (A) and MTD (B) groups. The gene expression trends of the differentially clustered profiles in the HTD (C) and MTD (D) groups are shown. Table S1. Metabolome profiles in Cuscuta japonica in the HTD and MTD groups. Table S2. Metabolite differences in Cuscuta japonica in MTD vs. _HTD at 24 haa. Table S3. Metabolite differences of C. japonica in MTD vs. _HTD at 72 haa. Table S4. Statistic of RNA-seq data. Table S5. DEGs of MTD vs HTD at 24 haa. Table S6. DEGs of MTD vs HTD at 72 haa. [file 12870_2022_3773_MOESM1_ESM.zip › TableS6.xlsx]

## Sheet: Sheet1
Table S6. DEGs of MTD vs HTD at 72 haa.
ID	HTZ72-1_fpkm	HTZ72-2_fpkm	HTZ72-3_fpkm	MTZ72-1_fpkm	MTZ72-2_fpkm	MTZ72-3_fpkm	log2FoldChange	pvalue	padj	regulated	KEGG	NR	Swissprot	Tremble	KOG	GO	Pfam
Cluster-7319.92335	18.82	21.82	38.21	0.06	0.09	0	-9.04333	8.65404e-36	3.07216e-31	down	K16292 KDEL-tailed cysteine endopeptidase [EC:3.4.22.-] | (RefSeq) vignain-like (A)	PREDICTED: vignain-like [Prunus mume]	RecName: Full=Thiol protease SEN102; EC=3.4.22.-; Flags: Precursor;	SubName: Full=Uncharacterized protein {ECO:0000313|EMBL:PIA27153.1};	Cysteine proteinase Cathepsin L	GO:0005788,endoplasmic reticulum lumen; GO:0008234,cysteine-type peptidase activity	Papain family cysteine protease
Cluster-7319.92845	47.76	76.43	66.85	3.28	2.86	1.04	-4.79878	9.04067e-36	3.07216e-31	down	--	--	--	--	--	--	--
Cluster-7319.86784	46.29	42.82	103.37	0.07	0.15	0.08	-9.39468	7.25102e-31	1.64267e-26	down	K12657 delta-1-pyrroline-5-carboxylate synthetase [EC:2.7.2.11 1.2.1.41] | (RefSeq) delta-1-pyrroline-5-carboxylate synthase-like (A)	PREDICTED: delta-1-pyrroline-5-carboxylate synthase-like [Ipomoea nil]	RecName: Full=Delta-1-pyrroline-5-carboxylate synthase; Short=P5CS; Includes: RecName: Full=Glutamate 5-kinase; Short=GK; EC=2.7.2.11; AltName: Full=Gamma-glutamyl kinase; Includes: RecName: Full=Gamma-glutamyl phosphate reductase; Short=GPR; EC=1.2.1.41; AltName: Full=Glutamate-5-semialdehyde dehydrogenase; AltName: Full=Glutamyl-gamma-semialdehyde dehydrogenase;	RecName: Full=Delta-1-pyrroline-5-carboxylate synthase {ECO:0000256|PIRNR:PIRNR036429}; Includes: RecName: Full=Glutamate 5-kinase {ECO:0000256|PIRNR:PIRNR036429}; Short=GK {ECO:0000256|PIRNR:PIRNR036429}; EC=2.7.2.11 {ECO:0000256|PIRNR:PIRNR036429}; AltName: Full=Gamma-glutamyl kinase {ECO:0000256|PIRNR:PIRNR036429}; Includes: RecName: Full=Gamma-glutamyl phosphate reductase {ECO:0000256|PIRNR:P…	Gamma-glutamyl kinase	GO:0005737,cytoplasm; GO:0005524,ATP binding; GO:0004349,glutamate 5-kinase activity; GO:0004350,glutamate-5-semialdehyde dehydrogenase activity; GO:0055129,L-proline biosynthetic process	--
Cluster-7319.117224	15.1	17.08	30.22	1.62	2.29	1.73	-3.52216	9.13277e-24	1.55173e-19	down	--	--	--	--	--	--	--
Cluster-7319.93090	14.91	16.9	32.88	0.01	0	0	-11.974	1.72081e-22	2.33902e-18	down	K10268 F-box and leucine-rich repeat protein 2/20 | (RefSeq) F-box/LRR-repeat protein 4-like isoform X1 (A)	PREDICTED: F-box/LRR-repeat protein 4-like isoform X1 [Glycine max]	--	SubName: Full=Uncharacterized protein {ECO:0000313|EMBL:KRH20947.1, ECO:0000313|EnsemblPlants:GLYMA13G28271.1};	--	--	--
Cluster-7319.111594	30.28	58.87	76.37	0	0	0	-11.763	1.44168e-21	1.63301e-17	down	--	--	--	--	--	--	--
Cluster-7319.123954	6.63	6.11	7.5	0	0.27	0.22	-5.47873	2.89773e-20	2.81341e-16	down	--	--	--	--	--	--	--
Cluster-7319.105282	69.37	118.67	172.81	0	0	0.43	-9.84025	9.2978e-20	7.89883e-16	down	--	--	--	--	--	--	--
Cluster-7319.81131	25.94	25.8	40.08	0	0	0	-10.7549	1.0207e-18	7.70774e-15	down	--	--	--	--	--	--	--
Cluster-7319.89317	2016.75	1366.9	1046.29	316.9	193.91	235.94	-2.64787	2.87816e-18	1.95608e-14	down	--	hypothetical protein LSAT_5X16200 [Lactuca sativa]	--	SubName: Full=Uncharacterized protein {ECO:0000313|EnsemblPlants:HORVU4Hr1G000150.2};	--	--	--
Cluster-7319.88482	10.02	21.18	18.07	0.68	0.37	1.14	-4.56008	4.22027e-18	2.60747e-14	down	--	--	--	--	--	--	--
Cluster-7319.115768	10.33	6.24	14.81	0.71	0.55	1.08	-3.81264	1.79531e-17	1.01679e-13	down	--	--	--	--	--	--	--
Cluster-7319.111533	4.61	4.55	5.23	0.19	0.16	0.33	-4.46714	3.86383e-17	2.01998e-13	down	--	--	--	--	--	--	--
Cluster-7319.91374	1743.91	1016.36	927.06	287.62	182.98	191.11	-2.56499	9.22845e-17	4.47995e-13	down	K02950 small subunit ribosomal protein S12 | (RefSeq) uncharacterized protein LOC114171184 (A)	hypothetical protein LSAT_4X50261 [Lactuca sativa]	--	SubName: Full=Putative ovule protein {ECO:0000313|EMBL:JAP12067.1}; Flags: Fragment;	--	GO:0016021,integral component of membrane	--
Cluster-7319.115685	5.8	5.46	7.77	0	0	0	-10.0935	1.29681e-16	5.87569e-13	down	K10756 replication factor C subunit 3/5 | (RefSeq) uncharacterized protein LOC107925577 (A)	PREDICTED: uncharacterized protein LOC105795934 [Gossypium raimondii]	--	SubName: Full=1-phosphatidylinositol-4,5-bisphosphate phosphodiesterase beta-2 {ECO:0000313|EMBL:KHG16617.1};	--	--	Retrotransposon gag protein
Cluster-7319.100117	11.1	9.56	24.22	0	0	0	-10.1553	6.85391e-16	2.91132e-12	down	--	--	--	--	--	--	--
Cluster-7319.114575	0.64	0.92	0.83	0	0	0	-9.71934	1.86157e-15	7.44221e-12	down	K00799 glutathione S-transferase [EC:2.5.1.18] | (RefSeq) uncharacterized protein LOC111369003 (A)	PREDICTED: uncharacterized protein LOC109176736 [Ipomoea nil]	--	SubName: Full=DNA/RNA polymerases superfamily protein {ECO:0000313|EMBL:EOY00215.1};	FOG: Transposon-encoded proteins with TYA, reverse transcriptase, integrase domains in various combinations	GO:0004190,aspartic-type endopeptidase activity; GO:0003676,nucleic acid binding; GO:0008270,zinc ion binding; GO:0015074,DNA integration	--
Cluster-7319.98638	21.54	26.51	41.4	0.1	0	0	-9.73222	2.00465e-15	7.56902e-12	down	K20562 biphenyl-4-hydroxylase | (RefSeq) cytochrome P450 CYP736A12-like (A)	PREDICTED: cytochrome P450 CYP736A12-like [Ipomoea nil]	RecName: Full=Cytochrome P450 CYP736A12; EC=1.14.-.-;	SubName: Full=Putative flavonoid 3'-monooxygenase-like {ECO:0000313|EMBL:JAP25825.1}; Flags: Fragment;	Cytochrome P450 CYP2 subfamily	GO:0016021,integral component of membrane; GO:0020037,heme binding; GO:0005506,iron ion binding; GO:0004497,monooxygenase activity; GO:0016705,oxidoreductase activity, acting on paired donors, with incorporation or reduction of molecular oxygen	Cytochrome P450
Cluster-7319.89353	23.46	19.81	41.34	4.67	5.14	4.63	-2.61292	5.61288e-15	2.00773e-11	down	K12657 delta-1-pyrroline-5-carboxylate synthetase [EC:2.7.2.11 1.2.1.41] | (RefSeq) delta-1-pyrroline-5-carboxylate synthase-like isoform X1 (A)	delta 1-pyrroline-5-carboxylate synthetase 2, partial [Tamarix hispida]	RecName: Full=Delta-1-pyrroline-5-carboxylate synthase 1 {ECO:0000305}; Short=OsP5CS1 {ECO:0000303|Ref.8}; Includes: RecName: Full=Glutamate 5-kinase; Short=GK; EC=2.7.2.11; AltName: Full=Gamma-glutamyl kinase; Includes: RecName: Full=Gamma-glutamyl phosphate reductase; Short=GPR; EC=1.2.1.41; AltName: Full=Glutamate-5-semialdehyde dehydrogenase; AltName: Full=Glutamyl-gamma-semialdehyde dehydrog…	SubName: Full=Delta 1-pyrroline-5-carboxylate synthetase 2 {ECO:0000313|EMBL:AIL24122.1}; Flags: Fragment;	Gamma-glutamyl kinase	GO:0005737,cytoplasm; GO:0005524,ATP binding; GO:0004349,glutamate 5-kinase activity; GO:0004350,glutamate-5-semialdehyde dehydrogenase activity; GO:0055129,L-proline biosynthetic process; GO:0006561,proline biosynthetic process	Amino acid kinase family
Cluster-7319.104280	107.69	111.53	132.89	0	0	0	-9.39207	2.16194e-14	7.34661e-11	down	K04079 molecular chaperone HtpG | (RefSeq) heat shock cognate protein 80-like (A)	putative heat shock protein 90, partial [Ginkgo biloba]	RecName: Full=Heat shock protein 81-3; Short=HSP81-3; AltName: Full=Gravity-specific protein GSC 381 {ECO:0000303|PubMed:1363521};	SubName: Full=Putative heat shock protein 90 {ECO:0000313|EMBL:CCA95081.1}; Flags: Fragment;	Molecular chaperone (HSP90 family)	GO:0005737,cytoplasm; GO:0005524,ATP binding; GO:0051082,unfolded protein binding; GO:0006457,protein folding; GO:0006950,response to stress	Hsp90 protein
Cluster-7319.90185	8.29	11.37	18.44	2.08	1.57	1.28	-3.00287	4.04398e-14	1.30877e-10	down	K12657 delta-1-pyrroline-5-carboxylate synthetase [EC:2.7.2.11 1.2.1.41] | (RefSeq) delta-1-pyrroline-5-carboxylate synthase-like (A)	PREDICTED: delta-1-pyrroline-5-carboxylate synthase-like [Ipomoea nil]	RecName: Full=Delta-1-pyrroline-5-carboxylate synthase; Short=P5CS; Includes: RecName: Full=Glutamate 5-kinase; Short=GK; EC=2.7.2.11; AltName: Full=Gamma-glutamyl kinase; Includes: RecName: Full=Gamma-glutamyl phosphate reductase; Short=GPR; EC=1.2.1.41; AltName: Full=Glutamate-5-semialdehyde dehydrogenase; AltName: Full=Glutamyl-gamma-semialdehyde dehydrogenase;	RecName: Full=Delta-1-pyrroline-5-carboxylate synthase {ECO:0000256|PIRNR:PIRNR036429}; Includes: RecName: Full=Glutamate 5-kinase {ECO:0000256|PIRNR:PIRNR036429}; Short=GK {ECO:0000256|PIRNR:PIRNR036429}; EC=2.7.2.11 {ECO:0000256|PIRNR:PIRNR036429}; AltName: Full=Gamma-glutamyl kinase {ECO:0000256|PIRNR:PIRNR036429}; Includes: RecName: Full=Gamma-glutamyl phosphate reductase {ECO:0000256|PIRNR:P…	Gamma-glutamyl phosphate reductase	GO:0005737,cytoplasm; GO:0005524,ATP binding; GO:0004349,glutamate 5-kinase activity; GO:0004350,glutamate-5-semialdehyde dehydrogenase activity; GO:0055129,L-proline biosynthetic process	--
Cluster-7319.69055	1.17	1.8	4.18	0	0	0	-9.71622	4.5456e-14	1.3462e-10	down	K12598 ATP-dependent RNA helicase DOB1 [EC:3.6.4.13] | (RefSeq) DExH-box ATP-dependent RNA helicase DExH10-like (A)	PREDICTED: uncharacterized protein LOC109220861 [Nicotiana attenuata]	RecName: Full=Uncharacterized mitochondrial protein AtMg01250; AltName: Full=ORF102;	SubName: Full=Uncharacterized protein {ECO:0000313|EMBL:EOY02238.1};	FOG: Reverse transcriptase	GO:0005739,mitochondrion	zinc-binding in reverse transcriptase
Cluster-7319.82483	9.78	6.15	12.73	0	0	0	-9.43445	4.5558e-14	1.3462e-10	down	K12657 delta-1-pyrroline-5-carboxylate synthetase [EC:2.7.2.11 1.2.1.41] | (RefSeq) delta-1-pyrroline-5-carboxylate synthase-like (A)	pyrroline-5-carboxylate synthetase, partial [Solanum lycopersicum]	RecName: Full=Delta-1-pyrroline-5-carboxylate synthase; Short=P5CS; Includes: RecName: Full=Glutamate 5-kinase; Short=GK; EC=2.7.2.11; AltName: Full=Gamma-glutamyl kinase; Includes: RecName: Full=Gamma-glutamyl phosphate reductase; Short=GPR; EC=1.2.1.41; AltName: Full=Glutamate-5-semialdehyde dehydrogenase; AltName: Full=Glutamyl-gamma-semialdehyde dehydrogenase;	SubName: Full=Pyrroline-5-carboxylate synthetase {ECO:0000313|EMBL:AAW82442.1}; Flags: Fragment;	Gamma-glutamyl kinase	GO:0005737,cytoplasm; GO:0005524,ATP binding; GO:0004349,glutamate 5-kinase activity; GO:0004350,glutamate-5-semialdehyde dehydrogenase activity; GO:0055129,L-proline biosynthetic process	Amino acid kinase family
Cluster-7319.109142	141.93	135.58	91.39	38.77	38.99	38.15	-1.7341	5.12526e-14	1.44217e-10	down	K06689 ubiquitin-conjugating enzyme E2 D [EC:2.3.2.23] | (RefSeq) ubiquitin-conjugating enzyme E2 28-like (A)	PREDICTED: ubiquitin-conjugating enzyme E2 28-like [Ipomoea nil]	RecName: Full=Ubiquitin-conjugating enzyme E2-17 kDa; EC=2.3.2.23; AltName: Full=E2 ubiquitin-conjugating enzyme; AltName: Full=Ubiquitin carrier protein; AltName: Full=Ubiquitin-protein ligase;	SubName: Full=ubiquitin-conjugating enzyme E2 5B-like {ECO:0000313|RefSeq:XP_009793521.1};	Ubiquitin-protein ligase	GO:0005524,ATP binding; GO:0016740,transferase activity; GO:0016567,protein ubiquitination	Ubiquitin-conjugating enzyme
Cluster-7319.64876	29.97	27.62	63.34	0	0	0	-9.48553	5.30498e-14	1.44217e-10	down	K01881 prolyl-tRNA synthetase [EC:6.1.1.15] | (RefSeq) proline--tRNA ligase, cytoplasmic-like (A)	PREDICTED: proline--tRNA ligase, cytoplasmic-like isoform X2 [Solanum tuberosum]	RecName: Full=Proline--tRNA ligase, cytoplasmic {ECO:0000305}; EC=6.1.1.15 {ECO:0000305}; AltName: Full=Prolyl-tRNA synthetase {ECO:0000305}; Short=ProRS {ECO:0000305};	SubName: Full=Uncharacterized protein {ECO:0000313|EnsemblPlants:PGSC0003DMT400036645};	Prolyl-tRNA synthetase	GO:0017101,aminoacyl-tRNA synthetase multienzyme complex; GO:0005829,cytosol; GO:0016020,membrane; GO:0009506,plasmodesma; GO:0005524,ATP binding; GO:0004827,proline-tRNA ligase activity; GO:0006433,prolyl-tRNA aminoacylation	--
Cluster-7319.102135	5.67	3.25	8.63	0	0	0	-9.47698	7.56516e-14	1.9775e-10	down	K19984 exocyst complex component 5 | (RefSeq) uncharacterized protein LOC112294431 (A)	PREDICTED: formin-like protein 4 [Ipomoea nil]	RecName: Full=Formin-like protein 7; Short=AtFH7; Short=AtFORMIN-7;	RecName: Full=Formin-like protein {ECO:0000256|RuleBase:RU361260};	Rho GTPase effector BNI1 and related formins	GO:0005886,plasma membrane; GO:0003779,actin binding	Formin Homology 2 Domain
Cluster-7319.65661	5.3	4.32	6.34	0.14	0.15	0.23	-5.01144	1.31058e-13	3.29893e-10	down	K23504 protein SERAC1 | (RefSeq) uncharacterized LOC109170573 (A)	PREDICTED: uncharacterized protein LOC109170573 [Ipomoea nil]	RecName: Full=Eukaryotic translation initiation factor 6 {ECO:0000255|HAMAP-Rule:MF_03132}; Short=eIF-6 {ECO:0000255|HAMAP-Rule:MF_03132}; Flags: Fragment;	SubName: Full=Uncharacterized protein {ECO:0000313|EMBL:OIT04131.1};	Uncharacterized conserved protein	GO:0005737,cytoplasm; GO:0005730,nucleolus; GO:0043022,ribosome binding; GO:0003743,translation initiation factor activity; GO:0042256,mature ribosome assembly	--
Cluster-7319.131901	18.74	17.11	43.01	1.86	0.25	0.51	-4.96278	2.00498e-13	4.86659e-10	down	--	--	--	--	--	--	--
Cluster-7319.74809	6.31	7.01	8.85	2.26	2.29	2.49	-1.70962	3.90493e-13	9.1514e-10	down	K05666 ATP-binding cassette, subfamily C (CFTR/MRP), member 2 | (RefSeq) ABC transporter C family member 3-like (A)	PREDICTED: ABC transporter C family member 3-like [Ipomoea nil]	RecName: Full=ABC transporter C family member 3; Short=ABC transporter ABCC.3; Short=AtABCC3; EC=3.6.3.44; AltName: Full=ATP-energized glutathione S-conjugate pump 3; AltName: Full=Glutathione S-conjugate-transporting ATPase 3; AltName: Full=Multidrug resistance-associated protein 3;	SubName: Full=ABC transporter C family member 3 isoform X1 {ECO:0000313|RefSeq:XP_016512494.1}; SubName: Full=ABC transporter C family member 3 isoform X3 {ECO:0000313|RefSeq:XP_016512496.1};	Multidrug resistance-associated protein/mitoxantrone resistance protein, ABC superfamily	GO:0048046,apoplast; GO:0016021,integral component of membrane; GO:0000325,plant-type vacuole; GO:0009506,plasmodesma; GO:0005774,vacuolar membrane; GO:0005773,vacuole; GO:0005524,ATP binding; GO:0042626,ATPase activity, coupled to transmembrane movement of substances; GO:0010290,chlorophyll catabolite transmembrane transporter activity; GO:0015431,glutathione S-conjugate-exporting ATPase activit…	ABC transporter transmembrane region
Cluster-7319.106165	10.62	9.58	14.57	0.19	1.62	0.86	-3.7713	4.11257e-13	9.31676e-10	down	--	--	--	--	--	--	--
Cluster-7319.86028	11.1	17.41	11.84	0	0	0	-8.9919	5.94011e-13	1.30228e-09	down	--	--	--	--	--	--	--
Cluster-7319.24831	7.95	8.59	20.15	0	0	0	-9.1957	6.69824e-13	1.4226e-09	down	--	--	--	--	--	--	--
Cluster-7319.115823	10.37	13.48	23.57	1.24	1.14	0.79	-3.97928	8.51785e-13	1.75424e-09	down	--	--	--	--	--	--	--
Cluster-7319.111905	41.49	96.69	89.8	0	0	0	-9.14034	9.40081e-13	1.87914e-09	down	--	--	--	--	--	--	--
Cluster-7319.94834	556.26	573.09	360.12	136.87	161.75	168.2	-1.75742	1.33741e-12	2.59698e-09	down	--	PREDICTED: uncharacterized protein LOC109164769 [Ipomoea nil]	--	SubName: Full=uncharacterized protein LOC107813367 {ECO:0000313|RefSeq:XP_016494112.1};	--	--	--
Cluster-7319.72411	1.19	3.09	3.22	0	0	0	-9.05798	1.43202e-12	2.70346e-09	down	K19525 vacuolar protein sorting-associated protein 13A/C | (RefSeq) uncharacterized protein LOC110098611 (A)	PREDICTED: uncharacterized protein LOC104887001 [Beta vulgaris subsp. vulgaris]	RecName: Full=Uncharacterized mitochondrial protein AtMg00860; AltName: Full=ORF158;	SubName: Full=Retrotransposon protein {ECO:0000313|EMBL:ABM55240.1};	FOG: Transposon-encoded proteins with TYA, reverse transcriptase, integrase domains in various combinations	GO:0005739,mitochondrion	Reverse transcriptase (RNA-dependent DNA polymerase)
Cluster-7319.74297	127.74	67.97	96.79	11.37	17.75	22.57	-2.60428	2.18201e-12	4.008e-09	down	K05391 cyclic nucleotide gated channel, plant | (RefSeq) cyclic nucleotide-gated ion channel 1-like (A)	PREDICTED: wall-associated receptor kinase-like 9 [Ipomoea nil]	RecName: Full=Wall-associated receptor kinase-like 22; EC=2.7.11.-; Flags: Precursor;	SubName: Full=Uncharacterized protein {ECO:0000313|EMBL:OAY59205.1};	--	GO:0016021,integral component of membrane; GO:0005886,plasma membrane; GO:0005524,ATP binding; GO:0030247,polysaccharide binding; GO:0004674,protein serine/threonine kinase activity; GO:0007166,cell surface receptor signaling pathway; GO:0009620,response to fungus	Protein kinase domain
Cluster-7319.103629	1.8	1.99	2.2	0	0	0	-8.70898	2.68387e-12	4.80009e-09	down	--	hypothetical protein MTR_6g087780 [Medicago truncatula]	--	SubName: Full=Uncharacterized protein {ECO:0000313|EMBL:AES76833.1, ECO:0000313|EnsemblPlants:AES76833};	--	--	--
Cluster-7319.103215	4.9	6.17	8.47	0	0	0	-8.75855	3.12747e-12	5.45005e-09	down	--	--	--	--	--	--	--
Cluster-7319.126560	1.33	1.36	3.11	0	0	0	-8.93011	3.48087e-12	5.91426e-09	down	--	--	--	--	--	--	--
Cluster-7319.91299	324.07	254.59	241.73	113.01	86.74	100.86	-1.51674	3.70369e-12	6.13936e-09	down	--	hypothetical protein (mitochondrion) [Vicia faba]	--	SubName: Full=Uncharacterized protein {ECO:0000313|EMBL:AGC78890.1};	--	GO:0005739,mitochondrion	--
Cluster-7319.86721	607.13	785.5	329.94	79.51	56.11	138.41	-2.73523	3.99594e-12	6.46609e-09	down	--	--	--	--	--	--	--
Cluster-7319.12769	1.11	1.81	2.69	0	0	0	-8.81417	4.63857e-12	7.33142e-09	down	--	PREDICTED: uncharacterized protein LOC109189879 [Ipomoea nil]	--	SubName: Full=Uncharacterized protein {ECO:0000313|EnsemblPlants:TRIAE_CS42_7DS_TGACv1_621417_AA2014920.1};	--	--	Putative gypsy type transposon
Cluster-7319.62783	4.4	2.27	8.65	0	0	0	-8.99716	6.67698e-12	1.03134e-08	down	K10775 phenylalanine ammonia-lyase [EC:4.3.1.24] | (RefSeq) phenylalanine ammonia-lyase (A)	phenylalanine ammonia-lyase [Ipomoea nil]	RecName: Full=Phenylalanine ammonia-lyase; EC=4.3.1.24;	RecName: Full=Phenylalanine ammonia-lyase {ECO:0000256|RuleBase:RU003955}; EC=4.3.1.24 {ECO:0000256|RuleBase:RU003955};	Phenylalanine and histidine ammonia-lyase	GO:0005737,cytoplasm; GO:0045548,phenylalanine ammonia-lyase activity; GO:0009800,cinnamic acid biosynthetic process; GO:0006559,L-phenylalanine catabolic process	--
Cluster-7319.96098	7.83	7.96	6.06	1.54	2.2	1.61	-2.08938	6.90431e-12	1.04275e-08	down	K14152 phosphoribosyl-ATP pyrophosphohydrolase / phosphoribosyl-AMP cyclohydrolase / histidinol dehydrogenase [EC:3.6.1.31 3.5.4.19 1.1.1.23] | (RefSeq) uncharacterized protein LOC111783531 (A)	PREDICTED: protein SULFUR DEFICIENCY-INDUCED 2-like [Ipomoea nil]	RecName: Full=Protein SULFUR DEFICIENCY-INDUCED 2 {ECO:0000305};	SubName: Full=protein SULFUR DEFICIENCY-INDUCED 1-like {ECO:0000313|RefSeq:XP_016503322.1};	--	GO:0005634,nucleus; GO:0010438,cellular response to sulfur starvation; GO:0009658,chloroplast organization; GO:0010439,regulation of glucosinolate biosynthetic process	Tetratricopeptide repeat
Cluster-7319.87364	5.69	4.61	7.77	0.82	0.53	0.63	-3.24197	7.82415e-12	1.14727e-08	down	K00423 L-ascorbate oxidase [EC:1.10.3.3] | (RefSeq) L-ascorbate oxidase (A)	PREDICTED: F-box protein At5g03100-like [Erythranthe guttata]	RecName: Full=F-box/LRR-repeat protein At3g26922;	SubName: Full=Uncharacterized protein {ECO:0000313|EMBL:EYU41900.1}; Flags: Fragment;	--	--	F-box domain
Cluster-7319.131168	7.53	9.19	16.35	0	0	0	-8.71805	8.04791e-12	1.14727e-08	down	K13420 LRR receptor-like serine/threonine-protein kinase FLS2 [EC:2.7.11.1] | (RefSeq) LRR receptor-like serine/threonine-protein kinase EFR (A)	PREDICTED: probable leucine-rich repeat receptor-like protein kinase At1g35710 [Ipomoea nil]	RecName: Full=Leucine-rich repeat receptor-like serine/threonine-protein kinase BAM2; EC=2.7.11.1; AltName: Full=Protein BARELY ANY MERISTEM 2; Flags: Precursor;	SubName: Full=LRR_1 domain-containing protein/LRR_4 domain-containing protein/LRR_8 domain-containing protein {ECO:0000313|EMBL:GAV72184.1}; Flags: Fragment;	--	GO:0016021,integral component of membrane; GO:0005886,plasma membrane; GO:0005524,ATP binding; GO:0004674,protein serine/threonine kinase activity; GO:0033612,receptor serine/threonine kinase binding; GO:0030154,cell differentiation; GO:0048437,floral organ development; GO:0048229,gametophyte development; GO:0010075,regulation of meristem growth	Leucine rich repeat
Cluster-7319.153013	219.92	89.46	35.23	0.27	1.72	0.59	-7.16456	8.17344e-12	1.14727e-08	down	K18635 protein SPIRAL1 and related proteins | (RefSeq) protein SPIRAL1-like 5 (A)	PREDICTED: protein SPIRAL1-like 5 [Ipomoea nil]	RecName: Full=Protein SPIRAL1-like 5;	SubName: Full=Uncharacterized protein {ECO:0000313|EMBL:PIN25951.1};	--	GO:0005874,microtubule	--
Cluster-7319.78694	19.65	13.8	3.07	0	0.07	0	-9.07002	8.27163e-12	1.14727e-08	down	K02690 photosystem I P700 chlorophyll a apoprotein A2 | (RefSeq) psaB; photosystem I P700 chlorophyll a apoprotein A2 (A)	Photosystem I chlorophyll a apoprotein A2 [Capsicum annuum]	RecName: Full=Photosystem I P700 chlorophyll a apoprotein A2 {ECO:0000255|HAMAP-Rule:MF_00482}; EC=1.97.1.12 {ECO:0000255|HAMAP-Rule:MF_00482}; AltName: Full=PSI-B {ECO:0000255|HAMAP-Rule:MF_00482}; AltName: Full=PsaB {ECO:0000255|HAMAP-Rule:MF_00482};	SubName: Full=Photosystem I chlorophyll a apoprotein A2 {ECO:0000313|EMBL:PHT74269.1};	--	GO:0009941,chloroplast envelope; GO:0009535,chloroplast thylakoid membrane; GO:0016021,integral component of membrane; GO:0009522,photosystem I; GO:0051539,4 iron, 4 sulfur cluster binding; GO:0016168,chlorophyll binding; GO:0046872,metal ion binding; GO:0016491,oxidoreductase activity; GO:0015979,photosynthesis; GO:0018298,protein-chromophore linkage	Photosystem I psaA/psaB protein
Cluster-7319.45236	4.43	3.46	5.08	0	0	0	-8.58628	8.65531e-12	1.17648e-08	down	--	--	--	--	--	--	--
Cluster-7319.104151	35.85	30.8	64.18	8.99	12.1	9.73	-2.14492	9.83221e-12	1.31025e-08	down	K01881 prolyl-tRNA synthetase [EC:6.1.1.15] | (RefSeq) proline--tRNA ligase, cytoplasmic-like (A)	PREDICTED: proline--tRNA ligase, cytoplasmic-like isoform X1 [Ipomoea nil]	RecName: Full=Proline--tRNA ligase, cytoplasmic {ECO:0000305}; EC=6.1.1.15 {ECO:0000305}; AltName: Full=Prolyl-tRNA synthetase {ECO:0000305}; Short=ProRS {ECO:0000305};	SubName: Full=Uncharacterized protein {ECO:0000313|EMBL:KCW46750.1};	Prolyl-tRNA synthetase	GO:0017101,aminoacyl-tRNA synthetase multienzyme complex; GO:0005829,cytosol; GO:0016020,membrane; GO:0009506,plasmodesma; GO:0005524,ATP binding; GO:0004827,proline-tRNA ligase activity; GO:0006433,prolyl-tRNA aminoacylation	tRNA synthetase class II core domain (G, H, P, S and T)
Cluster-7319.50379	11.03	3.41	12.18	0.37	0.3	0	-5.36787	1.13871e-11	1.48827e-08	down	--	--	--	--	--	--	--
Cluster-7319.85728	15.47	26.19	30.45	3.16	4.89	3.7	-2.69526	1.34665e-11	1.72684e-08	down	K16290 xylem cysteine proteinase [EC:3.4.22.-] | (RefSeq) cysteine protease XCP1 (A)	cysteine protease XCP1 [Amborella trichopoda]	RecName: Full=Probable cysteine protease RDL4 {ECO:0000305}; EC=3.4.22.- {ECO:0000305}; AltName: Full=Cysteine protease 1 {ECO:0000303|PubMed:23460027}; Short=AtCP1 {ECO:0000303|PubMed:23460027}; AltName: Full=Probable cysteine proteinase At4g11310 {ECO:0000305}; AltName: Full=RD21A-like protease 4 {ECO:0000305}; Flags: Precursor;	SubName: Full=Oryzain alpha chain {ECO:0000313|EMBL:EMT08476.1, ECO:0000313|EnsemblPlants:EMT08476};	Cysteine proteinase Cathepsin L	GO:0005618,cell wall; GO:0005615,extracellular space; GO:0005764,lysosome; GO:0004197,cysteine-type endopeptidase activity; GO:0051603,proteolysis involved in cellular protein catabolic process	Cathepsin propeptide inhibitor domain (I29)
Cluster-7319.86623	94.24	84.83	64.15	13.92	23.98	25.96	-2.00074	1.49539e-11	1.88206e-08	down	--	--	--	--	--	--	--
Cluster-7319.122123	68.71	51.95	32.82	11.69	9.84	5.25	-2.59977	1.58066e-11	1.95321e-08	down	K03676 glutaredoxin 3 | (RefSeq) monothiol glutaredoxin-S10-like (A)	PREDICTED: monothiol glutaredoxin-S10-like [Ipomoea nil]	RecName: Full=Monothiol glutaredoxin-S10; Short=AtGrxS10; AltName: Full=Protein ROXY 3;	SubName: Full=monothiol glutaredoxin-S10 {ECO:0000313|RefSeq:XP_009782550.1};	Glutaredoxin and related proteins	GO:0005737,cytoplasm; GO:0005634,nucleus; GO:0051537,2 iron, 2 sulfur cluster binding; GO:0009055,electron transfer activity; GO:0046872,metal ion binding; GO:0015035,protein disulfide oxidoreductase activity; GO:0045454,cell redox homeostasis	Glutaredoxin
Cluster-7319.111797	21.07	37.51	48.12	0	0	0	-8.62645	1.70887e-11	2.07393e-08	down	K12657 delta-1-pyrroline-5-carboxylate synthetase [EC:2.7.2.11 1.2.1.41] | (RefSeq) delta-1-pyrroline-5-carboxylate synthase-like isoform X1 (A)	delta 1-pyrroline-5-carboxylate synthetase 2, partial [Tamarix hispida]	RecName: Full=Delta-1-pyrroline-5-carboxylate synthase 1 {ECO:0000305}; Short=OsP5CS1 {ECO:0000303|Ref.8}; Includes: RecName: Full=Glutamate 5-kinase; Short=GK; EC=2.7.2.11; AltName: Full=Gamma-glutamyl kinase; Includes: RecName: Full=Gamma-glutamyl phosphate reductase; Short=GPR; EC=1.2.1.41; AltName: Full=Glutamate-5-semialdehyde dehydrogenase; AltName: Full=Glutamyl-gamma-semialdehyde dehydrog…	SubName: Full=Delta 1-pyrroline-5-carboxylate synthetase 2 {ECO:0000313|EMBL:AIL24122.1}; Flags: Fragment;	Gamma-glutamyl kinase	GO:0005737,cytoplasm; GO:0005524,ATP binding; GO:0004349,glutamate 5-kinase activity; GO:0004350,glutamate-5-semialdehyde dehydrogenase activity; GO:0055129,L-proline biosynthetic process; GO:0006561,proline biosynthetic process	Amino acid kinase family
Cluster-7319.94255	14.62	15.39	19.2	3.64	5.17	1.99	-2.24314	1.76981e-11	2.08841e-08	down	--	hypothetical protein (mitochondrion) [Capsicum annuum]	RecName: Full=Uncharacterized mitochondrial protein AtMg01110; AltName: Full=ORF251;	SubName: Full=Uncharacterized protein {ECO:0000313|EMBL:PHT99489.1};	--	GO:0005739,mitochondrion	Mitovirus RNA-dependent RNA polymerase
Cluster-7319.76115	5.67	9.32	14.21	0.27	0.15	0.46	-5.13666	1.79034e-11	2.08841e-08	down	--	--	--	--	--	--	--
Cluster-7319.113810	5.3	4.05	5.61	0.04	0	0	-8.29628	1.81299e-11	2.08841e-08	down	--	--	--	--	--	--	--
Cluster-7319.81153	160.49	177.82	157.37	67.28	70.35	69.82	-1.36189	1.90262e-11	2.15513e-08	down	--	--	--	--	--	--	--
Cluster-7319.105645	3.36	2.69	6.06	0	0	0	-8.60991	2.01789e-11	2.24822e-08	down	--	--	--	--	--	--	--
Cluster-7319.87661	5.47	4.14	6.1	0	0	0	-8.46186	2.07146e-11	2.27068e-08	down	K08900 mitochondrial chaperone BCS1 | (RefSeq) AAA-ATPase At3g50940-like (A)	PREDICTED: glycosyltransferase family protein 64 C3 [Ipomoea nil]	RecName: Full=Glycosyltransferase family protein 64 C3 {ECO:0000303|PubMed:24905498}; Short=GT64 C3 {ECO:0000303|PubMed:24905498}; EC=2.4.1.- {ECO:0000305}; Flags: Precursor;	SubName: Full=Uncharacterized protein {ECO:0000313|EMBL:OMO59905.1};	Acetylglucosaminyltransferase EXT1/exostosin 1	GO:0016021,integral component of membrane; GO:0046872,metal ion binding; GO:0016757,transferase activity, transferring glycosyl groups; GO:0006486,protein glycosylation	Glycosyl transferase family 64 domain
Cluster-7319.87534	206.2	188.23	223.83	57.49	89.92	82.48	-1.48725	2.16093e-11	2.33117e-08	down	K15405 midchain alkane hydroxylase | (RefSeq) alkane hydroxylase MAH1-like (A)	PREDICTED: alkane hydroxylase MAH1-like isoform X2 [Ipomoea nil]	RecName: Full=Alkane hydroxylase MAH1 {ECO:0000303|PubMed:17905869}; EC=1.14.-.- {ECO:0000305|PubMed:17905869}; AltName: Full=Cytochrome P450 96A15 {ECO:0000305}; AltName: Full=Protein MID-CHAIN ALKANE HYDROXYLASE 1 {ECO:0000303|PubMed:17905869};	SubName: Full=Cytochrome P450 {ECO:0000313|EMBL:BAF46296.1};	Cytochrome P450 CYP4/CYP19/CYP26 subfamilies	GO:0005783,endoplasmic reticulum; GO:0005789,endoplasmic reticulum membrane; GO:0016021,integral component of membrane; GO:0020037,heme binding; GO:0005506,iron ion binding; GO:0080133,midchain alkane hydroxylase activity; GO:0010025,wax biosynthetic process	Cytochrome P450
Cluster-7319.104663	2.39	2.59	4.65	0	0	0	-8.53858	2.32512e-11	2.46909e-08	down	--	--	--	--	--	--	--
Cluster-7319.45927	1.13	0.84	1.86	0	0	0	-8.57459	2.38681e-11	2.49561e-08	down	K05925 mRNA (2'-O-methyladenosine-N6-)-methyltransferase [EC:2.1.1.62] | (RefSeq) N6-adenosine-methyltransferase MT-A70-like (A)	N6-adenosine-methyltransferase MT-A70-like [Olea europaea var. sylvestris]	RecName: Full=Probable N6-adenosine-methyltransferase MT-A70-like; EC=2.1.1.62 {ECO:0000250|UniProtKB:O82486};	SubName: Full=Uncharacterized protein {ECO:0000313|EMBL:JAE61048.1};	Predicted N6-adenine RNA methylase	GO:0009507,chloroplast; GO:0016607,nuclear speck; GO:0036396,RNA N6-methyladenosine methyltransferase complex; GO:0016422,mRNA (2'-O-methyladenosine-N6-)-methyltransferase activity; GO:0003723,RNA binding; GO:0001510,RNA methylation	--
Cluster-7319.87692	1.53	1.11	3.05	0	0	0	-8.64897	2.7599e-11	2.84199e-08	down	--	PREDICTED: uncharacterized protein LOC109189879 [Ipomoea nil]	--	SubName: Full=Uncharacterized protein {ECO:0000313|EMBL:KNA08504.1};	--	--	Putative gypsy type transposon
Cluster-7319.82377	5.84	3.68	7.93	0	0	0	-8.51842	2.92931e-11	2.97141e-08	down	--	--	--	--	--	--	--
Cluster-7319.78336	5.41	6.31	3.98	1.66	1.49	1.26	-1.88239	3.43654e-11	3.43467e-08	down	K00696 sucrose-phosphate synthase [EC:2.4.1.14] | (RefSeq) probable sucrose-phosphate synthase 4 (A)	PREDICTED: probable sucrose-phosphate synthase 4 isoform X2 [Ipomoea nil]	RecName: Full=Probable sucrose-phosphate synthase 4; EC=2.4.1.14; AltName: Full=Sucrose phosphate synthase 4F; Short=AtSPS4F; AltName: Full=UDP-glucose-fructose-phosphate glucosyltransferase;	SubName: Full=probable sucrose-phosphate synthase 4 {ECO:0000313|RefSeq:XP_016508778.1};	Glycosyltransferase	GO:0005886,plasma membrane; GO:0016157,sucrose synthase activity; GO:0046524,sucrose-phosphate synthase activity; GO:0005986,sucrose biosynthetic process	Glycosyl transferases group 1
Cluster-7319.57822	114.05	50.65	91.85	13	19.53	21.06	-2.33948	3.50495e-11	3.45227e-08	down	K05391 cyclic nucleotide gated channel, plant | (RefSeq) cyclic nucleotide-gated ion channel 1-like (A)	PREDICTED: wall-associated receptor kinase-like 1 [Ipomoea nil]	RecName: Full=Wall-associated receptor kinase-like 9; EC=2.7.11.-; Flags: Precursor;	SubName: Full=wall-associated receptor kinase-like 1 {ECO:0000313|RefSeq:XP_009773751.1};	--	GO:0016021,integral component of membrane; GO:0005886,plasma membrane; GO:0005524,ATP binding; GO:0005509,calcium ion binding; GO:0030247,polysaccharide binding; GO:0004674,protein serine/threonine kinase activity; GO:0007166,cell surface receptor signaling pathway	Protein kinase domain
Cluster-7319.97212	67.92	81.69	102.42	243.68	201.25	228.77	1.36099	3.59532e-11	3.49069e-08	up	K10955 mucin-2 | (RefSeq) mucin-2-like (A)	PREDICTED: non-classical arabinogalactan protein 31 [Solanum pennellii]	RecName: Full=Pistil-specific extensin-like protein; Short=PELP; Flags: Precursor;	SubName: Full=Uncharacterized protein {ECO:0000313|EnsemblPlants:Solyc02g078040.2.1};	--	GO:0005199,structural constituent of cell wall	Pollen proteins Ole e I like
Cluster-7319.27877	2.85	2.16	4.67	0	0	0	-8.49327	3.76539e-11	3.60432e-08	down	--	--	--	--	--	--	--
Cluster-7319.112757	104.77	81.47	93.93	26.12	41.27	30.62	-1.57958	3.89007e-11	3.67196e-08	down	K15397 3-ketoacyl-CoA synthase [EC:2.3.1.199] | (RefSeq) 3-ketoacyl-CoA synthase 6-like (A)	3-ketoacyl-CoA synthase 6-like [Sesamum indicum]	RecName: Full=3-ketoacyl-CoA synthase 6 {ECO:0000303|PubMed:18465198}; Short=KCS-6 {ECO:0000303|PubMed:18465198}; EC=2.3.1.199 {ECO:0000269|PubMed:10330468}; AltName: Full=Cuticular protein 1 {ECO:0000303|PubMed:10330468}; AltName: Full=Eceriferum 6 {ECO:0000303|PubMed:11041893}; AltName: Full=Very long-chain fatty acid condensing enzyme 6 {ECO:0000303|PubMed:18465198}; Short=VLCFA condensing enz…	RecName: Full=3-ketoacyl-CoA synthase {ECO:0000256|PIRNR:PIRNR036417}; EC=2.3.1.- {ECO:0000256|PIRNR:PIRNR036417};	--	GO:0005783,endoplasmic reticulum; GO:0005789,endoplasmic reticulum membrane; GO:0016021,integral component of membrane; GO:0102336,3-oxo-arachidoyl-CoA synthase activity; GO:0102337,3-oxo-cerotoyl-CoA synthase activity; GO:0102338,3-oxo-lignoceronyl-CoA synthase activity; GO:0102756,very-long-chain 3-ketoacyl-CoA synthase activity; GO:0006633,fatty acid biosynthetic process; GO:0009409,response t…	FAE1/Type III polyketide synthase-like protein
Cluster-7319.179132	4.14	1.87	3.47	0	0	0	-8.50869	3.99903e-11	3.7231e-08	down	--	--	--	--	--	--	--
Cluster-7319.28905	0.47	2.81	1.15	0	0	0	-8.89815	4.3626e-11	4.0067e-08	down	--	PREDICTED: uncharacterized protein LOC109189879 [Ipomoea nil]	--	--	--	--	Putative gypsy type transposon
Cluster-7319.116485	53.05	46.97	36.79	16.47	17.44	18.87	-1.4358	5.49105e-11	4.97584e-08	down	K22684 metacaspase-1 [EC:3.4.22.-] | (RefSeq) metacaspase-1 (A)	PREDICTED: metacaspase-1 isoform X1 [Ipomoea nil]	RecName: Full=Metacaspase-1; Short=AtMC1; EC=3.4.22.-; AltName: Full=Metacaspase 1b; Short=AtMCP1b; AltName: Full=Protein LSD ONE LIKE 3;	SubName: Full=Uncharacterized protein {ECO:0000313|EMBL:EYU18470.1};	Metacaspase involved in regulation of apoptosis	GO:0004197,cysteine-type endopeptidase activity; GO:0006952,defense response; GO:0043068,positive regulation of programmed cell death	Caspase domain
Cluster-7319.69510	4.05	2.76	4.15	0.02	0.27	0.46	-3.94936	5.95218e-11	5.32274e-08	down	--	PREDICTED: uncharacterized protein LOC108871594 [Brassica rapa]	--	SubName: Full=Uncharacterized protein {ECO:0000313|EnsemblPlants:TRIAE_CS42_4AL_TGACv1_288951_AA0961910.1};	--	--	--
Cluster-7319.89876	1.14	1.27	2.59	0	0	0	-8.46402	6.10233e-11	5.38614e-08	down	K01530 phospholipid-translocating ATPase [EC:3.6.3.1] | (RefSeq) putative phospholipid-transporting ATPase 9 (A)	putative phospholipid-transporting ATPase 9 [Jatropha curcas]	RecName: Full=Probable phospholipid-transporting ATPase 8 {ECO:0000303|PubMed:11402198}; Short=AtALA8 {ECO:0000303|PubMed:11402198}; EC=3.6.3.1 {ECO:0000305|PubMed:11402198}; AltName: Full=Aminophospholipid flippase 8 {ECO:0000303|PubMed:11402198};	RecName: Full=Phospholipid-transporting ATPase {ECO:0000256|RuleBase:RU362033}; EC=3.6.3.1 {ECO:0000256|RuleBase:RU362033};	P-type ATPase	GO:0000139,Golgi membrane; GO:0016021,integral component of membrane; GO:0005886,plasma membrane; GO:0005802,trans-Golgi network; GO:0005524,ATP binding; GO:0000287,magnesium ion binding; GO:0004012,phospholipid-translocating ATPase activity; GO:0048194,Golgi vesicle budding	--
Cluster-7319.131712	67.33	154.26	58.59	7.31	5.67	19.18	-3.19004	7.37026e-11	6.39366e-08	down	--	PREDICTED: uncharacterized protein LOC109157456 isoform X3 [Ipomoea nil]	--	--	--	--	--
Cluster-7319.118165	3.63	3.64	5.82	0	0.29	0.3	-4.58356	7.43197e-11	6.39366e-08	down	--	--	--	--	--	--	--
Cluster-7319.95528	15.29	11.35	2.41	0	0	0.04	-9.67776	7.80282e-11	6.62879e-08	down	--	orf34 (mitochondrion) [Bupleurum falcatum]	--	SubName: Full=Uncharacterized protein {ECO:0000313|EnsemblPlants:PGSC0003DMT400044914};	--	--	--
Cluster-7319.97343	229.86	168.22	155.3	61.94	38.32	64.24	-1.82535	8.35312e-11	7.00868e-08	down	--	putative lipid-transfer protein DIR1 [Hevea brasiliensis]	RecName: Full=Putative lipid-transfer protein DIR1; AltName: Full=Protein DEFECTIVE IN INDUCED RESISTANCE 1; Flags: Precursor;	SubName: Full=Putative defective in induced resistance 3 protein-like {ECO:0000313|EMBL:JAP11909.1};	--	GO:0048046,apoplast; GO:0005783,endoplasmic reticulum; GO:0009506,plasmodesma; GO:0005504,fatty acid binding; GO:0043621,protein self-association; GO:0008270,zinc ion binding; GO:0006869,lipid transport; GO:0009627,systemic acquired resistance; GO:0009862,systemic acquired resistance, salicylic acid mediated signaling pathway	Probable lipid transfer
Cluster-7319.98304	11.74	18.71	18.34	47.09	47.67	71.56	1.71867	9.97952e-11	8.2712e-08	up	K12130 pseudo-response regulator 5 | (RefSeq) two-component response regulator-like APRR5 (A)	PREDICTED: two-component response regulator-like APRR5 [Ipomoea nil]	RecName: Full=Two-component response regulator-like APRR5; AltName: Full=Pseudo-response regulator 5;	SubName: Full=Two-component response regulator-like aprr5 {ECO:0000313|EMBL:OIT04716.1};	GATA-4/5/6 transcription factors	GO:0005634,nucleus; GO:0000160,phosphorelay signal transduction system; GO:0006355,regulation of transcription, DNA-templated; GO:0048511,rhythmic process; GO:0006351,transcription, DNA-templated	Response regulator receiver domain
Cluster-7319.91121	901.45	799.25	407.71	180.72	169.56	208.4	-1.99705	1.02294e-10	8.28224e-08	down	--	PREDICTED: uncharacterized protein LOC109157456 isoform X1 [Ipomoea nil]	--	--	--	--	--
Cluster-7319.152737	2.76	1.87	1.36	0	0	0	-8.34179	1.02366e-10	8.28224e-08	down	--	--	--	--	--	--	--
Cluster-7319.118179	2.06	1.1	1.78	0	0	0	-8.29663	1.13438e-10	9.07011e-08	down	--	PREDICTED: uncharacterized protein LOC109179034 [Ipomoea nil]	--	--	--	--	Putative gypsy type transposon
Cluster-7319.163081	22.95	18.52	46.65	0	0	0	-8.36856	1.1627e-10	9.18841e-08	down	--	--	--	--	--	--	--
Cluster-7319.54731	6.59	12.34	30.35	0	0	0	-8.62981	1.2629e-10	9.86556e-08	down	--	--	--	--	--	--	--
Cluster-7319.78662	39.1	25.39	35.96	4.81	6.97	10.55	-2.2502	1.32406e-10	1.02258e-07	down	--	PREDICTED: wall-associated receptor kinase-like 8 [Ipomoea nil]	RecName: Full=Wall-associated receptor kinase-like 8; EC=2.7.11.-; Flags: Precursor;	SubName: Full=Uncharacterized protein {ECO:0000313|EnsemblPlants:Solyc02g068660.1.1};	--	GO:0016021,integral component of membrane; GO:0005886,plasma membrane; GO:0005524,ATP binding; GO:0005509,calcium ion binding; GO:0030247,polysaccharide binding; GO:0004674,protein serine/threonine kinase activity; GO:0007166,cell surface receptor signaling pathway	Wall-associated receptor kinase galacturonan-binding
Cluster-7319.144247	3.81	16.61	21.39	0	0	0	-8.65682	1.6347e-10	1.24831e-07	down	--	--	--	--	--	--	--
Cluster-7319.92588	13.89	13.82	15.18	5.72	6.58	4.93	-1.37316	1.67817e-10	1.26726e-07	down	K00108 choline dehydrogenase [EC:1.1.99.1] | (RefSeq) hypothetical protein (A)	PREDICTED: protein HOTHEAD-like [Ipomoea nil]	RecName: Full=Protein HOTHEAD; AltName: Full=Protein ADHESION OF CALYX EDGES; Flags: Precursor;	SubName: Full=protein HOTHEAD-like {ECO:0000313|RefSeq:XP_016491414.1};	Glucose dehydrogenase/choline dehydrogenase/mandelonitrile lyase (GMC oxidoreductase family)	GO:0005576,extracellular region; GO:0050660,flavin adenine dinucleotide binding; GO:0046593,mandelonitrile lyase activity; GO:0016614,oxidoreductase activity, acting on CH-OH group of donors; GO:0007267,cell-cell signaling; GO:0009553,embryo sac development; GO:0010430,fatty acid omega-oxidation	GMC oxidoreductase
Cluster-7319.100177	2.86	2.21	1.03	15.05	10.2	14.33	2.63406	1.84203e-10	1.37572e-07	up	--	PREDICTED: uncharacterized protein LOC107937129 isoform X3 [Gossypium hirsutum]	--	SubName: Full=uncharacterized protein LOC107937129 isoform X3 {ECO:0000313|RefSeq:XP_016725441.1};	--	--	--
Cluster-7319.184423	9.95	8.6	18.62	0	0	0	-8.24013	2.05993e-10	1.52173e-07	down	--	--	--	--	--	--	--
Cluster-7319.71919	52.6	64.53	38.23	7.73	10.56	13.68	-2.39038	2.46955e-10	1.80471e-07	down	K03676 glutaredoxin 3 | (RefSeq) monothiol glutaredoxin-S10 (A)	PREDICTED: monothiol glutaredoxin-S10 [Eucalyptus grandis]	RecName: Full=Glutaredoxin-C11; Short=AtGrxC11; AltName: Full=Protein ROXY 4;	SubName: Full=Uncharacterized protein {ECO:0000313|EMBL:KCW84426.1};	Glutaredoxin and related proteins	GO:0005737,cytoplasm; GO:0009055,electron transfer activity; GO:0015035,protein disulfide oxidoreductase activity; GO:0045454,cell redox homeostasis	Glutaredoxin
Cluster-7319.81185	4.54	2.07	7.05	0	0.17	0	-6.39058	2.79185e-10	2.01853e-07	down	--	hypothetical protein JCGZ_22309 [Jatropha curcas]	--	SubName: Full=Uncharacterized protein {ECO:0000313|EMBL:KDP26285.1};	--	--	--
Cluster-7319.130324	0.51	0.72	1.08	0.01	0.08	0.05	-4.09305	2.905e-10	2.07824e-07	down	--	PREDICTED: uncharacterized protein LOC109178917 [Ipomoea nil]	RecName: Full=Protein Asterix;	SubName: Full=Uncharacterized protein {ECO:0000313|EnsemblPlants:PGSC0003DMT400067932};	Predicted membrane protein	GO:0016021,integral component of membrane	--
Cluster-7319.182983	1.55	1.74	4.26	0	0	0	-8.31072	3.09306e-10	2.14817e-07	down	--	PREDICTED: uncharacterized protein LOC109136493 [Beta vulgaris subsp. vulgaris]	--	SubName: Full=Uncharacterized protein {ECO:0000313|EMBL:KNA17564.1};	--	--	--
Cluster-7319.132708	7.89	5.58	10.26	0	0	0	-8.10955	3.1024e-10	2.14817e-07	down	--	--	--	--	--	--	--
Cluster-7319.164067	1.98	2.7	4.69	0.27	0.25	0.39	-3.40955	3.12386e-10	2.14817e-07	down	K00899 5-methylthioribose kinase [EC:2.7.1.100] | (RefSeq) methylthioribose kinase-like (A)	PREDICTED: methylthioribose kinase-like [Ipomoea nil]	RecName: Full=Methylthioribose kinase; Short=AtMTK; Short=MTR kinase; EC=2.7.1.100;	SubName: Full=Putative methylthioribose kinase-like {ECO:0000313|EMBL:JAP28479.1};	--	GO:0005829,cytosol; GO:0005524,ATP binding; GO:0042802,identical protein binding; GO:0046522,S-methyl-5-thioribose kinase activity; GO:0071369,cellular response to ethylene stimulus; GO:0071281,cellular response to iron ion; GO:0071732,cellular response to nitric oxide; GO:0019509,L-methionine salvage from methylthioadenosine	--
Cluster-7319.107854	27.54	34.37	24.13	11.33	8.52	8.36	-1.67293	3.12918e-10	2.14817e-07	down	--	hypothetical protein CDL12_20177 [Handroanthus impetiginosus]	--	SubName: Full=Uncharacterized protein {ECO:0000313|EMBL:PIN07257.1};	--	--	Domain of unknown function (DUF3511)
Cluster-7319.163184	5.59	2.72	7.37	0	0	0.06	-8.04618	3.18845e-10	2.16697e-07	down	--	retrovirus-related Pol polyprotein from transposon TNT 1-94 [Trifolium pratense]	--	SubName: Full=Uncharacterized protein {ECO:0000313|EMBL:CAN73272.1};	--	GO:0003676,nucleic acid binding; GO:0015074,DNA integration	--
Cluster-7319.102659	66	131.19	54.96	18.82	18.74	25.57	-2.04239	3.30352e-10	2.22294e-07	down	K03878 NADH-ubiquinone oxidoreductase chain 1 [EC:7.1.1.2] | (RefSeq) uncharacterized protein LOC109244851 (A)	hypothetical protein NitaMp027 [Nicotiana tabacum]	RecName: Full=Uncharacterized mitochondrial protein AtMg00030; AltName: Full=ORF107a;	SubName: Full=Putative mitochondrial protein {ECO:0000313|EMBL:OIT02104.1};	--	GO:0005739,mitochondrion	--
Cluster-7319.110040	1.49	1.83	2.75	0	0	0	-8.09817	3.4354e-10	2.28902e-07	down	--	PREDICTED: increased DNA methylation 1-like isoform X2 [Ipomoea nil]	--	--	--	--	--
Cluster-7319.75858	29.75	29.02	35.53	6.87	7.84	9.98	-2.02303	4.01219e-10	2.64739e-07	down	--	--	--	--	--	--	--
Cluster-7319.49178	2.68	2.24	5.03	0	0	0	-8.157	4.13092e-10	2.69952e-07	down	K14948 polypyrimidine tract-binding protein 2 | (RefSeq) polypyrimidine tract-binding protein homolog 2 (A)	PREDICTED: polypyrimidine tract-binding protein homolog 2 isoform X3 [Solanum tuberosum]	RecName: Full=Polypyrimidine tract-binding protein homolog 2;	SubName: Full=Putative polypyrimidine tract-binding protein-like {ECO:0000313|EMBL:JAP31513.1};	Polypyrimidine tract-binding protein	GO:0005737,cytoplasm; GO:0005634,nucleus; GO:0000932,P-body; GO:0003729,mRNA binding; GO:0003723,RNA binding; GO:0006397,mRNA processing; GO:0000381,regulation of alternative mRNA splicing, via spliceosome; GO:0043484,regulation of RNA splicing; GO:0006417,regulation of translation; GO:0008380,RNA splicing; GO:0009845,seed germination	--
Cluster-7319.88142	18.99	14.45	10.36	2.83	3.93	3.58	-2.15663	4.56084e-10	2.95208e-07	down	--	uncharacterized protein LOC111284377 [Durio zibethinus]	--	SubName: Full=Uncharacterized protein {ECO:0000313|EMBL:KZM94722.1};	--	--	--
Cluster-7319.122958	5.38	2.61	6.94	0	0	0	-8.18264	4.62977e-10	2.96843e-07	down	--	--	--	--	--	--	--
Cluster-7319.912	5.95	3.7	5.42	0	0	0	-8.02325	4.97171e-10	3.15787e-07	down	--	--	--	--	--	--	--
Cluster-7319.87788	2.62	2.65	4.66	0	0	0	-8.05233	5.21257e-10	3.2802e-07	down	--	hypothetical protein L195_g060198, partial [Trifolium pratense]	--	SubName: Full=Gag-pol polyprotein {ECO:0000313|EMBL:CAC95126.1};	--	GO:0003676,nucleic acid binding; GO:0008270,zinc ion binding; GO:0015074,DNA integration	GAG-pre-integrase domain
Cluster-7319.125157	0.79	0.32	1.02	0	0	0	-8.24365	5.47769e-10	3.41542e-07	down	K12451 3,5-epimerase/4-reductase [EC:5.1.3.- 1.1.1.-] | (RefSeq) bifunctional dTDP-4-dehydrorhamnose 3,5-epimerase/dTDP-4-dehydrorhamnose reductase (A)	bifunctional dTDP-4-dehydrorhamnose 3,5-epimerase/dTDP-4-dehydrorhamnose reductase-like [Ananas comosus]	RecName: Full=Bifunctional dTDP-4-dehydrorhamnose 3,5-epimerase/dTDP-4-dehydrorhamnose reductase {ECO:0000305}; EC=1.1.1.133 {ECO:0000269|PubMed:15020741}; EC=5.1.3.13 {ECO:0000269|PubMed:15020741}; AltName: Full=dTDP-L-rhamnose synthase;	SubName: Full=NAD dependent epimerase/dehydratase, putative {ECO:0000313|EMBL:EEF51074.1};	Putative NAD+-dependent epimerases	GO:0048046,apoplast; GO:0005829,cytosol; GO:0005886,plasma membrane; GO:0009506,plasmodesma; GO:0008830,dTDP-4-dehydrorhamnose 3,5-epimerase activity; GO:0008831,dTDP-4-dehydrorhamnose reductase activity; GO:0010489,UDP-4-keto-6-deoxy-glucose-3,5-epimerase activity; GO:0010490,UDP-4-keto-rhamnose-4-keto-reductase activity; GO:0071555,cell wall organization; GO:0019305,dTDP-rhamnose biosynthetic p…	--
Cluster-7319.81595	137.99	92.58	126.7	47.23	51.43	43.28	-1.39964	6.25517e-10	3.86473e-07	down	K09873 aquaporin TIP | (RefSeq) aquaporin TIP4-1 (A)	PREDICTED: aquaporin TIP4-1 [Ipomoea nil]	RecName: Full=Aquaporin TIP4-1; AltName: Full=Epsilon-tonoplast intrinsic protein; Short=Epsilon-TIP; AltName: Full=Tonoplast intrinsic protein 4-1; Short=AtTIP4;1;	SubName: Full=Uncharacterized protein {ECO:0000313|EMBL:EYU20444.1};	Aquaporin (major intrinsic protein family)	GO:0042807,central vacuole; GO:0005887,integral component of plasma membrane; GO:0009705,plant-type vacuole membrane; GO:0015250,water channel activity; GO:0034220,ion transmembrane transport	Major intrinsic protein
Cluster-7319.87612	5.17	3	7.1	0	0	0	-8.07129	6.97373e-10	4.26987e-07	down	K06111 exocyst complex component 4 | (RefSeq) exocyst complex component SEC8 (A)	ARID/BRIGHT DNA-binding domain-containing protein [Cynara cardunculus var. scolymus]	RecName: Full=AT-rich interactive domain-containing protein 4; Short=ARID domain-containing protein 4;	SubName: Full=Uncharacterized protein {ECO:0000313|EMBL:ERM96067.1};	--	GO:0005634,nucleus; GO:0003677,DNA binding; GO:0046872,metal ion binding; GO:0006355,regulation of transcription, DNA-templated; GO:0006351,transcription, DNA-templated	--
Cluster-7319.86247	1.45	0.85	2.25	0	0	0	-8.10943	7.40189e-10	4.49156e-07	down	K01754 threonine dehydratase [EC:4.3.1.19] | (RefSeq) threonine dehydratase biosynthetic, chloroplastic (A)	threonine dehydratase biosynthetic, chloroplastic [Phalaenopsis equestris]	RecName: Full=Threonine dehydratase biosynthetic, chloroplastic; EC=4.3.1.19; AltName: Full=Threonine deaminase; Short=TD; Flags: Precursor;	SubName: Full=threonine dehydratase biosynthetic, chloroplastic-like {ECO:0000313|RefSeq:XP_018812705.1};	Threonine/serine dehydratases	GO:0009507,chloroplast; GO:0004794,L-threonine ammonia-lyase activity; GO:0030170,pyridoxal phosphate binding; GO:0009097,isoleucine biosynthetic process	Pyridoxal-phosphate dependent enzyme
Cluster-7319.128059	10.15	9.06	15.8	1.06	1.7	1.18	-3.23096	7.48814e-10	4.50369e-07	down	K17769 mitochondrial import receptor subunit TOM22 | (RefSeq) mitochondrial import receptor subunit TOM9-2-like (A)	PREDICTED: mitochondrial import receptor subunit TOM9-2-like [Erythranthe guttata]	--	SubName: Full=Uncharacterized protein {ECO:0000313|EMBL:EYU32588.1};	--	GO:0016021,integral component of membrane; GO:0005741,mitochondrial outer membrane; GO:0006886,intracellular protein transport	--
Cluster-7319.113916	3.17	2.85	9.37	0	0	0	-8.26513	7.89397e-10	4.70612e-07	down	K00606 3-methyl-2-oxobutanoate hydroxymethyltransferase [EC:2.1.2.11] | (RefSeq) 3-methyl-2-oxobutanoate hydroxymethyltransferase 2, mitochondrial-like isoform X1 (A)	hypothetical protein B456_004G160400 [Gossypium raimondii]	RecName: Full=3-methyl-2-oxobutanoate hydroxymethyltransferase 2, mitochondrial; EC=2.1.2.11; AltName: Full=Ketopantoate hydroxymethyltransferase 2; Flags: Precursor;	SubName: Full=Uncharacterized protein {ECO:0000313|EnsemblPlants:HORVU3Hr1G030620.9};	Ketopantoate hydroxymethyltransferase	GO:0005739,mitochondrion; GO:0003864,3-methyl-2-oxobutanoate hydroxymethyltransferase activity; GO:0050897,cobalt ion binding; GO:0008168,methyltransferase activity; GO:0008270,zinc ion binding; GO:0015940,pantothenate biosynthetic process	Ketopantoate hydroxymethyltransferase
Cluster-7319.187739	9.81	25.08	44.4	0	0	0	-8.28569	8.62565e-10	5.09761e-07	down	--	--	--	--	--	--	--
Cluster-7319.88598	13.39	23.39	11.83	3.92	5.17	4.04	-1.94121	9.27419e-10	5.43364e-07	down	K00430 peroxidase [EC:1.11.1.7] | (RefSeq) peroxidase 64-like (A)	PREDICTED: peroxidase 64-like [Ipomoea nil]	RecName: Full=Peroxidase 64; Short=Atperox P64; EC=1.11.1.7; AltName: Full=ATP17a; AltName: Full=PRXR4; Flags: Precursor;	RecName: Full=Peroxidase {ECO:0000256|RuleBase:RU362060, ECO:0000256|SAAS:SAAS00709852}; EC=1.11.1.7 {ECO:0000256|RuleBase:RU362060, ECO:0000256|SAAS:SAAS00709852};	--	GO:0005576,extracellular region; GO:0009505,plant-type cell wall; GO:0009506,plasmodesma; GO:0020037,heme binding; GO:0046872,metal ion binding; GO:0004601,peroxidase activity; GO:0042744,hydrogen peroxide catabolic process; GO:0009664,plant-type cell wall organization; GO:0006979,response to oxidative stress	Peroxidase
Cluster-7319.170550	1.46	1.76	2.33	0	0	0	-7.90289	9.75779e-10	5.66811e-07	down	--	--	--	--	--	--	--
Cluster-7319.48839	76.25	39.88	58.03	7.84	11.4	17.55	-2.32604	9.97515e-10	5.74526e-07	down	K05391 cyclic nucleotide gated channel, plant | (RefSeq) cyclic nucleotide-gated ion channel 1-like (A)	PREDICTED: wall-associated receptor kinase-like 9 [Ipomoea nil]	RecName: Full=Wall-associated receptor kinase-like 9; EC=2.7.11.-; Flags: Precursor;	SubName: Full=Uncharacterized protein {ECO:0000313|EMBL:OAY59205.1};	--	GO:0016021,integral component of membrane; GO:0005886,plasma membrane; GO:0005524,ATP binding; GO:0005509,calcium ion binding; GO:0030247,polysaccharide binding; GO:0004674,protein serine/threonine kinase activity; GO:0007166,cell surface receptor signaling pathway	Protein tyrosine kinase
Cluster-7319.77374	2.49	6.95	14.99	0	0	0	-8.38281	1.0081e-09	5.75745e-07	down	--	--	--	--	--	--	--
Cluster-7319.49667	0.67	0.5	1.16	0.07	0.05	0.08	-3.62573	1.03601e-09	5.85318e-07	down	K04523 ubiquilin | (RefSeq) ubiquitin domain-containing protein DSK2b-like (A)	PREDICTED: ubiquitin domain-containing protein DSK2b-like isoform X2 [Ipomoea nil]	RecName: Full=Ubiquitin domain-containing protein DSK2b;	SubName: Full=Uncharacterized protein {ECO:0000313|EnsemblPlants:Solyc02g082800.2.1};	Ubiquitin-like protein	GO:0005829,cytosol; GO:0005634,nucleus; GO:0031593,polyubiquitin modification-dependent protein binding	--
Cluster-7319.23932	6.29	2.22	5.19	0	0	0	-8.09658	1.04209e-09	5.85318e-07	down	--	--	--	--	--	--	--
Cluster-7319.53608	5.59	4.12	4.89	1.48	1.1	1.8	-1.79636	1.09055e-09	6.02636e-07	down	K19525 vacuolar protein sorting-associated protein 13A/C | (RefSeq) uncharacterized protein LOC110098611 (A)	LOW QUALITY PROTEIN: uncharacterized protein LOC105634453 [Jatropha curcas]	RecName: Full=RNA-directed DNA polymerase homolog; EC=2.7.7.48; AltName: Full=Reverse transcriptase homolog;	SubName: Full=DNA/RNA polymerases superfamily protein {ECO:0000313|EMBL:EOY03326.1};	FOG: Transposon-encoded proteins with TYA, reverse transcriptase, integrase domains in various combinations	GO:0005739,mitochondrion; GO:0003968,RNA-directed 5'-3' RNA polymerase activity; GO:0003964,RNA-directed DNA polymerase activity	Reverse transcriptase (RNA-dependent DNA polymerase)
Cluster-7319.107653	6.91	10.93	10.21	1.94	3.1	3.08	-1.84359	1.09066e-09	6.02636e-07	down	K08150 MFS transporter, SP family, solute carrier family 2 (myo-inositol transporter), member 13 | (RefSeq) probable inositol transporter 2 (A)	PREDICTED: probable inositol transporter 2 [Ipomoea nil]	RecName: Full=Probable inositol transporter 2;	SubName: Full=probable inositol transporter 2 {ECO:0000313|RefSeq:XP_010247407.1};	Predicted transporter (major facilitator superfamily)	GO:0016021,integral component of membrane; GO:0005886,plasma membrane; GO:0090406,pollen tube; GO:0005355,glucose transmembrane transporter activity; GO:0005366,myo-inositol:proton symporter activity; GO:0005351,carbohydrate:proton symporter activity; GO:0046323,glucose import; GO:0035428,NA; GO:0015798,myo-inositol transport; GO:0023052,signaling	Sugar (and other) transporter
Cluster-7319.7921	0.51	0.41	0.83	0	0	0	-7.95899	1.15269e-09	6.31777e-07	down	--	--	--	--	--	--	--
Cluster-7319.51197	49.39	13.05	5.44	0	0	0	-8.65344	1.16233e-09	6.31961e-07	down	--	--	--	--	--	--	--
Cluster-7319.111118	1.69	2.22	4.2	0	0	0	-8.01592	1.18349e-09	6.38363e-07	down	K01968 3-methylcrotonyl-CoA carboxylase alpha subunit [EC:6.4.1.4] | (RefSeq) LOW QUALITY PROTEIN: methylcrotonoyl-CoA carboxylase subunit alpha, mitochondrial-like (A)	PREDICTED: serine/threonine-protein kinase HT1-like [Nicotiana attenuata]	RecName: Full=Serine/threonine-protein kinase STY13 {ECO:0000305}; EC=2.7.11.1 {ECO:0000269|PubMed:16429265}; AltName: Full=AtSTYPK {ECO:0000303|PubMed:17291444}; AltName: Full=Serine/threonine/tyrosine-protein kinase 13 {ECO:0000303|PubMed:16429265};	SubName: Full=serine/threonine-protein kinase HT1-like {ECO:0000313|RefSeq:XP_016464141.1};	Tyrosine kinase specific for activated (GTP-bound) p21cdc42Hs	GO:0005622,intracellular; GO:0005886,plasma membrane; GO:0005524,ATP binding; GO:0004672,protein kinase activity; GO:0004674,protein serine/threonine kinase activity; GO:0004712,protein serine/threonine/tyrosine kinase activity; GO:0004713,protein tyrosine kinase activity; GO:0004871,NA; GO:0035556,intracellular signal transduction; GO:0006468,protein phosphorylation	Protein tyrosine kinase
Cluster-7319.143959	10.9	11.87	28.59	0	0	0	-8.05617	1.27663e-09	6.83176e-07	down	--	--	--	--	--	--	--
Cluster-7319.105583	1.55	0.72	1.39	0	0	0	-7.97474	1.28919e-09	6.84511e-07	down	K10685 ubiquitin-like 1-activating enzyme E1 B [EC:6.2.1.45] | (RefSeq) SUMO-activating enzyme subunit 2-like (A)	SUMO-activating enzyme subunit 2-like [Durio zibethinus]	RecName: Full=SUMO-activating enzyme subunit 2; EC=2.3.2.-; AltName: Full=Protein EMBRYO DEFECTIVE 2764; AltName: Full=Ubiquitin-like 1-activating enzyme E1B;	SubName: Full=SUMO-activating enzyme subunit 2 {ECO:0000313|RefSeq:XP_008460981.1};	SMT3/SUMO-activating complex, catalytic component UBA2	GO:0005829,cytosol; GO:0005634,nucleus; GO:0009506,plasmodesma; GO:0005524,ATP binding; GO:0046872,metal ion binding; GO:0019948,SUMO activating enzyme activity; GO:0009793,embryo development ending in seed dormancy; GO:0016925,protein sumoylation	Ubiquitin/SUMO-activating enzyme ubiquitin-like domain
Cluster-7319.157397	0.76	1.07	2.46	0	0	0	-8.11515	1.33186e-09	7.01686e-07	down	--	--	--	--	--	--	--
Cluster-7319.179347	2.21	1.36	2.82	0	0	0	-7.91996	1.49232e-09	7.80175e-07	down	--	--	--	--	--	--	--
Cluster-7319.89988	405.61	285.25	299.15	131.03	154.41	126.23	-1.33998	1.89838e-09	9.81492e-07	down	K02183 calmodulin | (RefSeq) calmodulin-like (A)	PREDICTED: uncharacterized protein LOC109168026 [Ipomoea nil]	RecName: Full=Probable calcium-binding protein CML27; AltName: Full=Calmodulin-like protein 27;	SubName: Full=Uncharacterized protein {ECO:0000313|EnsemblPlants:Solyc12g088860.1.1};	Calmodulin and related proteins (EF-Hand superfamily)	GO:0005886,plasma membrane; GO:0005773,vacuole; GO:0005509,calcium ion binding	EF hand
Cluster-7319.99930	7.98	6.14	12.63	0.8	1.29	0.45	-3.47339	1.90629e-09	9.81492e-07	down	K08596 sentrin-specific protease 7 [EC:3.4.22.68] | (RefSeq) probable ubiquitin-like-specific protease 2B (A)	PREDICTED: probable ubiquitin-like-specific protease 2B isoform X2 [Ipomoea nil]	RecName: Full=SH3 domain-containing protein 2 {ECO:0000312|EMBL:AAL32439.1};	SubName: Full=Uncharacterized protein {ECO:0000313|EnsemblPlants:HORVU1Hr1G047180.14};	--	GO:0000421,autophagosome membrane; GO:0009504,cell plate; GO:0030136,clathrin-coated vesicle; GO:0005829,cytosol; GO:0005768,endosome; GO:0005770,late endosome; GO:0005886,plasma membrane; GO:0009920,cell plate formation involved in plant-type cell wall biogenesis	--
Cluster-7319.125692	1.22	1.35	2.65	0	0	0	-7.91142	1.95935e-09	1.00123e-06	down	--	PREDICTED: serine/threonine-protein phosphatase 5 [Ipomoea nil]	--	SubName: Full=Uncharacterized protein {ECO:0000313|EnsemblPlants:PGSC0003DMT400019868};	Molecular co-chaperone STI1	--	TPR repeat
Cluster-7319.146893	1.87	1.9	2.35	0.37	0.63	0.46	-2.13985	2.03895e-09	1.03413e-06	down	K17086 transmembrane 9 superfamily member 2/4 | (RefSeq) uncharacterized LOC101300290 (A)	PREDICTED: uncharacterized protein LOC109156168 [Ipomoea nil]	--	SubName: Full=Uncharacterized protein {ECO:0000313|EMBL:EPS64713.1}; Flags: Fragment;	--	GO:0003676,nucleic acid binding; GO:0008270,zinc ion binding	MULE transposase domain
Cluster-7319.96711	2074.49	2580.28	1756.36	715.58	1045.96	705.08	-1.44028	2.0977e-09	1.05605e-06	down	K13051 beta-aspartyl-peptidase (threonine type) [EC:3.4.19.5] | (RefSeq) probable isoaspartyl peptidase/L-asparaginase 2 (A)	PREDICTED: probable isoaspartyl peptidase/L-asparaginase 2 [Ipomoea nil]	RecName: Full=Probable isoaspartyl peptidase/L-asparaginase 2; EC=3.4.19.5; AltName: Full=L-asparagine amidohydrolase 2; Contains: RecName: Full=Isoaspartyl peptidase/L-asparaginase 2 subunit alpha; Contains: RecName: Full=Isoaspartyl peptidase/L-asparaginase 2 subunit beta; Flags: Precursor;	SubName: Full=probable isoaspartyl peptidase/L-asparaginase 2 {ECO:0000313|RefSeq:XP_004499019.1};	Asparaginase	GO:0004067,asparaginase activity; GO:0008798,beta-aspartyl-peptidase activity	Asparaginase
Cluster-7319.90957	3.6	3.98	5.11	0	0	0	-7.75985	2.23134e-09	1.11507e-06	down	--	--	--	--	--	--	--
Cluster-7319.112895	12.76	8.74	9.76	4.03	3.58	3.29	-1.58293	2.29796e-09	1.13997e-06	down	K17756 long-chain-alcohol oxidase [EC:1.1.3.20] | (RefSeq) long-chain-alcohol oxidase FAO4A-like (A)	PREDICTED: long-chain-alcohol oxidase FAO4A-like [Ipomoea nil]	RecName: Full=Long-chain-alcohol oxidase FAO4A; EC=1.1.3.20; AltName: Full=Long-chain fatty alcohol oxidase 4A;	RecName: Full=Long-chain-alcohol oxidase {ECO:0000256|PIRNR:PIRNR028937}; EC=1.1.3.20 {ECO:0000256|PIRNR:PIRNR028937};	--	GO:0016021,integral component of membrane; GO:0005622,intracellular; GO:0050660,flavin adenine dinucleotide binding; GO:0046577,long-chain-alcohol oxidase activity; GO:0016491,oxidoreductase activity	GMC oxidoreductase
Cluster-7319.49171	1.76	1.36	4.6	0	0	0.12	-6.16028	2.93022e-09	1.44309e-06	down	--	uncharacterized protein LOC110793771 [Spinacia oleracea]	--	SubName: Full=uncharacterized protein LOC103501285 {ECO:0000313|RefSeq:XP_008463045.1};	--	--	Domain of unknown function (DUF4219)
Cluster-7319.44288	5.31	8.37	6.07	0	0	0	-7.74428	2.9823e-09	1.45817e-06	down	K17592 sacsin | (RefSeq) uncharacterized LOC107857596 (A)	PREDICTED: LOW QUALITY PROTEIN: uncharacterized protein LOC107857596 [Capsicum annuum]	--	SubName: Full=LOW QUALITY PROTEIN: uncharacterized protein LOC107857596 {ECO:0000313|RefSeq:XP_016557900.1};	--	--	--
Cluster-7319.31236	1.74	1.35	3.33	0	0	0	-7.86234	3.32237e-09	1.61285e-06	down	--	--	--	--	--	--	--
Cluster-7319.37212	1.71	1.85	3.13	0	0	0.13	-5.80918	3.68487e-09	1.77613e-06	down	--	--	--	--	--	--	--
Cluster-7319.57607	2.91	1.92	2.99	0.05	0.27	0.47	-3.39033	3.79331e-09	1.81553e-06	down	K06640 serine/threonine-protein kinase ATR [EC:2.7.11.1] | (RefSeq) serine/threonine-protein kinase ATR (A)	PREDICTED: serine/threonine-protein kinase ATR [Ipomoea nil]	RecName: Full=Serine/threonine-protein kinase ATR; EC=2.7.11.1;	SubName: Full=Serinethreonine-protein kinase atr {ECO:0000313|EMBL:OIT07029.1};	Protein kinase of the PI-3 kinase family involved in mitotic growth, DNA repair and meiotic recombination	GO:0005634,nucleus; GO:0005524,ATP binding; GO:0016301,kinase activity; GO:0004674,protein serine/threonine kinase activity; GO:0007049,cell cycle; GO:0006281,DNA repair	--
Cluster-7319.116018	27.58	24.16	35.38	10.38	9.58	8.12	-1.70763	4.12039e-09	1.95828e-06	down	--	--	--	--	--	--	--
Cluster-7319.179907	2.07	2.86	2.28	0	0	0.09	-6.53245	4.32296e-09	2.04029e-06	down	--	hypothetical protein VITISV_036298 [Vitis vinifera]	--	SubName: Full=Uncharacterized protein {ECO:0000313|EMBL:CAN76133.1};	--	GO:0009507,chloroplast; GO:0003676,nucleic acid binding; GO:0009011,starch synthase activity; GO:0015074,DNA integration; GO:0019252,starch biosynthetic process	--
Cluster-7319.63501	0.73	1.63	3.05	0	0	0	-7.96478	4.8651e-09	2.27819e-06	down	K11584 serine/threonine-protein phosphatase 2A regulatory subunit B' | (RefSeq) serine/threonine protein phosphatase 2A 57 kDa regulatory subunit B' beta isoform-like (A)	Armadillo-type fold [Cynara cardunculus var. scolymus]	RecName: Full=Serine/threonine protein phosphatase 2A 57 kDa regulatory subunit B' alpha isoform; Short=AtB' alpha; Short=PP2A, B' subunit, alpha isoform;	SubName: Full=Armadillo-type fold {ECO:0000313|EMBL:KVI00022.1};	Serine/threonine protein phosphatase 2A, regulatory subunit	GO:0005737,cytoplasm; GO:0005634,nucleus; GO:0000159,protein phosphatase type 2A complex; GO:0019888,protein phosphatase regulator activity; GO:0009742,brassinosteroid mediated signaling pathway; GO:0042325,regulation of phosphorylation	Protein phosphatase 2A regulatory B subunit (B56 family)
Cluster-7319.126559	3.54	5.11	9.86	0	0	0	-7.8261	4.89407e-09	2.27819e-06	down	K13157 U11/U12 small nuclear ribonucleoprotein 65 kDa protein | (RefSeq) U11/U12 small nuclear ribonucleoprotein 65 kDa protein (A)	PREDICTED: U11/U12 small nuclear ribonucleoprotein 65 kDa protein isoform X3 [Ipomoea nil]	RecName: Full=U11/U12 small nuclear ribonucleoprotein 65 kDa protein; Short=U11/U12 snRNP 65 kDa protein; Short=U11/U12-65K;	SubName: Full=Uncharacterized protein {ECO:0000313|EMBL:KJB44707.1};	Spliceosomal protein snRNP-U1A/U2B	GO:0005634,nucleus; GO:0005689,U12-type spliceosomal complex; GO:0097157,pre-mRNA intronic binding; GO:0030626,U12 snRNA binding; GO:0010229,inflorescence development; GO:0000398,mRNA splicing, via spliceosome	--
Cluster-7319.104921	6.2	6.8	13.25	0.81	0.17	0.54	-4.16729	4.96559e-09	2.29576e-06	down	--	--	--	--	--	--	--
Cluster-7319.113812	97.24	70.23	36.01	16.17	8.2	17.55	-2.34978	5.01796e-09	2.3043e-06	down	K01082 3'(2'), 5'-bisphosphate nucleotidase [EC:3.1.3.7] | (RefSeq) PAP-specific phosphatase HAL2-like (A)	PREDICTED: PAP-specific phosphatase HAL2-like [Ipomoea nil]	RecName: Full=PAP-specific phosphatase HAL2-like; AltName: Full=3'(2'),5'-bisphosphate nucleotidase; EC=3.1.3.7; AltName: Full=3'(2'),5-bisphosphonucleoside 3'(2')-phosphohydrolase; AltName: Full=DPNPase; AltName: Full=Halotolerance protein;	SubName: Full=PAP-specific phosphatase HAL2-like isoform X1 {ECO:0000313|RefSeq:XP_016500717.1};	Salt-sensitive 3'-phosphoadenosine-5'-phosphatase HAL2/SAL1	GO:0008441,3'(2'),5'-bisphosphate nucleotidase activity; GO:0046872,metal ion binding; GO:0046854,phosphatidylinositol phosphorylation; GO:0006790,sulfur compound metabolic process	Inositol monophosphatase family
Cluster-7319.88891	60.44	65.96	77.19	28.31	33.11	29.57	-1.23968	5.19543e-09	2.36978e-06	down	--	unnamed protein product [Coffea canephora]	--	SubName: Full=Uncharacterized protein {ECO:0000313|EMBL:CDP00466.1};	--	GO:0016021,integral component of membrane	--
Cluster-7319.35068	0.86	0.79	1.37	0	0	0	-7.67977	5.38176e-09	2.43841e-06	down	K05909 laccase [EC:1.10.3.2] | (RefSeq) laccase-14-like (A)	hypothetical protein OsI_33744 [Oryza sativa Indica Group]	RecName: Full=Putative laccase-1; EC=1.10.3.2; AltName: Full=Benzenediol:oxygen oxidoreductase 1; AltName: Full=Diphenol oxidase 1; AltName: Full=Urishiol oxidase 1; Flags: Precursor;	SubName: Full=Uncharacterized protein {ECO:0000313|EMBL:EEC67023.1};	Alanine-glyoxylate aminotransferase AGT2	GO:0048046,apoplast; GO:0005507,copper ion binding; GO:0052716,hydroquinone:oxygen oxidoreductase activity; GO:0016722,oxidoreductase activity, oxidizing metal ions; GO:0046274,lignin catabolic process	Multicopper oxidase
Cluster-7319.104877	114.19	86.82	87.22	34.23	28.08	30.94	-1.77145	5.50859e-09	2.47934e-06	down	K07198 5'-AMP-activated protein kinase, catalytic alpha subunit [EC:2.7.11.11] | (RefSeq) CBL-interacting protein kinase 18-like (A)	PREDICTED: CBL-interacting protein kinase 18-like [Ipomoea nil]	RecName: Full=CBL-interacting protein kinase 18; EC=2.7.11.1; AltName: Full=OsCIPK18;	RecName: Full=Non-specific serine/threonine protein kinase {ECO:0000256|SAAS:SAAS00351747}; EC=2.7.11.1 {ECO:0000256|SAAS:SAAS00351747};	Serine/threonine protein kinase	GO:0005622,intracellular; GO:0005524,ATP binding; GO:0004674,protein serine/threonine kinase activity; GO:0035556,intracellular signal transduction; GO:0018105,peptidyl-serine phosphorylation; GO:0018107,peptidyl-threonine phosphorylation	--
Cluster-7319.167125	5.34	5.42	14.5	0	0	0	-7.83454	6.50504e-09	2.90857e-06	down	--	--	--	--	--	--	--
Cluster-7319.82663	3.18	3.74	6.76	0	0	0.08	-7.44586	6.60129e-09	2.91751e-06	down	--	--	--	--	--	--	--
Cluster-7319.65590	9.32	12.85	12.96	4.65	4.82	5.36	-1.29598	6.61089e-09	2.91751e-06	down	K14498 serine/threonine-protein kinase SRK2 [EC:2.7.11.1] | (RefSeq) serine/threonine-protein kinase SAPK2 isoform X1 (A)	PREDICTED: serine/threonine-protein kinase SAPK2 isoform X1 [Populus euphratica]	RecName: Full=Serine/threonine-protein kinase SAPK1; EC=2.7.11.1; AltName: Full=Osmotic stress/abscisic acid-activated protein kinase 1; AltName: Full=stress-activated protein kinase 1 {ECO:0000303|Ref.2}; Short=OsSAPK1 {ECO:0000303|Ref.2};	SubName: Full=Serine/threonine protein kinase {ECO:0000313|EMBL:EEE93563.1};	Serine/threonine protein kinase	GO:0005737,cytoplasm; GO:0005634,nucleus; GO:0005524,ATP binding; GO:0004674,protein serine/threonine kinase activity; GO:0009738,abscisic acid-activated signaling pathway; GO:0035556,intracellular signal transduction; GO:0006468,protein phosphorylation	Protein kinase domain
Cluster-7319.107137	46.98	37.58	23.91	8.98	9.81	12.45	-1.87063	7.0047e-09	3.07136e-06	down	--	--	--	--	--	--	--
Cluster-7319.171644	1.22	0.74	1.33	0	0	0	-7.64996	7.20304e-09	3.13808e-06	down	K11294 nucleolin | (RefSeq) nucleolin-like (A)	PREDICTED: uncharacterized protein LOC109174453 [Ipomoea nil]	--	SubName: Full=Uncharacterized protein {ECO:0000313|EMBL:OAY21771.1};	--	GO:0003676,nucleic acid binding; GO:0008270,zinc ion binding	Domain of unknown function (DUF4283)
Cluster-7319.61149	3.61	4.46	8.11	0.68	0.56	0.29	-3.45513	7.3853e-09	3.19699e-06	down	--	--	--	--	--	--	--
Cluster-7319.46113	20.24	3.35	3.66	0.67	0.59	0.27	-4.24296	7.67462e-09	3.3012e-06	down	K00430 peroxidase [EC:1.11.1.7] | (RefSeq) peroxidase 15 (A)	PREDICTED: peroxidase 15 [Ipomoea nil]	RecName: Full=Peroxidase 15 {ECO:0000303|PubMed:17936696}; Short=Prx15 {ECO:0000303|PubMed:17936696}; EC=1.11.1.7; AltName: Full=Anionic peroxidase {ECO:0000303|PubMed:17936696}; Flags: Precursor;	RecName: Full=Peroxidase {ECO:0000256|RuleBase:RU362060, ECO:0000256|SAAS:SAAS00709852}; EC=1.11.1.7 {ECO:0000256|RuleBase:RU362060, ECO:0000256|SAAS:SAAS00709852};	--	GO:0005576,extracellular region; GO:0020037,heme binding; GO:0046872,metal ion binding; GO:0004601,peroxidase activity; GO:0042744,hydrogen peroxide catabolic process; GO:0006979,response to oxidative stress	Peroxidase
Cluster-7319.90517	5.86	24.4	5.56	0	0	0	-8.10325	8.04902e-09	3.44048e-06	down	--	--	--	--	--	--	--
Cluster-7319.82855	2.22	2.19	3.47	0	0.23	0.18	-4.3696	8.11963e-09	3.44896e-06	down	K02150 V-type H+-transporting ATPase subunit E | (RefSeq) V-type proton ATPase subunit E-like (A)	hypothetical protein CISIN_1g0269491mg, partial [Citrus sinensis]	RecName: Full=V-type proton ATPase subunit E; Short=V-ATPase subunit E; AltName: Full=Vacuolar proton pump subunit E;	SubName: Full=Uncharacterized protein {ECO:0000313|EMBL:KDO76435.1}; Flags: Fragment;	Vacuolar H+-ATPase V1 sector, subunit E	GO:0033178,proton-transporting two-sector ATPase complex, catalytic domain; GO:0046961,proton-transporting ATPase activity, rotational mechanism; GO:0015991,ATP hydrolysis coupled proton transport	ATP synthase (E/31 kDa) subunit
Cluster-7319.1371	3.49	5.52	2.58	0.14	0.15	0.47	-4.00178	8.20202e-09	3.46232e-06	down	K08360 cytochrome b-561 [EC:1.16.5.1] | (RefSeq) probable transmembrane ascorbate ferrireductase 3 (A)	probable transmembrane ascorbate ferrireductase 3 [Helianthus annuus]	RecName: Full=Probable transmembrane ascorbate ferrireductase 3; EC=1.16.5.1; AltName: Full=Artb561-3; AltName: Full=Protein b561A.tha14;	SubName: Full=Putative cytochrome b561/ferric reductase transmembrane protein family {ECO:0000313|EMBL:OTG18602.1};	Cytochrome b	GO:0016021,integral component of membrane; GO:0046872,metal ion binding; GO:0016491,oxidoreductase activity; GO:0055114,oxidation-reduction process	Eukaryotic cytochrome b561
Cluster-7319.134184	5.65	7.3	17.68	0.73	0.68	2.24	-3.11713	8.27462e-09	3.47141e-06	down	K21596 calmodulin-binding transcription activator | (RefSeq) calmodulin-binding transcription activator 6-like (A)	uncharacterized protein LOC110802420 [Spinacia oleracea]	--	SubName: Full=Uncharacterized protein {ECO:0000313|EMBL:KYP50540.1}; Flags: Fragment;	--	--	Domain of unknown function (DUF4218)
Cluster-7319.148419	2.75	24.1	4.91	0	0.3	0.53	-5.33803	8.98618e-09	3.74679e-06	down	K13080 flavanone 7-O-glucoside 2''-O-beta-L-rhamnosyltransferase [EC:2.4.1.236] | (RefSeq) flavanone 7-O-glucoside 2''-O-beta-L-rhamnosyltransferase (A)	PREDICTED: beta-D-glucosyl crocetin beta-1,6-glucosyltransferase-like [Ipomoea nil]	RecName: Full=Beta-D-glucosyl crocetin beta-1,6-glucosyltransferase; EC=2.4.1.330 {ECO:0000269|PubMed:22569263}; AltName: Full=UDP-glucose glucosyltransferase 9; Short=GjUGT9; AltName: Full=UDP-glycosyltransferase 94E5;	RecName: Full=Glycosyltransferase {ECO:0000256|RuleBase:RU362057}; EC=2.4.1.- {ECO:0000256|RuleBase:RU362057};	UDP-glucuronosyl and UDP-glucosyl transferase	GO:0016758,transferase activity, transferring hexosyl groups; GO:0008152,metabolic process	--
Cluster-15399.0	0.6	0.31	1.21	0	0	0	-7.84209	1.00072e-08	4.14706e-06	down	--	--	--	--	--	--	--
Cluster-7319.137115	4.16	6.79	8.05	0	0	0.54	-5.25691	1.02843e-08	4.23606e-06	down	--	--	--	--	--	--	--
Cluster-7319.133992	1.34	1.32	3.41	0	0	0	-7.74248	1.04146e-08	4.26389e-06	down	--	--	--	--	--	--	--
Cluster-7319.65066	1.91	2.15	4.66	0	0	0	-7.68955	1.06392e-08	4.32978e-06	down	--	--	--	--	--	--	--
Cluster-7319.105286	1.85	2.26	2.93	0	0	0.05	-7.26117	1.10084e-08	4.43745e-06	down	K01939 adenylosuccinate synthase [EC:6.3.4.4] | (RefSeq) adenylosuccinate synthetase, chloroplastic-like (A)	hypothetical protein LR48_Vigan10g285800 [Vigna angularis]	RecName: Full=Adenylosuccinate synthetase, chloroplastic {ECO:0000255|HAMAP-Rule:MF_03125}; Short=AMPSase {ECO:0000255|HAMAP-Rule:MF_03125}; Short=AdSS {ECO:0000255|HAMAP-Rule:MF_03125}; EC=6.3.4.4 {ECO:0000255|HAMAP-Rule:MF_03125}; AltName: Full=IMP--aspartate ligase {ECO:0000255|HAMAP-Rule:MF_03125}; Flags: Precursor;	RecName: Full=Adenylosuccinate synthetase, chloroplastic {ECO:0000256|HAMAP-Rule:MF_03125}; Short=AMPSase {ECO:0000256|HAMAP-Rule:MF_03125}; Short=AdSS {ECO:0000256|HAMAP-Rule:MF_03125}; AltName: Full=IMP--aspartate ligase {ECO:0000256|HAMAP-Rule:MF_03125};	Adenylosuccinate synthase	GO:0009507,chloroplast; GO:0004019,adenylosuccinate synthase activity; GO:0005525,GTP binding; GO:0046872,metal ion binding; GO:0044208,'de novo' AMP biosynthetic process	Adenylosuccinate synthetase
Cluster-7319.116217	1.5	1.7	3.61	0	0	0	-7.67585	1.10344e-08	4.43745e-06	down	--	uncharacterized protein LOC111379704 isoform X2 [Olea europaea var. sylvestris]	--	SubName: Full=Uncharacterized protein {ECO:0000313|EnsemblPlants:PGSC0003DMT400077673};	AAA+-type ATPase	GO:0005524,ATP binding	--
Cluster-7319.130437	4.25	4.78	9.38	0	0	0	-7.63562	1.11428e-08	4.45469e-06	down	--	--	--	--	--	--	--
Cluster-7319.103284	1.99	1.9	3.46	0.5	0.3	0.21	-2.902	1.19965e-08	4.76794e-06	down	--	uncharacterized protein LOC110805637 [Spinacia oleracea]	--	SubName: Full=Uncharacterized protein {ECO:0000313|EMBL:KNA17564.1};	--	--	--
Cluster-7319.98026	2.69	6.79	10.72	0.25	0.27	0.14	-5.00716	1.21697e-08	4.80866e-06	down	--	PREDICTED: polyadenylate-binding protein RBP47C-like [Nicotiana attenuata]	--	SubName: Full=polyadenylate-binding protein RBP47C-like {ECO:0000313|RefSeq:XP_016477385.1};	--	GO:0003723,RNA binding	--
Cluster-7319.77096	1.05	0.99	3.08	0	0	0	-7.77555	1.41968e-08	5.5772e-06	down	K01309 ubiquitin carboxyl-terminal hydrolase MINDY-1/2 [EC:3.4.19.12] | (RefSeq) ubiquitin carboxyl-terminal hydrolase MINDY-1 (A)	PREDICTED: WAT1-related protein At3g28050-like [Ipomoea nil]	--	RecName: Full=WAT1-related protein {ECO:0000256|RuleBase:RU363077};	--	GO:0016021,integral component of membrane; GO:0022857,transmembrane transporter activity	--
Cluster-7319.86491	8.28	7.69	16.17	0	0	0	-7.57723	1.44541e-08	5.64564e-06	down	--	--	--	--	--	--	--
Cluster-7319.31372	0.89	0.96	1.38	0	0	0	-7.49224	1.4798e-08	5.74694e-06	down	K19882 O-palmitoleoyl-L-serine hydrolase [EC:3.1.1.98] | (RefSeq) In23; pectin acetylesterase 8-like (A)	PREDICTED: plastidic glucose transporter 4 isoform X2 [Ipomoea nil]	RecName: Full=Plastidic glucose transporter 4; Short=AtpGlcT;	SubName: Full=Uncharacterized protein {ECO:0000313|EnsemblPlants:HORVU3Hr1G007190.2};	Predicted transporter (major facilitator superfamily)	GO:0009941,chloroplast envelope; GO:0009706,chloroplast inner membrane; GO:0016021,integral component of membrane; GO:0005355,glucose transmembrane transporter activity; GO:0005351,carbohydrate:proton symporter activity; GO:0046323,glucose import; GO:0035428,NA	Sugar (and other) transporter
Cluster-63.0	2.35	2.09	3.93	0	0	0	-7.53631	1.52111e-08	5.87383e-06	down	--	--	--	--	--	--	--
Cluster-7319.89797	9.1	9.12	21.97	0	0	0	-7.62943	1.58962e-08	6.10369e-06	down	--	--	--	--	--	--	--
Cluster-7319.110307	10.03	10.07	13.27	3.88	2.94	3.58	-1.74295	1.61935e-08	6.1685e-06	down	--	--	--	--	--	--	--
Cluster-7319.106793	3.49	3.98	6.52	0	0	0	-7.51746	1.62465e-08	6.1685e-06	down	--	--	--	--	--	--	--
Cluster-7319.80769	1.08	1.38	3.44	0	0	0	-7.70672	1.74519e-08	6.58936e-06	down	K10875 DNA repair and recombination protein RAD54 and RAD54-like protein [EC:3.6.4.-] | (RefSeq) SNF2 domain-containing protein CLASSY 1-like (A)	PREDICTED: SNF2 domain-containing protein CLASSY 1-like [Ipomoea nil]	RecName: Full=SNF2 domain-containing protein CLASSY 1; AltName: Full=Protein CHROMATIN REMODELING 38;	SubName: Full=Putative ovule protein {ECO:0000313|EMBL:JAP37906.1};	DNA repair protein, SNF2 family	GO:0005730,nucleolus; GO:0005654,nucleoplasm; GO:0005524,ATP binding; GO:0004386,helicase activity; GO:0031047,gene silencing by RNA	--
Cluster-7319.93672	32.35	31.22	61.54	13.58	13.87	12.48	-1.70579	1.84273e-08	6.88584e-06	down	K12657 delta-1-pyrroline-5-carboxylate synthetase [EC:2.7.2.11 1.2.1.41] | (RefSeq) delta-1-pyrroline-5-carboxylate synthase-like (A)	PREDICTED: delta-1-pyrroline-5-carboxylate synthase-like [Ipomoea nil]	RecName: Full=Delta-1-pyrroline-5-carboxylate synthase; Short=P5CS; Includes: RecName: Full=Glutamate 5-kinase; Short=GK; EC=2.7.2.11; AltName: Full=Gamma-glutamyl kinase; Includes: RecName: Full=Gamma-glutamyl phosphate reductase; Short=GPR; EC=1.2.1.41; AltName: Full=Glutamate-5-semialdehyde dehydrogenase; AltName: Full=Glutamyl-gamma-semialdehyde dehydrogenase;	SubName: Full=Aspartate/glutamate/uridylate kinase {ECO:0000313|EMBL:OMO76600.1};	Gamma-glutamyl phosphate reductase	GO:0005737,cytoplasm; GO:0005524,ATP binding; GO:0004349,glutamate 5-kinase activity; GO:0004350,glutamate-5-semialdehyde dehydrogenase activity; GO:0055129,L-proline biosynthetic process	--
Cluster-7319.166313	2.87	3.21	2.14	0	0	0	-7.4551	1.84398e-08	6.88584e-06	down	--	--	--	--	--	--	--
Cluster-7319.108581	1.39	1.76	4.29	0	0	0	-7.67958	1.86594e-08	6.92979e-06	down	--	--	--	--	--	--	--
Cluster-7319.158432	6.32	2.34	7.67	0.81	0.88	0.48	-2.97721	1.91864e-08	7.08676e-06	down	--	PREDICTED: uncharacterized protein LOC107824452 isoform X3 [Nicotiana tabacum]	--	SubName: Full=uncharacterized protein LOC107824452 isoform X3 {ECO:0000313|RefSeq:XP_016506700.1};	--	--	--
Cluster-7319.143373	32.5	23.26	26.17	8.62	7.64	9.06	-1.77784	2.14154e-08	7.86731e-06	down	--	--	--	--	--	--	--
Cluster-7319.110830	21.74	26.64	45.22	8.57	10.38	10.3	-1.73591	2.19217e-08	8.01004e-06	down	K12657 delta-1-pyrroline-5-carboxylate synthetase [EC:2.7.2.11 1.2.1.41] | (RefSeq) delta-1-pyrroline-5-carboxylate synthase-like (A)	PREDICTED: delta-1-pyrroline-5-carboxylate synthase-like [Ipomoea nil]	RecName: Full=Delta-1-pyrroline-5-carboxylate synthase 1 {ECO:0000305}; Short=OsP5CS1 {ECO:0000303|Ref.8}; Includes: RecName: Full=Glutamate 5-kinase; Short=GK; EC=2.7.2.11; AltName: Full=Gamma-glutamyl kinase; Includes: RecName: Full=Gamma-glutamyl phosphate reductase; Short=GPR; EC=1.2.1.41; AltName: Full=Glutamate-5-semialdehyde dehydrogenase; AltName: Full=Glutamyl-gamma-semialdehyde dehydrog…	SubName: Full=Uncharacterized protein {ECO:0000313|EnsemblPlants:PGSC0003DMT400068827};	Gamma-glutamyl kinase	GO:0005737,cytoplasm; GO:0005524,ATP binding; GO:0004349,glutamate 5-kinase activity; GO:0004350,glutamate-5-semialdehyde dehydrogenase activity; GO:0055129,L-proline biosynthetic process; GO:0006561,proline biosynthetic process	Amino acid kinase family
Cluster-7319.41842	0.39	0.58	0.91	0	0	0	-7.51021	2.25692e-08	8.2025e-06	down	--	--	--	--	--	--	--
Cluster-7319.124713	56.2	36.15	26.2	10.62	11.14	13.7	-1.81506	2.36814e-08	8.56097e-06	down	K03283 heat shock 70kDa protein 1/2/6/8 | (RefSeq) heat shock cognate 70 kDa protein 2-like isoform X1 (A)	PREDICTED: uncharacterized protein LOC109161935 [Ipomoea nil]	--	SubName: Full=Uncharacterized protein {ECO:0000313|EMBL:OIS96779.1};	--	GO:0005622,intracellular; GO:0008270,zinc ion binding; GO:0035556,intracellular signal transduction	C1 domain
Cluster-8551.0	1	1.85	2.64	0	0	0	-7.52475	2.45779e-08	8.81267e-06	down	--	--	--	--	--	--	--
Cluster-7319.95276	2.81	4.34	6.86	0	0	0	-7.50892	2.4637e-08	8.81267e-06	down	--	--	--	--	--	--	--
Cluster-7319.27552	0.91	1.31	3.31	0	0	0	-7.6739	2.62775e-08	9.35027e-06	down	K01893 asparaginyl-tRNA synthetase [EC:6.1.1.22] | (RefSeq) asparagine--tRNA ligase, chloroplastic/mitochondrial (A)	PREDICTED: uncharacterized protein LOC109150534 [Ipomoea nil]	RecName: Full=Asparagine--tRNA ligase, chloroplastic/mitochondrial {ECO:0000305}; EC=6.1.1.22 {ECO:0000305}; AltName: Full=Asparaginyl-tRNA synthetase {ECO:0000305}; Short=AsnRS {ECO:0000305}; AltName: Full=AtNS1 {ECO:0000303|PubMed:9655910}; AltName: Full=Protein OVULE ABORTION 8 {ECO:0000303|PubMed:16297076}; Flags: Precursor;	SubName: Full=Uncharacterized protein {ECO:0000313|EMBL:PHU12795.1};	Asparaginyl-tRNA synthetase (mitochondrial)	GO:0009507,chloroplast; GO:0009570,chloroplast stroma; GO:0005739,mitochondrion; GO:0004816,asparagine-tRNA ligase activity; GO:0005524,ATP binding; GO:0003677,DNA binding; GO:0006421,asparaginyl-tRNA aminoacylation; GO:0048481,plant ovule development	--
Cluster-7319.92313	47.14	30.58	44.7	13.49	4.54	8.75	-2.27035	2.65817e-08	9.38098e-06	down	K02977 small subunit ribosomal protein S27Ae | (RefSeq) ubiquitin (A)	ubiquitin [Morus bombycis]	RecName: Full=Ubiquitin-40S ribosomal protein S27a; Contains: RecName: Full=Ubiquitin; Contains: RecName: Full=40S ribosomal protein S27a; Flags: Precursor;	SubName: Full=Ubiquitin {ECO:0000313|EMBL:ABH08968.1};	Ubiquitin/40S ribosomal protein S27a fusion	GO:0005634,nucleus; GO:0005840,ribosome; GO:0046872,metal ion binding; GO:0003735,structural constituent of ribosome; GO:0006412,translation	Ubiquitin family
Cluster-7319.142241	1.49	1.14	3.03	0	0	0	-7.55644	2.66399e-08	9.38098e-06	down	--	PREDICTED: FACT complex subunit SPT16-like [Ipomoea nil]	RecName: Full=FACT complex subunit SPT16; AltName: Full=Facilitates chromatin transcription complex subunit SPT16;	SubName: Full=Uncharacterized protein {ECO:0000313|EMBL:EMJ08352.1};	Global transcriptional regulator, cell division control protein	GO:0035101,FACT complex; GO:0005719,nuclear euchromatin; GO:0005730,nucleolus; GO:0005634,nucleus; GO:0042393,histone binding; GO:0031491,nucleosome binding; GO:0006281,DNA repair; GO:0006260,DNA replication; GO:0034724,DNA replication-independent nucleosome organization; GO:0032968,positive regulation of transcription elongation from RNA polymerase II promoter; GO:0006368,transcription elongatio…	FACT complex subunit (SPT16/CDC68)
Cluster-7319.77152	2.4	2.09	4.64	0	0	0.06	-7.22577	2.68287e-08	9.39874e-06	down	--	PREDICTED: putative pentatricopeptide repeat-containing protein At3g15200 [Ipomoea nil]	RecName: Full=Putative pentatricopeptide repeat-containing protein At3g15200;	SubName: Full=putative pentatricopeptide repeat-containing protein At3g15200 {ECO:0000313|RefSeq:XP_016485409.1};	FOG: PPR repeat	GO:0022626,cytosolic ribosome; GO:0043231,intracellular membrane-bounded organelle; GO:0004519,endonuclease activity; GO:0003723,RNA binding; GO:0009451,RNA modification	--
Cluster-7319.62221	9.69	8.31	22.92	0	0	0	-7.5661	2.70773e-08	9.43721e-06	down	--	--	--	--	--	--	--
Cluster-7319.9549	1.27	1.26	2.45	0	0	0	-7.46316	2.8608e-08	9.91983e-06	down	K17686 Cu+-exporting ATPase [EC:3.6.3.54] | (RefSeq) copper-transporting ATPase RAN1 (A)	Copper-transporting ATPase RAN1 [Zea mays]	RecName: Full=Cation-transporting ATPase HMA5 {ECO:0000305}; EC=3.6.3.- {ECO:0000305}; AltName: Full=Protein HEAVY METAL ATPASE 5 {ECO:0000305}; Short=OsHMA5 {ECO:0000303|PubMed:17827266};	SubName: Full=Copper-transporting ATPase RAN1 {ECO:0000313|EMBL:AQK60347.1};	Cation transport ATPase	GO:0016021,integral component of membrane; GO:0005886,plasma membrane; GO:0019829,cation-transporting ATPase activity; GO:0005507,copper ion binding; GO:0000166,nucleotide binding; GO:0030001,metal ion transport; GO:0009636,response to toxic substance	E1-E2 ATPase
Cluster-7319.64127	2.34	2.27	5.16	0.34	0.23	0.58	-3.14676	2.9538e-08	1.01484e-05	down	--	--	--	--	--	--	--
Cluster-7319.71073	111.7	136.11	62.34	26.5	19.95	38.53	-1.93534	2.95658e-08	1.01484e-05	down	--	--	--	--	--	--	--
Cluster-7319.60330	2.35	3.25	6.27	0	0	0	-7.51896	3.01949e-08	1.03123e-05	down	--	--	--	--	--	--	--
Cluster-7319.59848	0.42	0.35	1.01	0	0	0	-7.58022	3.08371e-08	1.04789e-05	down	--	PREDICTED: uncharacterized protein LOC109184163 isoform X1 [Ipomoea nil]	--	SubName: Full=Uncharacterized protein {ECO:0000313|EMBL:PHT47210.1};	--	--	--
Cluster-7319.82494	3.83	1.4	6.9	0	0	0	-7.70733	3.37559e-08	1.14137e-05	down	--	--	--	--	--	--	--
Cluster-7319.84710	1.38	0.86	1.57	0	0	0	-7.39724	3.48754e-08	1.17339e-05	down	--	--	--	--	--	--	--
Cluster-7319.78226	145.37	99.31	77.99	29.86	22.55	44.03	-1.8097	3.52342e-08	1.17962e-05	down	--	PREDICTED: serine/arginine repetitive matrix protein 1-like isoform X2 [Ipomoea nil]	--	--	--	--	--
Cluster-7319.183520	1.2	0.75	2.11	0	0	0	-7.51313	3.55773e-08	1.18526e-05	down	--	--	--	--	--	--	--
Cluster-7319.149381	5.89	6.11	7.41	0.74	0	0.17	-4.45044	3.60943e-08	1.19662e-05	down	K23504 protein SERAC1 | (RefSeq) uncharacterized LOC109170573 (A)	PREDICTED: uncharacterized protein LOC109170573 [Ipomoea nil]	--	SubName: Full=Uncharacterized protein {ECO:0000313|EMBL:OIT04131.1};	Uncharacterized conserved protein	--	--
Cluster-7319.112939	2.26	1.01	1.71	0.07	0.15	0	-4.56089	3.63498e-08	1.19924e-05	down	--	PREDICTED: amino-acid permease BAT1 homolog [Ipomoea nil]	RecName: Full=Amino-acid permease BAT1; AltName: Full=Bidirectional amino acid transporter 1; AltName: Full=GABA permease; Short=AtGABP;	SubName: Full=amino-acid permease BAT1 homolog {ECO:0000313|RefSeq:XP_009777270.1};	Amino acid transporters	GO:0005887,integral component of plasma membrane; GO:0031966,mitochondrial membrane; GO:0005739,mitochondrion; GO:0015297,antiporter activity; GO:0015181,arginine transmembrane transporter activity; GO:0015185,gamma-aminobutyric acid transmembrane transporter activity; GO:0015180,L-alanine transmembrane transporter activity; GO:0005313,L-glutamate transmembrane transporter activity; GO:0015189,L-…	Amino acid permease
Cluster-7319.83798	4.52	13.78	14.38	0	0	0	-7.55982	3.83343e-08	1.24917e-05	down	--	--	--	--	--	--	--
Cluster-7319.114892	0.87	0.62	2.05	0	0	0	-7.57953	3.83698e-08	1.24917e-05	down	K07767 katanin p60 ATPase-containing subunit A1 [EC:3.6.4.3] | (RefSeq) katanin p60 ATPase-containing subunit A1 (A)	katanin p60 ATPase-containing subunit A1 [Sesamum indicum]	RecName: Full=Katanin p60 ATPase-containing subunit A1 {ECO:0000255|HAMAP-Rule:MF_03023}; Short=Katanin p60 subunit A1 {ECO:0000255|HAMAP-Rule:MF_03023}; EC=3.6.4.3 {ECO:0000255|HAMAP-Rule:MF_03023}; AltName: Full=CAD ATPase; AltName: Full=Katanin-1; Short=Atp60; AltName: Full=Protein BOTERO 1; AltName: Full=Protein ECTOPIC ROOT HAIR 3; AltName: Full=Protein FAT ROOT; AltName: Full=Protein FRAGIL…	RecName: Full=Katanin p60 ATPase-containing subunit A1 {ECO:0000256|HAMAP-Rule:MF_03023}; Short=Katanin p60 subunit A1 {ECO:0000256|HAMAP-Rule:MF_03023}; EC=3.6.4.3 {ECO:0000256|HAMAP-Rule:MF_03023}; AltName: Full=p60 katanin {ECO:0000256|HAMAP-Rule:MF_03023};	AAA+-type ATPase	GO:0008352,katanin complex; GO:0005874,microtubule; GO:0005634,nucleus; GO:0005524,ATP binding; GO:0008017,microtubule binding; GO:0008568,microtubule-severing ATPase activity; GO:0043622,cortical microtubule organization; GO:0000226,microtubule cytoskeleton organization; GO:0009825,multidimensional cell growth; GO:0009832,plant-type cell wall biogenesis; GO:0010091,trichome branching	AAA+ lid domain
Cluster-7319.25828	0.56	0.59	0.8	2.66	2.48	3.42	2.06795	3.84145e-08	1.24917e-05	up	K05391 cyclic nucleotide gated channel, plant | (RefSeq) cyclic nucleotide-gated ion channel 1-like (A)	PREDICTED: putative wall-associated receptor kinase-like 16 [Ipomoea nil]	RecName: Full=Wall-associated receptor kinase 2; EC=2.7.11.-; Flags: Precursor;	SubName: Full=ATP binding protein, putative {ECO:0000313|EMBL:EEF42065.1}; EC=2.7.11.25 {ECO:0000313|EMBL:EEF42065.1}; EC=2.7.11.30 {ECO:0000313|EMBL:EEF42065.1};	--	GO:0005623,cell; GO:0016021,integral component of membrane; GO:0005524,ATP binding; GO:0005509,calcium ion binding; GO:0030247,polysaccharide binding; GO:0004674,protein serine/threonine kinase activity; GO:0007166,cell surface receptor signaling pathway; GO:0009992,cellular water homeostasis; GO:0009311,oligosaccharide metabolic process; GO:0009751,response to salicylic acid; GO:0009826,unidimen…	Protein tyrosine kinase
Cluster-7319.163387	0.93	0.97	1.24	0	0	0	-7.31852	3.88215e-08	1.2493e-05	down	--	--	--	--	--	--	--
Cluster-7319.68241	12.04	8.45	8.8	4.17	3.06	2.87	-1.59992	3.88512e-08	1.2493e-05	down	K22285 oxysterol-binding protein-related protein 8 | (RefSeq) oxysterol-binding protein-related protein 4C-like (A)	PREDICTED: oxysterol-binding protein-related protein 4C-like isoform X1 [Ipomoea nil]	RecName: Full=Oxysterol-binding protein-related protein 4C; AltName: Full=OSBP-related protein 4C;	SubName: Full=Oxysterol-binding protein {ECO:0000313|EMBL:PIN16796.1};	Oxysterol-binding protein	GO:0008289,lipid binding; GO:0006869,lipid transport	Oxysterol-binding protein
Cluster-7319.59918	3.88	2.93	9.07	0	0	0	-7.54869	3.89701e-08	1.2493e-05	down	--	--	--	--	--	--	--
Cluster-7319.62770	4.15	3.65	4.77	0.71	0.09	0.18	-3.72141	4.1956e-08	1.33871e-05	down	K19995 secretory carrier-associated membrane protein | (RefSeq) secretory carrier-associated membrane protein 3-like (A)	PREDICTED: secretory carrier-associated membrane protein 3-like [Ipomoea nil]	RecName: Full=Secretory carrier-associated membrane protein 5; Short=Secretory carrier membrane protein 5;	RecName: Full=Secretory carrier-associated membrane protein {ECO:0000256|RuleBase:RU363122}; Short=Secretory carrier membrane protein {ECO:0000256|RuleBase:RU363122};	Secretory carrier membrane protein	GO:0016021,integral component of membrane; GO:0005886,plasma membrane; GO:0030658,transport vesicle membrane; GO:0015031,protein transport	--
Cluster-7319.130028	0.81	0.72	1.82	0	0	0	-7.47031	4.62891e-08	1.47007e-05	down	--	--	--	--	--	--	--
Cluster-7319.159089	4.4	2.51	2.87	0	0	0	-7.34841	4.75798e-08	1.49711e-05	down	--	--	--	--	--	--	--
Cluster-7319.88337	364.42	233.9	200.3	96.72	109.32	94.84	-1.48272	4.75813e-08	1.49711e-05	down	--	--	--	--	--	--	--
Cluster-7319.55553	5.21	3.22	11.99	0	0	0	-7.56291	4.79073e-08	1.50042e-05	down	--	--	--	--	--	--	--
Cluster-7319.109965	1.71	1.5	3.78	0	0	0	-7.45434	4.83859e-08	1.50846e-05	down	--	PREDICTED: calmodulin-binding protein 60 A-like isoform X2 [Ipomoea nil]	RecName: Full=Calmodulin-binding protein 60 A {ECO:0000303|PubMed:11782485};	SubName: Full=calmodulin-binding protein 60 A-like {ECO:0000313|RefSeq:XP_016456234.1};	--	GO:0005634,nucleus; GO:0005516,calmodulin binding; GO:0003677,DNA binding; GO:1902478,negative regulation of defense response to bacterium, incompatible interaction; GO:0006355,regulation of transcription, DNA-templated; GO:0006950,response to stress; GO:0006351,transcription, DNA-templated	Calmodulin binding protein-like
Cluster-7319.60074	1.75	0.8	3.06	0	0	0	-7.55905	4.89878e-08	1.52026e-05	down	--	--	--	--	--	--	--
Cluster-7319.76556	3.71	2.89	5.13	0	0	0	-7.314	5.20395e-08	1.60563e-05	down	--	PREDICTED: F-box/LRR-repeat protein At3g26922-like isoform X1 [Erythranthe guttata]	--	SubName: Full=Uncharacterized protein {ECO:0000313|EMBL:EYU25320.1};	--	--	FBD
Cluster-7319.74700	4.39	4.08	9.7	0	0	0	-7.4206	5.22115e-08	1.60563e-05	down	--	--	--	--	--	--	--
Cluster-7319.16285	1.56	1.34	1.73	0	0	0	-7.26697	5.30846e-08	1.62513e-05	down	K16219 protein N-terminal methyltransferase [EC:2.1.1.244] | (RefSeq) alpha N-terminal protein methyltransferase 1 (A)	PREDICTED: alpha N-terminal protein methyltransferase 1 [Ipomoea nil]	--	SubName: Full=alpha N-terminal protein methyltransferase 1-like isoform X2 {ECO:0000313|RefSeq:XP_016485604.1};	--	GO:0008168,methyltransferase activity; GO:0006480,N-terminal protein amino acid methylation	AdoMet dependent proline di-methyltransferase
Cluster-7319.63618	12.92	15.98	15.76	2.76	6.44	4.31	-1.78548	5.49017e-08	1.67322e-05	down	--	PREDICTED: GDSL esterase/lipase At4g10955-like [Ipomoea nil]	RecName: Full=GDSL esterase/lipase At4g10955; EC=3.1.1.-;	SubName: Full=GDSL esterase/lipase At4g10955 {ECO:0000313|RefSeq:XP_009789272.1};	--	GO:0016787,hydrolase activity; GO:0016042,lipid catabolic process	Lipase (class 3)
Cluster-7319.87080	0.72	1.13	1.07	0	0	0	-7.27895	5.53355e-08	1.67891e-05	down	K19355 mannan endo-1,4-beta-mannosidase [EC:3.2.1.78] | (RefSeq) mannan endo-1,4-beta-mannosidase 7-like (A)	PREDICTED: transcription factor ABORTED MICROSPORES [Ipomoea nil]	RecName: Full=Glucose-1-phosphate adenylyltransferase large subunit, chloroplastic/amyloplastic; EC=2.7.7.27; AltName: Full=ADP-glucose pyrophosphorylase; AltName: Full=ADP-glucose synthase; AltName: Full=AGPase S; AltName: Full=Alpha-D-glucose-1-phosphate adenyl transferase; Flags: Precursor; Fragment;	SubName: Full=Uncharacterized protein {ECO:0000313|EMBL:PIA52734.1};	GDP-mannose pyrophosphorylase/mannose-1-phosphate guanylyltransferase	GO:0009501,amyloplast; GO:0009507,chloroplast; GO:0005524,ATP binding; GO:0008878,glucose-1-phosphate adenylyltransferase activity; GO:0005978,glycogen biosynthetic process; GO:0019252,starch biosynthetic process	--
Cluster-7319.41922	13.7	10.49	8.53	3.96	2.72	3.76	-1.71159	5.66628e-08	1.71154e-05	down	K10260 F-box and WD-40 domain protein 7 | (RefSeq) WD40 repeat-like protein (A)	PREDICTED: putative U-box domain-containing protein 42 [Ipomoea nil]	RecName: Full=Putative U-box domain-containing protein 42; EC=2.3.2.27; AltName: Full=Plant U-box protein 42; AltName: Full=RING-type E3 ubiquitin transferase PUB42 {ECO:0000305};	RecName: Full=RING-type E3 ubiquitin transferase {ECO:0000256|SAAS:SAAS00702733}; EC=2.3.2.27 {ECO:0000256|SAAS:SAAS00702733};	FOG: Armadillo/beta-catenin-like repeats	GO:0004842,ubiquitin-protein transferase activity	U-box domain
Cluster-7319.134175	3.03	2	2.36	0	0	0	-7.28176	5.76932e-08	1.73496e-05	down	K17871 NADH:ubiquinone reductase (non-electrogenic) [EC:1.6.5.9] | (RefSeq) external alternative NAD(P)H-ubiquinone oxidoreductase B4, mitochondrial (A)	hypothetical protein CRG98_016809 [Punica granatum]	RecName: Full=External alternative NAD(P)H-ubiquinone oxidoreductase B2, mitochondrial; EC=1.6.5.9; AltName: Full=External alternative NADH dehydrogenase NDB2; AltName: Full=NADH:ubiquinone reductase (non-electrogenic) NDB2; Flags: Precursor;	SubName: Full=Uncharacterized protein {ECO:0000313|EMBL:PKI62801.1};	NADH-dehydrogenase (ubiquinone)	GO:0005743,mitochondrial inner membrane; GO:0005758,mitochondrial intermembrane space; GO:0005739,mitochondrion; GO:0005777,peroxisome; GO:0005509,calcium ion binding; GO:0016491,oxidoreductase activity; GO:0055114,oxidation-reduction process	--
Cluster-7319.169963	0.69	0.73	2.09	0	0	0	-7.50784	6.21963e-08	1.86214e-05	down	K01285 lysosomal Pro-X carboxypeptidase [EC:3.4.16.2] | (RefSeq) lysosomal Pro-X carboxypeptidase (A)	PREDICTED: uncharacterized protein LOC101245888 [Solanum lycopersicum]	--	SubName: Full=Putative ovule protein {ECO:0000313|EMBL:JAP30798.1};	Prolylcarboxypeptidase (angiotensinase C)	GO:0016021,integral component of membrane	--
Cluster-7319.112097	351.86	375.61	121.92	74.58	67.5	74.85	-2.05175	6.85911e-08	2.03978e-05	down	--	PREDICTED: uncharacterized protein LOC109157456 isoform X1 [Ipomoea nil]	--	--	--	--	--
Cluster-7319.81387	0.32	0.55	0.78	0	0	0	-7.33429	6.95776e-08	2.05596e-05	down	K17604 zinc finger SWIM domain-containing protein 3 | (RefSeq) uncharacterized protein LOC105169002 isoform X1 (A)	uncharacterized protein LOC110792926 [Spinacia oleracea]	--	SubName: Full=Uncharacterized protein {ECO:0000313|EMBL:ONI10421.1};	--	GO:0003677,DNA binding; GO:0004803,transposase activity; GO:0008270,zinc ion binding; GO:0006313,transposition, DNA-mediated	MULE transposase domain
Cluster-7319.131008	1.61	1.76	3.31	0	0	0	-7.31696	7.18215e-08	2.11308e-05	down	--	--	--	--	--	--	--
Cluster-7319.143154	1.42	1.11	3.15	0	0	0	-7.4179	7.29328e-08	2.13652e-05	down	--	--	--	--	--	--	--
Cluster-7319.42755	0.75	0.41	1.63	0	0	0	-7.51683	7.32551e-08	2.13675e-05	down	--	--	--	--	--	--	--
Cluster-7319.171197	0.57	0.84	1.28	0	0	0	-7.29835	7.66388e-08	2.2259e-05	down	K02984 small subunit ribosomal protein S3Ae | (RefSeq) ribosomal protein S3Ae (A)	40S ribosomal protein S3a [Zostera marina]	RecName: Full=Glyceraldehyde-3-phosphate dehydrogenase, cytosolic; EC=1.2.1.12;	RecName: Full=40S ribosomal protein S3a {ECO:0000256|HAMAP-Rule:MF_03122};	40S ribosomal protein S3A	GO:0005737,cytoplasm; GO:0004365,glyceraldehyde-3-phosphate dehydrogenase (NAD+) (phosphorylating) activity; GO:0051287,NAD binding; GO:0050661,NADP binding; GO:0006006,glucose metabolic process; GO:0006096,glycolytic process	Ribosomal S3Ae family
Cluster-7319.5437	1.31	0.7	1.5	0	0	0	-7.30146	8.2039e-08	2.3726e-05	down	--	--	--	--	--	--	--
Cluster-7319.73288	138.13	114.18	91.72	50.22	34.33	49.88	-1.44117	8.2406e-08	2.37312e-05	down	--	PREDICTED: endonuclease 2 isoform X1 [Ipomoea nil]	RecName: Full=Endonuclease 2; Short=AtENDO2; EC=3.1.30.1; AltName: Full=Deoxyribonuclease ENDO2; AltName: Full=Single-stranded-nucleate endonuclease ENDO2; Flags: Precursor;	SubName: Full=Uncharacterized protein {ECO:0000313|EMBL:ONI31434.1};	--	GO:0004519,endonuclease activity; GO:0046872,metal ion binding; GO:0003676,nucleic acid binding; GO:0006308,DNA catabolic process	S1/P1 Nuclease
Cluster-7319.96369	244.27	160.06	149.02	83.85	60.14	68.56	-1.44727	8.44975e-08	2.42308e-05	down	--	PREDICTED: protein SIEVE ELEMENT OCCLUSION B-like [Ipomoea nil]	RecName: Full=Protein SIEVE ELEMENT OCCLUSION B {ECO:0000303|PubMed:20932300}; Short=AtSEOb {ECO:0000303|PubMed:20932300}; AltName: Full=Protein SIEVE ELEMENT OCCLUSION-RELATED 1 {ECO:0000303|PubMed:22470058}; Short=AtSEOR1 {ECO:0000303|PubMed:22470058};	SubName: Full=uncharacterized protein LOC104220433 {ECO:0000313|RefSeq:XP_009769607.1};	--	GO:0042803,protein homodimerization activity; GO:0043621,protein self-association; GO:0010088,phloem development	Sieve element occlusion N-terminus
Cluster-7319.102193	93.21	49.91	58.9	3.72	6.92	20.22	-2.78769	8.57951e-08	2.44995e-05	down	--	PREDICTED: protein SENESCENCE-ASSOCIATED GENE 21, mitochondrial-like [Ipomoea nil]	RecName: Full=Late embryogenis abundant protein 2 {ECO:0000303|PubMed:25005920};	SubName: Full=Late embryogenesis abundant protein 3L-1 {ECO:0000313|EMBL:AEW24432.1};	--	GO:0005829,cytosol; GO:0005634,nucleus; GO:0009651,response to salt stress; GO:0009414,response to water deprivation	Late embryogenesis abundant protein
Cluster-7319.110136	47.08	60.43	45.72	22.37	12.68	21.27	-1.50999	8.97104e-08	2.55104e-05	down	K01510 apyrase [EC:3.6.1.5] | (RefSeq) probable apyrase 6 isoform X1 (A)	PREDICTED: uncharacterized protein LOC109165377 [Ipomoea nil]	RecName: Full=Protein DMP4 {ECO:0000303|PubMed:20712629}; Short=AtDMP4 {ECO:0000303|PubMed:20712629};	SubName: Full=Uncharacterized protein {ECO:0000313|EMBL:CDO99489.1};	--	GO:0005783,endoplasmic reticulum; GO:0016021,integral component of membrane; GO:0009705,plant-type vacuole membrane; GO:0009838,abscission; GO:0010256,endomembrane system organization; GO:0090693,plant organ senescence	Protein of unknown function (DUF679)
Cluster-7319.136785	0.34	0.44	1.09	0	0	0	-7.42385	9.27611e-08	2.6268e-05	down	K07393 glutathionyl-hydroquinone reductase [EC:1.8.5.7] | (RefSeq) uncharacterized protein LOC110775499 (A)	PREDICTED: uncharacterized protein LOC109158413 [Ipomoea nil]	--	SubName: Full=Uncharacterized protein {ECO:0000313|EMBL:PKU62402.1};	FOG: Transposon-encoded proteins with TYA, reverse transcriptase, integrase domains in various combinations	--	--
Cluster-7319.26507	1.35	1.98	3.46	0	0	0	-7.31064	9.32032e-08	2.62837e-05	down	--	--	--	--	--	--	--
Cluster-7319.108243	0.83	1.53	1.3	0	0	0	-7.21813	9.42226e-08	2.64614e-05	down	--	--	--	--	--	--	--
Cluster-7319.125766	0.59	0.63	2.33	0	0	0	-7.55845	9.98923e-08	2.79382e-05	down	--	PREDICTED: uncharacterized protein LOC105969411 [Erythranthe guttata]	--	--	--	--	gag-polypeptide of LTR copia-type
Cluster-7319.151126	3.54	4.83	6.93	0	0	0	-7.22472	1.00458e-07	2.79812e-05	down	--	--	--	--	--	--	--
Cluster-7319.136356	3.52	2.01	8.1	0	0	0	-7.4637	1.01043e-07	2.80294e-05	down	K20478 golgin subfamily B member 1 | (RefSeq) uncharacterized protein LOC110893565 (A)	uncharacterized protein LOC110901154 [Helianthus annuus]	--	SubName: Full=Putative zinc finger, CCHC-type {ECO:0000313|EMBL:OTF93811.1};	--	GO:0003676,nucleic acid binding; GO:0008270,zinc ion binding	Zinc knuckle
Cluster-7319.179063	4.27	3.21	6.47	0	0	0	-7.22984	1.03923e-07	2.87111e-05	down	--	uncharacterized protein LOC105179640 [Sesamum indicum]	--	SubName: Full=uncharacterized protein LOC107767705 {ECO:0000313|RefSeq:XP_016442277.1};	--	--	--
Cluster-7319.77987	2.24	4.61	10.86	0	0	0	-7.49795	1.13662e-07	3.12744e-05	down	K03010 DNA-directed RNA polymerase II subunit RPB2 [EC:2.7.7.6] | (RefSeq) DNA-directed RNA polymerase II subunit RPB2-like (A)	DNA-directed RNA polymerase [Macleaya cordata]	RecName: Full=DNA-directed RNA polymerase II subunit RPB2; Short=RNA polymerase II subunit 2; Short=RNA polymerase II subunit B2; EC=2.7.7.6; AltName: Full=DNA-directed RNA polymerase II 135 kDa polypeptide;	RecName: Full=DNA-directed RNA polymerase subunit beta {ECO:0000256|RuleBase:RU363031}; EC=2.7.7.6 {ECO:0000256|RuleBase:RU363031};	RNA polymerase II, second largest subunit	GO:0005665,RNA polymerase II, core complex; GO:0003677,DNA binding; GO:0003899,DNA-directed 5'-3' RNA polymerase activity; GO:0046872,metal ion binding; GO:0032549,ribonucleoside binding; GO:0006366,transcription by RNA polymerase II	RNA polymerase Rpb2, domain 4
Cluster-7319.187697	0.29	0.93	0.92	0	0	0	-7.35337	1.15023e-07	3.15215e-05	down	--	--	--	--	--	--	--
Cluster-7319.122175	3.36	1.73	4.83	0.15	0.08	0.26	-4.38871	1.17771e-07	3.21449e-05	down	--	--	--	--	--	--	--
Cluster-7319.99160	2.69	2.08	4.21	0.07	0	0.16	-5.33353	1.18533e-07	3.22236e-05	down	--	--	--	--	--	--	--
Cluster-7319.145927	1.27	1.49	3.03	0	0	0	-7.27193	1.20862e-07	3.27256e-05	down	--	--	--	--	--	--	--
Cluster-14290.0	3.11	2.81	4.27	0	0	0	-7.15311	1.21724e-07	3.28282e-05	down	--	--	--	--	--	--	--
Cluster-7319.85011	4.05	2.23	3.66	0	0	0	-7.19162	1.22417e-07	3.28848e-05	down	--	--	--	--	--	--	--
Cluster-7319.49212	4.73	4.49	4.42	11	11.15	11.98	1.26246	1.23378e-07	3.30125e-05	up	K05666 ATP-binding cassette, subfamily C (CFTR/MRP), member 2 | (RefSeq) ABC transporter C family member 3 (A)	unnamed protein product [Coffea canephora]	RecName: Full=ABC transporter C family member 3; Short=ABC transporter ABCC.3; Short=AtABCC3; EC=3.6.3.44; AltName: Full=ATP-energized glutathione S-conjugate pump 3; AltName: Full=Glutathione S-conjugate-transporting ATPase 3; AltName: Full=Multidrug resistance-associated protein 3;	SubName: Full=Uncharacterized protein {ECO:0000313|EMBL:CDP14885.1};	Multidrug resistance-associated protein/mitoxantrone resistance protein, ABC superfamily	GO:0048046,apoplast; GO:0016021,integral component of membrane; GO:0000325,plant-type vacuole; GO:0009506,plasmodesma; GO:0005774,vacuolar membrane; GO:0005773,vacuole; GO:0005524,ATP binding; GO:0042626,ATPase activity, coupled to transmembrane movement of substances; GO:0010290,chlorophyll catabolite transmembrane transporter activity; GO:0015431,glutathione S-conjugate-exporting ATPase activit…	--
Cluster-7319.125435	1.48	0.76	1.71	0	0	0	-7.24105	1.26589e-07	3.37386e-05	down	--	--	--	--	--	--	--
Cluster-7319.95085	2.35	1.47	0.94	12.34	3.68	11.9	2.48561	1.32195e-07	3.50952e-05	up	K01768 adenylate cyclase [EC:4.6.1.1] | (RefSeq) LOW QUALITY PROTEIN: uncharacterized protein LOC107911085 (A)	Retrovirus-related Pol polyprotein from transposon TNT 1-94, partial [Cajanus cajan]	RecName: Full=Retrovirus-related Pol polyprotein from transposon RE1; AltName: Full=Retro element 1 {ECO:0000303|PubMed:10689195}; Short=AtRE1 {ECO:0000303|PubMed:10689195}; Includes: RecName: Full=Protease RE1; EC=3.4.23.-; Includes: RecName: Full=Reverse transcriptase RE1; EC=2.7.7.49; Includes: RecName: Full=Endonuclease RE1;	SubName: Full=Retrovirus-related Pol polyprotein from transposon TNT 1-94 {ECO:0000313|EMBL:KYP38573.1}; Flags: Fragment;	FOG: Transposon-encoded proteins with TYA, reverse transcriptase, integrase domains in various combinations	GO:0004190,aspartic-type endopeptidase activity; GO:0004519,endonuclease activity; GO:0046872,metal ion binding; GO:0003676,nucleic acid binding; GO:0003964,RNA-directed DNA polymerase activity; GO:0015074,DNA integration; GO:0006310,DNA recombination	Reverse transcriptase (RNA-dependent DNA polymerase)
Cluster-7319.36083	1.44	1.67	2.15	0	0	0	-7.13002	1.34987e-07	3.56971e-05	down	--	--	--	--	--	--	--
Cluster-7319.72222	6.73	2.65	4.89	0	0	0	-7.24339	1.41561e-07	3.72904e-05	down	--	--	--	--	--	--	--
Cluster-7319.40469	61.09	30.18	109.8	0	0	0	-7.25567	1.52621e-07	3.98946e-05	down	--	--	--	--	--	--	--
Cluster-7319.137990	8.11	8.01	17.83	1.63	1.92	1.81	-2.73561	1.56591e-07	4.07754e-05	down	--	--	--	--	--	--	--
Cluster-7319.32958	1.44	1.32	2.65	0.11	0.16	0.29	-3.36251	1.60142e-07	4.1541e-05	down	--	--	--	--	--	--	--
Cluster-7319.143976	33.21	33.77	21.84	4.27	3.44	10.47	-2.37322	1.73136e-07	4.4741e-05	down	--	--	--	--	--	--	--
Cluster-7319.100548	10.83	6.89	11.59	1.86	2.95	2.51	-2.08424	1.75737e-07	4.5241e-05	down	K11275 histone H1/5 | (RefSeq) histone H1.2-like (A)	Histone H1 [Capsicum chinense]	RecName: Full=Histone H1;	SubName: Full=Histone H1 {ECO:0000313|EMBL:PHU21799.1};	--	GO:0000786,nucleosome; GO:0005634,nucleus; GO:0003677,DNA binding; GO:0006334,nucleosome assembly	linker histone H1 and H5 family
Cluster-7319.166067	0.8	1.31	2.39	0	0	0	-7.24685	1.76988e-07	4.53911e-05	down	K01876 aspartyl-tRNA synthetase [EC:6.1.1.12] | (RefSeq) aspartate--tRNA ligase 2, cytoplasmic-like (A)	PREDICTED: aspartate--tRNA ligase 2, cytoplasmic-like [Ipomoea nil]	RecName: Full=Aspartate--tRNA ligase 2, cytoplasmic {ECO:0000305}; EC=6.1.1.12 {ECO:0000305}; AltName: Full=Aspartyl-tRNA synthetase {ECO:0000305}; Short=AspRS {ECO:0000305}; AltName: Full=Protein IMPAIRED IN BABA-INDUCED DISEASE IMMUNITY 1 {ECO:0000303|PubMed:24776930};	SubName: Full=Uncharacterized protein {ECO:0000313|EMBL:ERN01021.1};	Aspartyl-tRNA synthetase	GO:0005829,cytosol; GO:0005783,endoplasmic reticulum; GO:0004815,aspartate-tRNA ligase activity; GO:0005524,ATP binding; GO:0003677,DNA binding; GO:0046872,metal ion binding; GO:0006422,aspartyl-tRNA aminoacylation; GO:0050832,defense response to fungus; GO:0046686,response to cadmium ion	OB-fold nucleic acid binding domain
Cluster-7319.96508	28.07	34.58	27.37	12.36	8.38	5.06	-1.87892	1.78788e-07	4.56804e-05	down	--	PREDICTED: protein RESPONSE TO LOW SULFUR 3-like [Ipomoea nil]	--	SubName: Full=Uncharacterized protein {ECO:0000313|EMBL:EYU19718.1};	--	--	--
Cluster-7319.92638	2.89	1.15	4.3	0.18	0.13	0.14	-4.26141	1.81165e-07	4.61144e-05	down	--	--	--	--	--	--	--
Cluster-7319.41569	1.18	1.59	3.42	0.05	0.05	0.05	-5.36825	1.85568e-07	4.70588e-05	down	--	unnamed protein product [Coffea canephora]	RecName: Full=Probable myosin-binding protein 5 {ECO:0000305};	SubName: Full=Uncharacterized protein {ECO:0000313|EMBL:CDP14909.1};	--	GO:0016021,integral component of membrane	--
Cluster-7319.54712	17.51	17.79	27.79	7.79	7.18	6.46	-1.62579	1.86389e-07	4.70912e-05	down	--	--	--	--	--	--	--
Cluster-7319.69677	2.45	2.79	3.87	0	0	0	-7.08287	1.91746e-07	4.82652e-05	down	K00030 isocitrate dehydrogenase (NAD+) [EC:1.1.1.41] | (RefSeq) IMDH; isocitrate dehydrogenase [NAD] catalytic subunit 5, mitochondrial-like (A)	PREDICTED: isocitrate dehydrogenase [NAD]	RecName: Full=3-isopropylmalate dehydrogenase, chloroplastic; Short=3-IPM-DH; Short=IMDH; EC=1.1.1.85; AltName: Full=Beta-IPM dehydrogenase; Flags: Precursor;	RecName: Full=Isocitrate dehydrogenase [NAD] subunit, mitochondrial {ECO:0000256|RuleBase:RU361266};	--	GO:0009507,chloroplast; GO:0003862,3-isopropylmalate dehydrogenase activity; GO:0004449,isocitrate dehydrogenase (NAD+) activity; GO:0000287,magnesium ion binding; GO:0051287,NAD binding; GO:0009098,leucine biosynthetic process; GO:0006099,tricarboxylic acid cycle	--
Cluster-7319.171519	4.49	4.56	2.66	1.04	0.64	0.56	-2.43906	1.92778e-07	4.83461e-05	down	--	--	--	--	--	--	--
Cluster-7319.171495	2.06	1.05	5.02	0	0	0	-7.40767	1.99204e-07	4.9774e-05	down	--	--	--	--	--	--	--
Cluster-7319.95821	5.5	8.45	8.13	16.01	18.84	15.36	1.1367	2.0334e-07	5.06213e-05	up	K10277 lysine-specific demethylase 8 [EC:1.14.11.27] | (RefSeq) lysine-specific demethylase JMJ30-like (A)	PREDICTED: lysine-specific demethylase JMJ30-like [Ipomoea nil]	RecName: Full=Lysine-specific demethylase JMJ30 {ECO:0000303|PubMed:18713399}; Short=AtJMJ30 {ECO:0000303|PubMed:18713399}; EC=1.14.11.-; AltName: Full=JmjC domain-containing protein 30 {ECO:0000303|PubMed:18713399}; AltName: Full=Jumonji domain-containing protein 5 {ECO:0000303|PubMed:21115819}; Short=AtJMJD5 {ECO:0000303|PubMed:21115819};	SubName: Full=putative lysine-specific demethylase JMJD5 {ECO:0000313|RefSeq:XP_009776990.1};	Uncharacterized conserved protein, contains JmjC domain	GO:0005737,cytoplasm; GO:0005634,nucleus; GO:0051213,dioxygenase activity; GO:0003700,DNA-binding transcription factor activity; GO:0046975,histone methyltransferase activity (H3-K36 specific); GO:0046872,metal ion binding; GO:0007623,circadian rhythm; GO:0009908,flower development; GO:0070544,histone H3-K36 demethylation; GO:0042752,regulation of circadian rhythm	Cupin-like domain
Cluster-7319.130562	4.56	6.18	12.23	0.18	0	0	-6.89156	2.06143e-07	5.10924e-05	down	--	--	--	--	--	--	--
Cluster-7319.160834	1.57	1.53	2.99	0	0	0	-7.13739	2.06736e-07	5.10924e-05	down	K03255 protein TIF31 | (RefSeq) clustered mitochondria protein (A)	clustered mitochondria protein [Manihot esculenta]	RecName: Full=Clustered mitochondria protein; AltName: Full=Friendly mitochondria protein;	RecName: Full=Clustered mitochondria protein homolog {ECO:0000256|HAMAP-Rule:MF_03013};	Uncharacterized protein CLU1/cluA/TIF31 involved in mitochondrial morphology/distribution, also found associated with eIF-3	GO:0005737,cytoplasm; GO:0048312,intracellular distribution of mitochondria	--
Cluster-7319.137432	1.3	3.21	3	0	0	0	-7.1647	2.13646e-07	5.26087e-05	down	--	--	--	--	--	--	--
Cluster-7319.16697	2.01	0.69	3.67	0	0	0	-7.4199	2.21996e-07	5.44676e-05	down	--	--	--	--	--	--	--
Cluster-7319.48940	4.17	2.69	5.4	0	0.05	0.64	-4.23538	2.26181e-07	5.52947e-05	down	K23870 putative pectin methyltransferase [EC:2.1.1.-] | (RefSeq) probable pectin methyltransferase QUA2 (A)	PREDICTED: probable pectin methyltransferase QUA2 [Ipomoea nil]	RecName: Full=Probable pectin methyltransferase QUA2; EC=2.1.1.-; AltName: Full=Protein OVERSENSITIVE TO SUGAR 1; AltName: Full=Protein QUASIMODO 2; AltName: Full=Protein TUMOROUS SHOOT DEVELOPMENT 2;	SubName: Full=Putative S-adenosyl-L-methionine-dependent methyltransferase {ECO:0000313|EMBL:OUZ99630.1};	--	GO:0005768,endosome; GO:0005794,Golgi apparatus; GO:0000139,Golgi membrane; GO:0016021,integral component of membrane; GO:0005802,trans-Golgi network; GO:0008168,methyltransferase activity; GO:0008757,S-adenosylmethionine-dependent methyltransferase activity; GO:0007155,cell adhesion; GO:0010289,homogalacturonan biosynthetic process; GO:0009735,response to cytokinin; GO:0048364,root development; …	Putative S-adenosyl-L-methionine-dependent methyltransferase
Cluster-7319.90641	667.12	33.15	77.16	6.44	9.63	0	-5.67337	2.28342e-07	5.5623e-05	down	--	PREDICTED: heavy metal-associated isoprenylated plant protein 39-like [Ipomoea nil]	RecName: Full=Heavy metal-associated isoprenylated plant protein 39 {ECO:0000303|PubMed:21072340, ECO:0000303|PubMed:23368984}; Short=AtHIP39 {ECO:0000303|PubMed:21072340, ECO:0000303|PubMed:23368984}; Flags: Precursor;	SubName: Full=Uncharacterized protein {ECO:0000313|EnsemblPlants:Solyc07g056190.2.1};	Copper chaperone	GO:0005737,cytoplasm; GO:0046914,transition metal ion binding; GO:0046916,cellular transition metal ion homeostasis; GO:0030001,metal ion transport	--
Cluster-7319.122455	64.14	58.12	57.31	28.66	29.64	33.96	-1.03206	2.46186e-07	5.97555e-05	down	--	PREDICTED: nodulin-related protein 1-like [Ipomoea nil]	RecName: Full=Nodulin-related protein 1 {ECO:0000303|PubMed:20016941}; Short=AtNRP1 {ECO:0000303|PubMed:20016941}; AltName: Full=RPS2-interacting protein 11 {ECO:0000303|Ref.5};	SubName: Full=Uncharacterized protein {ECO:0000313|EMBL:PIN02461.1};	--	GO:0009738,abscisic acid-activated signaling pathway; GO:0006952,defense response; GO:1900426,positive regulation of defense response to bacterium; GO:0009617,response to bacterium; GO:0009409,response to cold; GO:0009408,response to heat; GO:0009651,response to salt stress	--
Cluster-7319.82800	5.47	5.7	8.68	17.69	16.19	17.3	1.30825	2.60312e-07	6.29595e-05	up	K20558 transcription factor SPEECHLESS | (RefSeq) transcription factor SPEECHLESS (A)	PREDICTED: transcription factor bHLH96-like [Ipomoea nil]	RecName: Full=Transcription factor bHLH96; AltName: Full=Basic helix-loop-helix protein 96; Short=AtbHLH96; Short=bHLH 96; AltName: Full=Transcription factor EN 15; AltName: Full=bHLH transcription factor bHLH096;	SubName: Full=Transcription factor bHLH94 {ECO:0000313|EMBL:PHT84287.1};	--	GO:0005634,nucleus; GO:0003677,DNA binding; GO:0003700,DNA-binding transcription factor activity; GO:0046983,protein dimerization activity; GO:0006351,transcription, DNA-templated	--
Cluster-8247.0	0.48	0.55	1.46	0	0	0	-7.23958	2.65383e-07	6.39582e-05	down	--	--	--	--	--	--	--
Cluster-7319.120650	0.36	0.63	0.49	0	0	0	-7.02475	2.91265e-07	6.99478e-05	down	--	--	--	--	--	--	--
Cluster-7319.58729	0.46	0.96	0.88	0	0	0	-7.05974	2.94355e-07	7.04411e-05	down	--	PREDICTED: uncharacterized protein At4g18490 isoform X5 [Ipomoea nil]	--	SubName: Full=CST complex subunit CTC1 isoform X5 {ECO:0000313|RefSeq:XP_009783601.1};	--	GO:0000723,telomere maintenance	--
Cluster-7319.111735	2.81	2.49	6.35	0	0	0	-7.14882	2.96211e-07	7.06364e-05	down	--	--	--	--	--	--	--
Cluster-7319.89878	3.97	5.14	6.7	1.12	1.03	0.39	-2.69761	3.00235e-07	7.13457e-05	down	K01366 cathepsin H [EC:3.4.22.16] | (RefSeq) cysteine proteinase 3-like (A)	PREDICTED: uncharacterized protein LOC109171031 [Ipomoea nil]	RecName: Full=Cysteine proteinase 3; EC=3.4.22.-; Flags: Precursor;	SubName: Full=Uncharacterized protein {ECO:0000313|EMBL:PHU09295.1};	--	GO:0005615,extracellular space; GO:0005764,lysosome; GO:0004197,cysteine-type endopeptidase activity; GO:0006955,immune response; GO:0051603,proteolysis involved in cellular protein catabolic process	Protein of unknown function (DUF642)
Cluster-7319.80276	0.42	0.39	0.73	0	0	0	-7.05238	3.13957e-07	7.43465e-05	down	K17609 nucleoredoxin [EC:1.8.1.8] | (RefSeq) probable nucleoredoxin 2 (A)	PREDICTED: uncharacterized protein LOC109133837 [Beta vulgaris subsp. vulgaris]	--	SubName: Full=uncharacterized protein LOC108995129 {ECO:0000313|RefSeq:XP_018826177.1};	FOG: Transposon-encoded proteins with TYA, reverse transcriptase, integrase domains in various combinations	--	--
Cluster-7319.109277	59.36	37.09	20.73	5.24	5.52	12.67	-2.40502	3.18194e-07	7.50883e-05	down	K00695 sucrose synthase [EC:2.4.1.13] | (RefSeq) sucrose synthase (A)	PREDICTED: sucrose synthase [Ipomoea nil]	RecName: Full=Sucrose synthase; EC=2.4.1.13; AltName: Full=SS65; AltName: Full=Sucrose-UDP glucosyltransferase;	RecName: Full=Sucrose synthase {ECO:0000256|RuleBase:RU280817}; EC=2.4.1.13 {ECO:0000256|RuleBase:RU280817};	Glycosyltransferase	GO:0016157,sucrose synthase activity; GO:0005985,sucrose metabolic process	Sucrose synthase
Cluster-7319.75468	3.9	2.51	5.51	0	0	0	-7.05953	3.2129e-07	7.55566e-05	down	--	--	--	--	--	--	--
Cluster-7319.103861	15.83	17.77	21.81	37.57	44.12	37.85	1.04966	3.2324e-07	7.57529e-05	up	K04392 Ras-related C3 botulinum toxin substrate 1 | (RefSeq) rac-like GTP-binding protein ARAC7 (A)	PREDICTED: rac-like GTP-binding protein ARAC7 [Ipomoea nil]	RecName: Full=Rac-like GTP-binding protein ARAC7; AltName: Full=GTPase protein ROP9;	SubName: Full=rac-like GTP-binding protein ARAC7 isoform X1 {ECO:0000313|RefSeq:XP_009782204.1};	Ras-related small GTPase, Rho type	GO:0005622,intracellular; GO:0005886,plasma membrane; GO:0005525,GTP binding; GO:0003924,GTPase activity; GO:0009738,abscisic acid-activated signaling pathway; GO:0007264,small GTPase mediated signal transduction	Ras family
Cluster-7319.145876	0.5	1.72	1.83	0.05	0.14	0.12	-3.75952	3.25766e-07	7.60827e-05	down	K15718 linoleate 9S-lipoxygenase [EC:1.13.11.58] | (RefSeq) probable linoleate 9S-lipoxygenase 4 (A)	PREDICTED: uncharacterized protein LOC109154696 [Ipomoea nil]	--	SubName: Full=uncharacterized protein LOC104587707 {ECO:0000313|RefSeq:XP_010243719.1};	FOG: Transposon-encoded proteins with TYA, reverse transcriptase, integrase domains in various combinations	--	Retrotransposon gag protein
Cluster-7319.76067	1.5	0.93	2.35	0	0	0	-7.09894	3.28819e-07	7.65327e-05	down	--	uncharacterized protein LOC110721955 [Chenopodium quinoa]	--	SubName: Full=Putative retroelement pol polyprotein {ECO:0000313|EMBL:AAD24600.1};	FOG: Transposon-encoded proteins with TYA, reverse transcriptase, integrase domains in various combinations	GO:0003676,nucleic acid binding; GO:0015074,DNA integration	GAG-pre-integrase domain
Cluster-7319.167363	1.87	1.92	2.2	0	0	0	-6.9533	3.55023e-07	8.20696e-05	down	--	--	--	--	--	--	--
Cluster-7319.42978	1.93	1.99	2.28	0	0	0	-6.9533	3.55023e-07	8.20696e-05	down	K19327 anoctamin-10 | (RefSeq) anoctamin-like protein At1g73020 (A)	PREDICTED: anoctamin-like protein At1g73020 [Solanum tuberosum]	RecName: Full=Anoctamin-like protein At1g73020;	SubName: Full=Putative anoctamin-like protein-like {ECO:0000313|EMBL:JAP35533.1};	Protein required for meiotic chromosome segregation	GO:0034707,chloride channel complex; GO:0005254,chloride channel activity	--
Cluster-7319.118987	0.93	0.92	1.89	0.03	0	0	-6.73602	3.60796e-07	8.26658e-05	down	K10994 cell cycle checkpoint control protein RAD9A [EC:3.1.11.2] | (RefSeq) cell cycle checkpoint control protein RAD9A isoform X1 (A)	hypothetical protein L484_001104 [Morus notabilis]	--	SubName: Full=Uncharacterized protein {ECO:0000313|EMBL:EXB69887.1};	--	GO:0030896,checkpoint clamp complex; GO:0000077,DNA damage checkpoint	--
Cluster-7319.97532	556.55	989.03	565.27	240.57	307.36	297.7	-1.39586	3.61252e-07	8.26658e-05	down	--	methallothioneine-like protein [Atropa belladonna]	RecName: Full=Metallothionein-like protein type 2;	SubName: Full=Methallothioneine-like protein {ECO:0000313|EMBL:CAC40742.1};	Predicted metallothionein	GO:0046872,metal ion binding	Metallothionein
Cluster-7319.98695	12.48	17.19	20.28	5.41	7.8	6.35	-1.40996	3.72898e-07	8.49122e-05	down	K01206 alpha-L-fucosidase [EC:3.2.1.51] | (RefSeq) FXG1; alpha-fucosidase 1 (A)	PREDICTED: GDSL esterase/lipase At4g01130-like isoform X1 [Ipomoea nil]	RecName: Full=GDSL esterase/lipase At4g01130; EC=3.1.1.-; AltName: Full=Extracellular lipase At4g01130; Flags: Precursor;	SubName: Full=GDSL esterase/lipase At4g01130-like {ECO:0000313|RefSeq:XP_016456647.1};	--	GO:0005576,extracellular region; GO:0016788,hydrolase activity, acting on ester bonds; GO:0016042,lipid catabolic process	GDSL-like Lipase/Acylhydrolase
Cluster-7319.91481	1.23	3.24	3.15	13.47	8.19	10.54	2.02751	3.73567e-07	8.49122e-05	up	--	PREDICTED: diacylglycerol O-acyltransferase 2-like [Ipomoea nil]	RecName: Full=Diacylglycerol O-acyltransferase 2D {ECO:0000305}; Short=GmDGAT2D {ECO:0000303|PubMed:27345221}; EC=2.3.1.20 {ECO:0000269|PubMed:27345221};	SubName: Full=Diacylglycerol acyltransferase type 2 {ECO:0000313|EMBL:ADG22608.1};	Acyl-CoA:diacylglycerol acyltransferase (DGAT)	GO:0005789,endoplasmic reticulum membrane; GO:0016021,integral component of membrane; GO:0005811,lipid droplet; GO:0004144,diacylglycerol O-acyltransferase activity; GO:0006071,glycerol metabolic process; GO:0019432,triglyceride biosynthetic process	Diacylglycerol acyltransferase
Cluster-7319.116413	22.16	19.14	22.71	10.74	8.54	9.54	-1.21748	3.75533e-07	8.50745e-05	down	K01687 dihydroxy-acid dehydratase [EC:4.2.1.9] | (RefSeq) dihydroxy-acid dehydratase, chloroplastic (A)	hypothetical protein CRG98_007502 [Punica granatum]	RecName: Full=Dihydroxy-acid dehydratase, chloroplastic {ECO:0000255|HAMAP-Rule:MF_00012}; Short=AtDHAD {ECO:0000305}; Short=DAD {ECO:0000255|HAMAP-Rule:MF_00012}; EC=4.2.1.9 {ECO:0000255|HAMAP-Rule:MF_00012}; Flags: Precursor;	SubName: Full=Uncharacterized protein {ECO:0000313|EMBL:PKI72115.1};	Dihydroxy-acid dehydratase	GO:0009507,chloroplast; GO:0009570,chloroplast stroma; GO:0009536,plastid; GO:0051539,4 iron, 4 sulfur cluster binding; GO:0005507,copper ion binding; GO:0004160,dihydroxy-acid dehydratase activity; GO:0016836,hydro-lyase activity; GO:0009082,branched-chain amino acid biosynthetic process; GO:0009553,embryo sac development; GO:0009097,isoleucine biosynthetic process; GO:0009555,pollen development…	Dehydratase family
Cluster-7319.99265	161.51	141.63	183.19	78.19	75.91	97.06	-1.01025	3.85771e-07	8.69599e-05	down	--	PREDICTED: glycine-rich domain-containing protein 1 isoform X4 [Ipomoea nil]	RecName: Full=Glycine-rich domain-containing protein 2 {ECO:0000303|PubMed:25653657}; Short=AtGRDP2 {ECO:0000303|PubMed:25653657};	SubName: Full=Uncharacterized protein {ECO:0000313|EnsemblPlants:PGSC0003DMT400026933};	--	GO:0009734,auxin-activated signaling pathway; GO:0071470,cellular response to osmotic stress; GO:0010928,regulation of auxin mediated signaling pathway; GO:2000028,regulation of photoperiodism, flowering	Glycine-rich domain-containing protein-like
Cluster-9757.0	0.78	0.48	2.08	0	0	0	-7.27604	3.86415e-07	8.69599e-05	down	--	--	--	--	--	--	--
Cluster-7319.140926	0.95	1.32	2.5	0	0	0	-7.08305	3.88746e-07	8.71959e-05	down	--	--	--	--	--	--	--
Cluster-7319.143051	2.31	1.76	2.54	0	0	0	-6.95427	4.00382e-07	8.95105e-05	down	--	--	--	--	--	--	--
Cluster-7319.130285	26.76	40.64	27.93	6.06	14.5	6.24	-1.89387	4.22349e-07	9.41119e-05	down	K23978 isoamyl acetate esterase [EC:3.1.1.112] | (RefSeq) GDSL esterase/lipase CPRD49-like (A)	PREDICTED: GDSL esterase/lipase CPRD49 isoform X2 [Ipomoea nil]	RecName: Full=GDSL esterase/lipase CPRD49; EC=3.1.1.-; AltName: Full=Extracellular lipase CPRD49; Flags: Precursor;	SubName: Full=Uncharacterized protein {ECO:0000313|EnsemblPlants:PGSC0003DMT400061197};	Isoamyl acetate-hydrolyzing esterase	GO:0048046,apoplast; GO:0016787,hydrolase activity; GO:0016042,lipid catabolic process	--
Cluster-7319.83621	2.46	1.51	6.72	0	0	0.34	-5.07874	4.23742e-07	9.41137e-05	down	--	--	--	--	--	--	--
Cluster-7319.81902	1.3	1.24	1.87	0	0.04	0	-6.61539	4.33409e-07	9.59472e-05	down	K03021 DNA-directed RNA polymerase III subunit RPC2 [EC:2.7.7.6] | (RefSeq) DNA-directed RNA polymerase III subunit 2 (A)	hypothetical protein T459_35698 [Capsicum annuum]	RecName: Full=DNA-directed RNA polymerase III subunit 2 {ECO:0000305}; AltName: Full=DNA-directed RNA polymerase III subunit RPC2 {ECO:0000305}; Short=DNA polymerase I subunit C2 {ECO:0000305}; EC=2.7.7.6 {ECO:0000305}; AltName: Full=Nuclear RNA polymerase C2 {ECO:0000312|EMBL:AED95209.1};	SubName: Full=Uncharacterized protein {ECO:0000313|EMBL:PHT35356.1};	RNA polymerase III, second largest subunit	GO:0005666,RNA polymerase III complex; GO:0003677,DNA binding; GO:0003899,DNA-directed 5'-3' RNA polymerase activity; GO:0046872,metal ion binding; GO:0032549,ribonucleoside binding; GO:0009561,megagametogenesis; GO:0006383,transcription by RNA polymerase III	RNA polymerase Rpb2, domain 6
Cluster-7319.163132	0.49	0.75	1.49	0	0	0	-7.09959	4.44475e-07	9.80773e-05	down	--	hypothetical protein A4A49_60296, partial [Nicotiana attenuata]	--	SubName: Full=Uncharacterized protein {ECO:0000313|EnsemblPlants:PGSC0003DMT400053796};	--	GO:0003676,nucleic acid binding	Reverse transcriptase-like
Cluster-7319.171486	0.35	0.58	0.99	0	0	0	-7.06036	4.5678e-07	0.000100144	down	--	--	--	--	--	--	--
Cluster-7319.48736	7.59	6.52	5.19	2.49	1.99	2.17	-1.59803	4.57529e-07	0.000100144	down	K14491 two-component response regulator ARR-B family | (RefSeq) two-component response regulator ORR24 (A)	PREDICTED: myb family transcription factor EFM-like [Ipomoea nil]	RecName: Full=Myb family transcription factor EFM {ECO:0000303|PubMed:25132385}; AltName: Full=MYB-domain transcription factor HHO4 {ECO:0000305}; AltName: Full=Protein EARLY FLOWERING MYB {ECO:0000303|PubMed:25132385}; AltName: Full=Protein HRS1 HOMOLOG 4 {ECO:0000305};	SubName: Full=Uncharacterized protein {ECO:0000313|EMBL:KDP32338.1};	--	GO:0005634,nucleus; GO:0003677,DNA binding; GO:0003700,DNA-binding transcription factor activity; GO:0009908,flower development; GO:0009740,gibberellic acid mediated signaling pathway; GO:0010452,histone H3-K36 methylation; GO:0048579,negative regulation of long-day photoperiodism, flowering; GO:1903507,negative regulation of nucleic acid-templated transcription; GO:0006355,regulation of transcri…	--
Cluster-7319.102736	14.54	9.29	10.47	3.88	3.61	3.45	-1.71907	4.73706e-07	0.000103187	down	--	uncharacterized protein LOC111373329 [Olea europaea var. sylvestris]	--	SubName: Full=Uncharacterized protein {ECO:0000313|EMBL:PHT57241.1};	--	--	NADH-ubiquinone reductase complex 1 MLRQ subunit
Cluster-7319.129126	3.64	2.76	3.16	0	0	0	-6.91456	4.81538e-07	0.000104558	down	K06110 exocyst complex component 3 | (RefSeq) exocyst complex component SEC6 (A)	SEC6X/Y, partial [Jacaratia dolichaula]	RecName: Full=Exocyst complex component SEC6; Short=AtSec6;	SubName: Full=SEC6X/Y {ECO:0000313|EMBL:AFP96630.1}; Flags: Fragment;	Exocyst complex subunit SEC6	GO:0005618,cell wall; GO:0005856,cytoskeleton; GO:0005829,cytosol; GO:0000145,exocyst; GO:0070062,extracellular exosome; GO:0009524,phragmoplast; GO:0005886,plasma membrane; GO:0000149,SNARE binding; GO:0051601,exocyst localization; GO:0006887,exocytosis	Exocyst complex component Sec6
Cluster-7319.139980	17.33	16.87	4.14	0.75	1.07	1.1	-3.81728	4.84943e-07	0.00010475	down	--	--	--	--	--	--	--
Cluster-7319.118323	8.85	7.22	8.12	3.15	3.17	2.98	-1.44169	4.85502e-07	0.00010475	down	--	PREDICTED: uncharacterized protein LOC107828787 [Nicotiana tabacum]	--	SubName: Full=uncharacterized protein LOC107828787 {ECO:0000313|RefSeq:XP_016511642.1};	--	GO:0016021,integral component of membrane	--
Cluster-7319.14625	0.96	1.59	3.42	0	0	0	-7.136	4.92076e-07	0.00010571	down	--	--	--	--	--	--	--
Cluster-7319.37539	2.31	5.95	5.82	0.1	0.33	0.68	-3.75752	4.93062e-07	0.00010571	down	--	--	--	--	--	--	--
Cluster-7319.148519	0.25	0.34	0.64	0	0	0	-7.03837	4.9717e-07	0.000105922	down	K10999 cellulose synthase A [EC:2.4.1.12] | (RefSeq) cellulose synthase A catalytic subunit 2 [UDP-forming]-like (A)	--	RecName: Full=Probable cellulose synthase A catalytic subunit 9 [UDP-forming]; Short=AtCesA9; EC=2.4.1.12;	--	--	GO:0005794,Golgi apparatus; GO:0016021,integral component of membrane; GO:0005886,plasma membrane; GO:0016760,cellulose synthase (UDP-forming) activity; GO:0016759,cellulose synthase activity; GO:0046872,metal ion binding; GO:0071555,cell wall organization; GO:0030244,cellulose biosynthetic process; GO:0009833,plant-type primary cell wall biogenesis; GO:0010214,seed coat development	Cellulose synthase
Cluster-7319.81294	0.77	1.01	1.96	0	0	0	-7.03837	4.9717e-07	0.000105922	down	K09122 uncharacterized protein | (RefSeq) uncharacterized protein LOC8057957 (A)	uncharacterized protein LOC110649595 isoform X1 [Hevea brasiliensis]	RecName: Full=Glutamate--cysteine ligase, chloroplastic; EC=6.3.2.2; AltName: Full=Gamma-ECS; Short=GCS; AltName: Full=Gamma-glutamylcysteine synthetase; Flags: Precursor;	SubName: Full=uncharacterized protein LOC101498964 {ECO:0000313|RefSeq:XP_004504126.1};	--	GO:0009507,chloroplast; GO:0005524,ATP binding; GO:0004357,glutamate-cysteine ligase activity; GO:0006750,glutathione biosynthetic process	Protein of unknown function (DUF707)
Cluster-7319.132814	2.57	1.84	4.88	0	0	0	-7.04498	5.03689e-07	0.000106976	down	--	--	--	--	--	--	--
Cluster-7319.93013	43.45	38.14	73.86	118.75	319.21	165.88	1.90043	5.08089e-07	0.000107574	up	K22279 vicianin beta-glucosidase [EC:3.2.1.119] | (RefSeq) vicianin hydrolase-like (A)	PREDICTED: vicianin hydrolase-like [Ipomoea nil]	RecName: Full=Vicianin hydrolase {ECO:0000312|EMBL:ABD03937.1}; Short=VH {ECO:0000303|PubMed:17548373}; EC=3.2.1.119; Flags: Precursor; Fragment;	SubName: Full=Vicianin hydrolase {ECO:0000313|EMBL:PHT70826.1};	Beta-glucosidase, lactase phlorizinhydrolase, and related proteins	GO:0004553,hydrolase activity, hydrolyzing O-glycosyl compounds; GO:0050392,vicianin beta-glucosidase activity; GO:0016052,carbohydrate catabolic process	Glycosyl hydrolase family 1
Cluster-7319.184904	0.6	0.74	1.62	0	0	0	-7.05718	5.27908e-07	0.000111423	down	--	--	--	--	--	--	--
Cluster-7319.130442	13.33	30.14	64.32	0	0	0	-7.21531	5.33393e-07	0.000111953	down	--	--	--	--	--	--	--
Cluster-7319.106014	1.41	3.15	4.77	0	0	0	-7.08011	5.33713e-07	0.000111953	down	--	--	--	--	--	--	--
Cluster-7319.45779	4.14	12.69	4.18	0.5	1.67	0.51	-3.02377	5.46523e-07	0.000114287	down	K13080 flavanone 7-O-glucoside 2''-O-beta-L-rhamnosyltransferase [EC:2.4.1.236] | (RefSeq) flavanone 7-O-glucoside 2''-O-beta-L-rhamnosyltransferase (A)	PREDICTED: beta-D-glucosyl crocetin beta-1,6-glucosyltransferase-like [Ipomoea nil]	RecName: Full=Beta-D-glucosyl crocetin beta-1,6-glucosyltransferase; EC=2.4.1.330 {ECO:0000269|PubMed:22569263}; AltName: Full=UDP-glucose glucosyltransferase 9; Short=GjUGT9; AltName: Full=UDP-glycosyltransferase 94E5;	RecName: Full=Glycosyltransferase {ECO:0000256|RuleBase:RU362057}; EC=2.4.1.- {ECO:0000256|RuleBase:RU362057};	UDP-glucuronosyl and UDP-glucosyl transferase	GO:0016758,transferase activity, transferring hexosyl groups; GO:0008152,metabolic process	UDP-glucoronosyl and UDP-glucosyl transferase
Cluster-7319.17990	0.24	0.26	0.44	0	0	0	-6.93305	5.97778e-07	0.000124241	down	--	--	--	--	--	--	--
Cluster-7319.143287	0.85	1.47	3.7	0	0	0	-7.16907	6.24106e-07	0.000129021	down	--	--	--	--	--	--	--
Cluster-7319.129955	2.16	1.56	3.76	0	0	0	-6.97938	6.24575e-07	0.000129021	down	--	--	--	--	--	--	--
Cluster-7319.87715	3.53	5.03	5.36	0.14	0	0	-6.53497	6.41694e-07	0.000132156	down	--	--	--	--	--	--	--
Cluster-7319.107673	2.38	2.44	3.41	0.23	0.17	0.35	-3.51671	6.60325e-07	0.000135582	down	K02957 small subunit ribosomal protein S15Ae | (RefSeq) hypothetical protein (A)	hypothetical protein SELMODRAFT_228163 [Selaginella moellendorffii]	RecName: Full=40S ribosomal protein S15a;	SubName: Full=Uncharacterized protein {ECO:0000313|EMBL:EFJ26253.1};	40S ribosomal protein S15/S22	GO:0005840,ribosome; GO:0003735,structural constituent of ribosome; GO:0006412,translation	--
Cluster-7319.161799	0.93	1.31	2.49	0.04	0.04	0	-5.90952	6.64398e-07	0.000136008	down	--	PREDICTED: uncharacterized protein LOC109147818 [Ipomoea nil]	RecName: Full=Suppressor of RPS4-RLD 1 {ECO:0000303|PubMed:15469494}; AltName: Full=Protein SUPPRESSOR OF npr1-1, CONSTITUTIVE 5 {ECO:0000303|PubMed:20862316}; Short=AtSNC5 {ECO:0000303|PubMed:20862316};	SubName: Full=Integrase, catalytic core {ECO:0000313|EMBL:OMO89413.1};	FOG: Transposon-encoded proteins with TYA, reverse transcriptase, integrase domains in various combinations	GO:0005737,cytoplasm; GO:0005783,endoplasmic reticulum; GO:0016021,integral component of membrane; GO:0043231,intracellular membrane-bounded organelle; GO:0005634,nucleus; GO:0048471,perinuclear region of cytoplasm; GO:0032947,protein-containing complex scaffold activity; GO:0042742,defense response to bacterium; GO:0009816,defense response to bacterium, incompatible interaction; GO:0031348,negat…	--
Cluster-7319.27876	2.73	2.99	9.42	0	0	0	-7.13046	6.77669e-07	0.0001379	down	--	--	--	--	--	--	--
Cluster-7319.160923	0.25	0.24	0.21	2.3	1.04	8.82	4.05839	6.7832e-07	0.0001379	up	--	--	--	--	--	--	--
Cluster-7319.80966	18.85	14.71	14.83	7.92	4.72	3.93	-1.60751	6.7973e-07	0.0001379	down	--	uncharacterized protein LOC105649744 [Jatropha curcas]	--	SubName: Full=Uncharacterized protein {ECO:0000313|EMBL:KDP21192.1};	--	GO:0016021,integral component of membrane	AWPM-19-like family
Cluster-7319.83811	53.01	33.56	26.17	14.06	6.3	9.48	-2.00188	6.82706e-07	0.000138091	down	--	--	--	--	--	--	--
Cluster-7319.43364	3.07	1.96	4.03	0.3	0.33	0.73	-2.80937	6.93119e-07	0.000139782	down	--	--	--	--	--	--	--
Cluster-7319.130203	2.2	3.91	5.89	0	0	0	-6.97136	6.98465e-07	0.000140443	down	K00615 transketolase [EC:2.2.1.1] | (RefSeq) transketolase, chloroplastic-like (A)	transketolase, partial [Nicotiana attenuata]	RecName: Full=Transketolase, chloroplastic; Short=TK; EC=2.2.1.1; Flags: Precursor;	SubName: Full=Transketolase {ECO:0000313|EMBL:ABH07513.1}; Flags: Fragment;	Transketolase	GO:0009535,chloroplast thylakoid membrane; GO:0046872,metal ion binding; GO:0004802,transketolase activity; GO:0019253,reductive pentose-phosphate cycle	Transketolase, pyrimidine binding domain
Cluster-7319.119498	2.74	3.35	3.37	7.82	9.56	14.77	1.70336	7.04705e-07	0.00014128	up	K04124 gibberellin 3-beta-dioxygenase [EC:1.14.11.15] | (RefSeq) PnGA3ox1; gibberellin 3-beta-dioxygenase 1-like (A)	PREDICTED: gibberellin 3-beta-dioxygenase 1-like [Ipomoea nil]	RecName: Full=Gibberellin 3-beta-dioxygenase 1; EC=1.14.11.15; AltName: Full=GA 3-oxidase 1; AltName: Full=Gibberellin 3 beta-hydroxylase 1;	SubName: Full=Gibberellin 3-oxidase-like protein {ECO:0000313|EMBL:BAD06943.1};	Iron/ascorbate family oxidoreductases	GO:0016707,gibberellin 3-beta-dioxygenase activity; GO:0046872,metal ion binding; GO:0009686,gibberellin biosynthetic process	2OG-Fe(II) oxygenase superfamily
Cluster-7319.126201	0.21	0.29	0.61	0	0	0	-7.00991	7.25299e-07	0.000144771	down	K13457 disease resistance protein RPM1 | (RefSeq) disease resistance protein RPM1-like (A)	PREDICTED: uncharacterized protein LOC109174051 [Ipomoea nil]	--	SubName: Full=Uncharacterized protein {ECO:0000313|EMBL:KFK35944.1};	FOG: Transposon-encoded proteins with TYA, reverse transcriptase, integrase domains in various combinations	GO:0003676,nucleic acid binding; GO:0004523,RNA-DNA hybrid ribonuclease activity; GO:0015074,DNA integration	--
Cluster-7319.48	0.3	0.18	0.54	0	0	0	-7.02249	7.26381e-07	0.000144771	down	--	PREDICTED: LOW QUALITY PROTEIN: probable polyamine transporter At1g31830 [Populus euphratica]	RecName: Full=Polyamine transporter PUT1; AltName: Full=Polyamine uptake transporter 1; Short=OsPUT1;	SubName: Full=Uncharacterized protein {ECO:0000313|EMBL:KDP39761.1};	Amino acid transporters	GO:0005887,integral component of plasma membrane; GO:0015297,antiporter activity; GO:0015179,L-amino acid transmembrane transporter activity; GO:0015203,polyamine transmembrane transporter activity; GO:0015293,symporter activity; GO:0015846,polyamine transport	--
Cluster-7319.40583	3.3	1.57	4.15	0	0	0	-6.96869	7.38927e-07	0.000146657	down	--	--	--	--	--	--	--
Cluster-7319.167082	1.54	2.15	4.02	0	0	0	-6.96812	7.40158e-07	0.000146657	down	--	--	--	--	--	--	--
Cluster-7319.79994	3.25	1.09	6.08	0	0	0	-7.19039	7.42913e-07	0.000146775	down	K07203 serine/threonine-protein kinase mTOR [EC:2.7.11.1] | (RefSeq) serine/threonine-protein kinase TOR-like (A)	DNA-dependent protein kinase [Handroanthus impetiginosus]	RecName: Full=Serine/threonine-protein kinase TOR {ECO:0000250|UniProtKB:Q9Y7K2}; EC=2.7.11.1 {ECO:0000250|UniProtKB:Q9Y7K2}; AltName: Full=Protein TARGET OF RAPAMYCIN {ECO:0000303|PubMed:11983923}; Short=AtTOR {ECO:0000303|PubMed:11983923};	SubName: Full=DNA-dependent protein kinase {ECO:0000313|EMBL:PIN07839.1}; EC=2.7.11.1 {ECO:0000313|EMBL:PIN07839.1};	DNA-dependent protein kinase	GO:0005737,cytoplasm; GO:0005634,nucleus; GO:0005844,polysome; GO:0016303,1-phosphatidylinositol-3-kinase activity; GO:0005524,ATP binding; GO:0042802,identical protein binding; GO:0044877,protein-containing complex binding; GO:0004672,protein kinase activity; GO:0043621,protein self-association; GO:0004674,protein serine/threonine kinase activity; GO:0044212,transcription regulatory region DNA b…	--
Cluster-7319.4028	4.73	2.54	5.8	0	0	0	-6.92106	7.67023e-07	0.000151099	down	--	--	--	--	--	--	--
Cluster-7319.32899	2.16	1.2	1.97	0	0	0	-6.88503	7.78499e-07	0.000152917	down	K01535 H+-transporting ATPase [EC:3.6.3.6] | (RefSeq) ATPase 2, plasma membrane-type-like (A)	PREDICTED: ATPase 9, plasma membrane-type-like isoform X3 [Ipomoea nil]	RecName: Full=Plasma membrane ATPase; EC=3.6.3.6; AltName: Full=Proton pump;	RecName: Full=Plasma membrane ATPase {ECO:0000256|RuleBase:RU362083}; EC=3.6.3.6 {ECO:0000256|RuleBase:RU362083};	Plasma membrane H+-transporting ATPase	GO:0016021,integral component of membrane; GO:0005886,plasma membrane; GO:0005524,ATP binding; GO:0008553,proton-exporting ATPase activity, phosphorylative mechanism; GO:0046872,metal ion binding; GO:0006754,ATP biosynthetic process	--
Cluster-7319.1871	1.22	1.36	1.3	0	0.04	0	-6.46093	8.18949e-07	0.000160398	down	K04354 serine/threonine-protein phosphatase 2A regulatory subunit B | (RefSeq) serine/threonine protein phosphatase 2A 55 kDa regulatory subunit B beta isoform-like (A)	PREDICTED: serine/threonine protein phosphatase 2A 55 kDa regulatory subunit B beta isoform-like isoform X1 [Phoenix dactylifera]	RecName: Full=Serine/threonine protein phosphatase 2A 55 kDa regulatory subunit B beta isoform; Short=PP2A, subunit B, beta isoform;	RecName: Full=Serine/threonine-protein phosphatase 2A 55 kDa regulatory subunit B {ECO:0000256|RuleBase:RU331113};	Serine/threonine protein phosphatase 2A, regulatory subunit	GO:0005829,cytosol; GO:0000159,protein phosphatase type 2A complex; GO:0019888,protein phosphatase regulator activity; GO:0032502,developmental process; GO:0000278,mitotic cell cycle; GO:0070262,peptidyl-serine dephosphorylation	--
Cluster-7319.34093	1.02	1.1	1.46	0	0	0.04	-6.48259	8.22107e-07	0.000160478	down	K15718 linoleate 9S-lipoxygenase [EC:1.13.11.58] | (RefSeq) probable linoleate 9S-lipoxygenase 4 (A)	PREDICTED: uncharacterized protein LOC109171648 [Ipomoea nil]	--	SubName: Full=uncharacterized protein LOC104599072 {ECO:0000313|RefSeq:XP_010259737.1};	FOG: Transposon-encoded proteins with TYA, reverse transcriptase, integrase domains in various combinations	--	--
Cluster-7319.144026	3.25	6.98	7.21	0	0.41	0.85	-3.87999	8.24077e-07	0.000160478	down	K00700 1,4-alpha-glucan branching enzyme [EC:2.4.1.18] | (RefSeq) 1,4-alpha-glucan-branching enzyme 3, chloroplastic/amyloplastic (A)	PREDICTED: 1,4-alpha-glucan-branching enzyme 3, chloroplastic/amyloplastic [Ipomoea nil]	RecName: Full=1,4-alpha-glucan-branching enzyme 3, chloroplastic/amyloplastic; Short=AtSBE III; EC=2.4.1.18; AltName: Full=Branching enzyme 1; Short=AtBE1; AltName: Full=Protein EMBRYO DEFECTIVE 2729; AltName: Full=Starch-branching enzyme 3; Flags: Precursor;	SubName: Full=Putative 1,4-alpha-glucan-branching enzyme 3, chloroplastic/amyloplastic-like {ECO:0000313|EMBL:JAP36934.1};	1,4-alpha-glucan branching enzyme/starch branching enzyme II	GO:0009501,amyloplast; GO:0009507,chloroplast; GO:0009570,chloroplast stroma; GO:0009536,plastid; GO:0003844,1,4-alpha-glucan branching enzyme activity; GO:0102752,1,4-alpha-glucan branching enzyme activity (using a glucosylated glycogenin as primer for glycogen synthesis); GO:0043169,cation binding; GO:0005975,carbohydrate metabolic process; GO:0005978,glycogen biosynthetic process; GO:0009791,p…	Pyruvate dehydrogenase E1 component middle domain
Cluster-7319.178217	1.49	1.02	2.16	0.04	0	0.1	-5.07846	8.33986e-07	0.000161943	down	--	uncharacterized protein LOC111412421 isoform X1 [Olea europaea var. sylvestris]	--	--	--	--	--
Cluster-7319.90447	52.5	53.2	63.58	23.31	32.15	16.79	-1.28402	8.60964e-07	0.000166706	down	K15255 ATP-dependent DNA helicase PIF1 [EC:3.6.4.12] | (RefSeq) uncharacterized protein LOC110923820 (A)	uncharacterized protein LOC109712000 isoform X2 [Ananas comosus]	RecName: Full=Zinc transporter 5; AltName: Full=ZRT/IRT-like protein 5; Short=OsZIP5; Flags: Precursor;	RecName: Full=ATP-dependent DNA helicase {ECO:0000256|RuleBase:RU363044}; EC=3.6.4.12 {ECO:0000256|RuleBase:RU363044};	DNA helicase PIF1/RRM3	GO:0016021,integral component of membrane; GO:0005886,plasma membrane; GO:0005385,zinc ion transmembrane transporter activity; GO:0071577,zinc ion transmembrane transport; GO:0006829,zinc ion transport	PIF1-like helicase
Cluster-7319.54264	1.52	1.38	2.21	0	0	0	-6.83915	8.75241e-07	0.000168989	down	--	--	--	--	--	--	--
Cluster-7319.7639	1.52	1.69	2.18	0	0	0	-6.81503	8.97655e-07	0.000172362	down	--	--	--	--	--	--	--
Cluster-7319.41683	0.72	0.62	1.14	0	0	0	-6.86097	8.97785e-07	0.000172362	down	--	--	--	--	--	--	--
Cluster-7319.522	2.34	1.96	2.92	0	0	0	-6.81879	9.06435e-07	0.000173532	down	--	--	--	--	--	--	--
Cluster-7319.176316	2.27	1.86	4.52	0	0	0	-6.92509	9.167e-07	0.000175005	down	--	--	--	--	--	--	--
Cluster-7319.55846	0.75	0.99	0.74	0	0	0	-6.80511	9.26048e-07	0.000176193	down	--	--	--	--	--	--	--
Cluster-7319.113224	0.06	0.12	0.05	1.2	1.51	3.46	4.6627	9.2811e-07	0.000176193	up	--	--	--	--	--	--	--
Cluster-7319.133145	5.25	6.02	6.42	0	0	0	-6.79508	9.41946e-07	0.000178322	down	--	--	--	--	--	--	--
Cluster-7319.51391	1.87	1.39	2.21	0	0	0	-6.82065	9.55855e-07	0.000180452	down	--	--	--	--	--	--	--
Cluster-7319.73099	143.35	137.41	127.59	49.6	77.32	44.02	-1.36888	9.81572e-07	0.000184794	down	--	--	--	--	--	--	--
Cluster-7319.76750	2.19	1.67	4.69	0.38	0.07	0.21	-3.72926	1.00615e-06	0.000188609	down	--	uncharacterized protein LOC110880864 [Helianthus annuus]	--	SubName: Full=Uncharacterized protein {ECO:0000313|EMBL:PIM98547.1};	--	--	--
Cluster-7319.62818	8.53	8.24	14.91	1	0.35	0.73	-4.01487	1.00739e-06	0.000188609	down	--	PREDICTED: uncharacterized protein LOC109149905 [Ipomoea nil]	--	--	--	--	Plant transposase (Ptta/En/Spm family)
Cluster-7319.123104	1.39	3.89	1.65	0	0	0	-6.96257	1.02357e-06	0.000191113	down	--	--	--	--	--	--	--
Cluster-7319.92716	114.96	89.08	103.03	18.86	48.93	37.33	-1.6117	1.02639e-06	0.000191114	down	--	PREDICTED: patatin-like protein 2 [Theobroma cacao]	RecName: Full=Patatin-like protein 2; Short=OsPLP2; EC=3.1.1.-;	RecName: Full=Patatin {ECO:0000256|RuleBase:RU361262}; EC=3.1.1.- {ECO:0000256|RuleBase:RU361262};	Ca2+-independent phospholipase A2	GO:0005737,cytoplasm; GO:0016020,membrane; GO:0047372,acylglycerol lipase activity; GO:0004620,phospholipase activity; GO:0006952,defense response; GO:0016042,lipid catabolic process	Patatin-like phospholipase
Cluster-7319.88170	28.81	25.84	13.14	6.57	1.9	4.73	-2.44507	1.03773e-06	0.000192698	down	--	--	--	--	--	--	--
Cluster-7319.12099	0.99	0.63	1.38	0	0	0	-6.86457	1.04192e-06	0.000192948	down	--	--	--	--	--	--	--
Cluster-7319.25149	3.65	1.95	7.42	0.19	0.81	0.35	-3.34659	1.07367e-06	0.00019775	down	--	--	--	--	--	--	--
Cluster-7319.78794	472.29	394.46	378.58	211.02	121.06	203.03	-1.28038	1.09349e-06	0.000200856	down	K01373 cathepsin F [EC:3.4.22.41] | (RefSeq) cysteine protease RD19A (A)	papain-like cysteine proteinase isoform I [Ipomoea batatas]	RecName: Full=Cysteine protease RD19A {ECO:0000305}; EC=3.4.22.- {ECO:0000305}; AltName: Full=Protein RESPONSIVE TO DEHYDRATION 19 {ECO:0000303|PubMed:8325504}; Short=RD19 {ECO:0000303|PubMed:8325504}; Flags: Precursor;	SubName: Full=Papain-like cysteine proteinase isoform I {ECO:0000313|EMBL:AAF61440.1};	Cysteine proteinase Cathepsin F	GO:0005615,extracellular space; GO:0005764,lysosome; GO:0000323,lytic vacuole; GO:0005634,nucleus; GO:0005773,vacuole; GO:0004197,cysteine-type endopeptidase activity; GO:0042742,defense response to bacterium; GO:0051603,proteolysis involved in cellular protein catabolic process; GO:0006970,response to osmotic stress; GO:0009651,response to salt stress	Papain family cysteine protease
Cluster-7319.30358	1.01	0.5	1.52	0	0	0	-6.93462	1.12835e-06	0.0002067	down	--	PREDICTED: phytochrome C [Ipomoea nil]	--	RecName: Full=Phytochrome {ECO:0000256|PIRNR:PIRNR000084};	--	GO:0009881,photoreceptor activity; GO:0042803,protein homodimerization activity; GO:0009584,detection of visible light; GO:0018298,protein-chromophore linkage; GO:0017006,protein-tetrapyrrole linkage; GO:0009585,red, far-red light phototransduction; GO:0006355,regulation of transcription, DNA-templated; GO:0006351,transcription, DNA-templated	--
Cluster-7319.42319	7.68	6.06	12.3	0	0	1.19	-4.56919	1.14184e-06	0.000208609	down	--	--	--	--	--	--	--
Cluster-7319.79097	8	6.02	9.96	0	0.24	0	-6.43176	1.15394e-06	0.000210255	down	--	--	--	--	--	--	--
Cluster-7319.165520	1.8	1.74	2.69	0	0	0	-6.78406	1.18916e-06	0.000215804	down	--	--	--	--	--	--	--
Cluster-7319.75995	0.54	0.76	0.9	0	0	0	-6.78295	1.19075e-06	0.000215804	down	K08695 anthocyanidin reductase [EC:1.3.1.77] | (RefSeq) anthocyanidin reductase-like (A)	PREDICTED: uncharacterized protein LOC109157541 isoform X2 [Ipomoea nil]	--	SubName: Full=Uncharacterized protein {ECO:0000313|EMBL:ONI26011.1};	--	--	--
Cluster-7319.178900	0.25	0.29	0.41	0	0	0	-6.78212	1.20507e-06	0.000217241	down	K23280 rhamnogalacturonan I rhamnosyltransferase [EC:2.4.1.351] | (RefSeq) uncharacterized protein At1g04910-like (A)	PREDICTED: uncharacterized protein At1g04910-like [Juglans regia]	RecName: Full=O-fucosyltransferase 34 {ECO:0000305}; Short=O-FucT-34 {ECO:0000305}; EC=2.4.1.- {ECO:0000305}; AltName: Full=O-fucosyltransferase family protein {ECO:0000312|EMBL:ARJ31449.1};	SubName: Full=uncharacterized protein At1g04910-like {ECO:0000313|RefSeq:XP_018857564.1};	--	GO:0005737,cytoplasm; GO:0016021,integral component of membrane; GO:0016757,transferase activity, transferring glycosyl groups; GO:0006004,fucose metabolic process; GO:0006486,protein glycosylation	--
Cluster-7319.26270	1.04	1.17	1.67	0	0	0	-6.78212	1.20507e-06	0.000217241	down	K12874 intron-binding protein aquarius | (RefSeq) LOW QUALITY PROTEIN: intron-binding protein aquarius-like (A)	PREDICTED: uncharacterized protein LOC109193404 [Ipomoea nil]	RecName: Full=Uncharacterized mitochondrial protein AtMg01250; AltName: Full=ORF102;	SubName: Full=Uncharacterized protein {ECO:0000313|EMBL:EMJ04651.1};	FOG: Reverse transcriptase	GO:0005739,mitochondrion	Reverse transcriptase (RNA-dependent DNA polymerase)
Cluster-7319.85326	0.83	0.33	0.49	3.95	1.98	4.81	2.63941	1.32513e-06	0.000238254	up	--	--	--	--	--	--	--
Cluster-7319.108184	72.47	29.57	48.08	11.82	17.21	16.58	-1.79544	1.33983e-06	0.000239779	down	--	PREDICTED: wall-associated receptor kinase-like 8 [Ipomoea nil]	RecName: Full=Wall-associated receptor kinase-like 9; EC=2.7.11.-; Flags: Precursor;	SubName: Full=Uncharacterized protein {ECO:0000313|EnsemblPlants:Solyc02g068660.1.1};	--	GO:0016021,integral component of membrane; GO:0005886,plasma membrane; GO:0005524,ATP binding; GO:0005509,calcium ion binding; GO:0030247,polysaccharide binding; GO:0004674,protein serine/threonine kinase activity; GO:0007166,cell surface receptor signaling pathway	Wall-associated receptor kinase galacturonan-binding
Cluster-7319.80320	1.41	1.49	2.97	0.31	0.34	0.35	-2.61478	1.34067e-06	0.000239779	down	--	--	--	--	--	--	--
Cluster-7319.68828	6.65	1.69	1.94	0.06	0.35	0.29	-3.97468	1.38906e-06	0.000247781	down	K13420 LRR receptor-like serine/threonine-protein kinase FLS2 [EC:2.7.11.1] | (RefSeq) probable LRR receptor-like serine/threonine-protein kinase At3g47570 isoform X1 (A)	PREDICTED: leucine-rich repeat extensin-like protein 4 [Ipomoea nil]	RecName: Full=Pollen-specific leucine-rich repeat extensin-like protein 1; Short=AtPEX1; Short=Pollen-specific LRR/EXTENSIN1; AltName: Full=Cell wall hydroxyproline-rich glycoprotein; Flags: Precursor;	SubName: Full=leucine-rich repeat extensin-like protein 4 {ECO:0000313|RefSeq:XP_009781630.1};	--	GO:0005618,cell wall; GO:0005576,extracellular region; GO:0005199,structural constituent of cell wall; GO:0071555,cell wall organization; GO:0009860,pollen tube growth	Leucine rich repeat
Cluster-7319.76820	144.8	60.27	99.33	11.13	28.91	32.93	-2.14801	1.39815e-06	0.000248751	down	K20718 LRR receptor-like serine/threonine-protein kinase ERECTA [EC:2.7.11.1] | (RefSeq) LRR receptor-like serine/threonine-protein kinase ERL1 (A)	PREDICTED: wall-associated receptor kinase-like 1 [Ipomoea nil]	RecName: Full=Wall-associated receptor kinase-like 22; EC=2.7.11.-; Flags: Precursor;	SubName: Full=Uncharacterized protein {ECO:0000313|EMBL:KDP41423.1};	--	GO:0016021,integral component of membrane; GO:0005886,plasma membrane; GO:0005524,ATP binding; GO:0030247,polysaccharide binding; GO:0004674,protein serine/threonine kinase activity; GO:0007166,cell surface receptor signaling pathway; GO:0009620,response to fungus	Protein kinase domain
Cluster-7319.102802	14.79	16.67	13.41	33.02	51.43	41.42	1.40544	1.40341e-06	0.000249034	up	--	--	--	--	--	--	--
Cluster-7319.108651	2.89	4.89	3.83	10.13	8.33	11.23	1.30438	1.50677e-06	0.000266679	up	K13422 transcription factor MYC2 | (RefSeq) transcription factor MYC2-like (A)	PREDICTED: transcription factor ICE1 isoform X1 [Ipomoea nil]	RecName: Full=Transcription factor ICE1; AltName: Full=Basic helix-loop-helix protein 116; Short=AtbHLH116; Short=bHLH 116; AltName: Full=Inducer of CBF expression 1; AltName: Full=Transcription factor EN 45; AltName: Full=Transcription factor SCREAM; AltName: Full=bHLH transcription factor bHLH116;	SubName: Full=transcription factor ICE1-like {ECO:0000313|RefSeq:XP_009769541.1};	--	GO:0005634,nucleus; GO:0003677,DNA binding; GO:0003700,DNA-binding transcription factor activity; GO:0046983,protein dimerization activity; GO:0045893,positive regulation of transcription, DNA-templated; GO:0009409,response to cold; GO:0050826,response to freezing; GO:0010440,stomatal lineage progression; GO:0006351,transcription, DNA-templated	Helix-loop-helix DNA-binding domain
Cluster-7319.149182	0.59	0.63	0.72	0	0.02	0.11	-4.001	1.51681e-06	0.000267758	down	K19525 vacuolar protein sorting-associated protein 13A/C | (RefSeq) uncharacterized protein LOC110098611 (A)	uncharacterized protein LOC110919115 [Helianthus annuus]	RecName: Full=RNA-directed DNA polymerase homolog; EC=2.7.7.48; AltName: Full=Reverse transcriptase homolog;	SubName: Full=uncharacterized protein LOC107907704 {ECO:0000313|RefSeq:XP_016690523.1};	FOG: Transposon-encoded proteins with TYA, reverse transcriptase, integrase domains in various combinations	GO:0005739,mitochondrion; GO:0003968,RNA-directed 5'-3' RNA polymerase activity; GO:0003964,RNA-directed DNA polymerase activity	Reverse transcriptase (RNA-dependent DNA polymerase)
Cluster-4994.0	1.17	1.4	1.03	0	0.04	0.13	-4.5033	1.53724e-06	0.000270662	down	--	--	--	--	--	--	--
Cluster-7319.92433	39.04	70.88	31.33	13.72	8.91	13.74	-2.08101	1.59183e-06	0.000279549	down	--	--	--	--	--	--	--
Cluster-7319.113379	2.76	1.92	4.15	0	0	0	-6.78027	1.62258e-06	0.000283484	down	--	--	--	--	--	--	--
Cluster-7319.74282	0.46	0.34	0.71	0	0	0	-6.78027	1.62258e-06	0.000283484	down	K15255 ATP-dependent DNA helicase PIF1 [EC:3.6.4.12] | (RefSeq) uncharacterized LOC109154751 (A)	PREDICTED: uncharacterized protein LOC109154751 [Ipomoea nil]	--	RecName: Full=ATP-dependent DNA helicase {ECO:0000256|RuleBase:RU363044}; EC=3.6.4.12 {ECO:0000256|RuleBase:RU363044};	DNA helicase PIF1/RRM3	GO:0005524,ATP binding; GO:0003678,DNA helicase activity; GO:0006310,DNA recombination; GO:0006281,DNA repair; GO:0000723,telomere maintenance	PIF1-like helicase
Cluster-7319.10830	1.05	0.93	1.92	0	0	0.05	-6.43226	1.65312e-06	0.000288079	down	--	PREDICTED: bromodomain-containing protein 4 [Solanum lycopersicum]	--	SubName: Full=Uncharacterized protein {ECO:0000313|EnsemblPlants:Solyc10g008340.2.1};	--	--	UBA-like domain (DUF1421)
Cluster-7319.154511	0.77	0.36	1.89	0	0	0	-7.0491	1.66824e-06	0.000289971	down	--	--	--	--	--	--	--
Cluster-7319.10043	0.44	0.83	0.85	0	0	0	-6.75287	1.68758e-06	0.000292585	down	K10740 replication factor A3 | (RefSeq) replication protein A 14 kDa subunit B (A)	PREDICTED: elongator complex protein 6 [Ipomoea nil]	RecName: Full=Elongator complex protein 6; Short=AtELP6; AltName: Full=Elongator component 6; AltName: Full=UPF0405 protein ELP6;	SubName: Full=Uncharacterized protein {ECO:0000313|EMBL:CBI25328.3};	Uncharacterized conserved protein	GO:0005737,cytoplasm; GO:0033588,Elongator holoenzyme complex; GO:0005634,nucleus; GO:0016746,transferase activity, transferring acyl groups; GO:0031538,negative regulation of anthocyanin metabolic process; GO:0008284,positive regulation of cell proliferation; GO:2000024,regulation of leaf development; GO:0006355,regulation of transcription, DNA-templated; GO:0006979,response to oxidative stress;…	--
Cluster-7319.104832	6.08	6.9	5.38	1.72	2.23	2.69	-1.52979	1.71905e-06	0.000297283	down	--	PREDICTED: uncharacterized protein LOC109187997 isoform X1 [Ipomoea nil]	--	SubName: Full=Uncharacterized protein {ECO:0000313|EMBL:CDP04249.1};	--	--	--
Cluster-7319.29687	2.19	1.97	2.02	0	0	0	-6.69022	1.72432e-06	0.000297436	down	--	--	--	--	--	--	--
Cluster-7319.12045	1.01	0.56	1.61	0	0	0	-6.8298	1.83143e-06	0.000314021	down	--	--	--	--	--	--	--
Cluster-7319.95811	1183.79	1004.57	1110.73	483.21	712.77	487.16	-1.04526	1.83463e-06	0.000314021	down	--	hypothetical protein POPTR_006G243700v3 [Populus trichocarpa]	RecName: Full=BURP domain-containing protein 3; Short=OsBURP03; Flags: Precursor;	SubName: Full=BURP domain-containing protein {ECO:0000313|EMBL:GAV78352.1};	--	--	--
Cluster-7319.151817	1.23	0.54	1.74	0	0	0	-6.86082	1.8447e-06	0.000314021	down	--	--	--	--	--	--	--
Cluster-7319.75962	17.61	13.84	16.33	7.83	8.75	7.16	-1.07066	1.8474e-06	0.000314021	down	--	PREDICTED: hypersensitive-induced response protein 2 isoform X1 [Ipomoea nil]	RecName: Full=Hypersensitive-induced response protein-like protein 1 {ECO:0000305};	SubName: Full=hypersensitive-induced response protein 2-like isoform X1 {ECO:0000313|RefSeq:XP_018823007.1}; SubName: Full=hypersensitive-induced response protein 2-like isoform X2 {ECO:0000313|RefSeq:XP_018823008.1, ECO:0000313|RefSeq:XP_018823009.1, ECO:0000313|RefSeq:XP_018823010.1};	Prohibitins and stomatins of the PID superfamily	--	SPFH domain / Band 7 family
Cluster-7319.59795	7.22	7.57	5.37	18.52	20.53	15.49	1.36935	1.84819e-06	0.000314021	up	--	PREDICTED: uncharacterized protein DDB_G0287625 isoform X2 [Ipomoea nil]	--	SubName: Full=Uncharacterized protein {ECO:0000313|EMBL:KZN00868.1};	--	--	--
Cluster-7319.77875	0.8	1.46	3.06	0	0	0	-6.90563	1.86414e-06	0.000315941	down	--	PREDICTED: protein YIPF1 homolog [Ipomoea nil]	--	RecName: Full=Protein YIPF {ECO:0000256|RuleBase:RU361264};	Uncharacterized conserved protein	GO:0016021,integral component of membrane	--
Cluster-7319.86885	228.37	238.53	447.08	31.69	32.04	41.25	-3.38291	1.91272e-06	0.0003226	down	K12657 delta-1-pyrroline-5-carboxylate synthetase [EC:2.7.2.11 1.2.1.41] | (RefSeq) delta-1-pyrroline-5-carboxylate synthase-like (A)	PREDICTED: delta-1-pyrroline-5-carboxylate synthase-like [Ipomoea nil]	RecName: Full=Delta-1-pyrroline-5-carboxylate synthase; Short=P5CS; Includes: RecName: Full=Glutamate 5-kinase; Short=GK; EC=2.7.2.11; AltName: Full=Gamma-glutamyl kinase; Includes: RecName: Full=Gamma-glutamyl phosphate reductase; Short=GPR; EC=1.2.1.41; AltName: Full=Glutamate-5-semialdehyde dehydrogenase; AltName: Full=Glutamyl-gamma-semialdehyde dehydrogenase;	SubName: Full=Aspartate/glutamate/uridylate kinase {ECO:0000313|EMBL:OMO76600.1};	Gamma-glutamyl phosphate reductase	GO:0005737,cytoplasm; GO:0005524,ATP binding; GO:0004349,glutamate 5-kinase activity; GO:0004350,glutamate-5-semialdehyde dehydrogenase activity; GO:0055129,L-proline biosynthetic process	--
Cluster-7319.163918	1.45	0.89	2.62	0.23	0.15	0	-3.74515	1.91292e-06	0.0003226	down	--	--	--	--	--	--	--
Cluster-7319.64871	21.14	14.22	17.82	7.46	8.46	8.9	-1.16435	1.9186e-06	0.000322756	down	K02952 small subunit ribosomal protein S13 | (RefSeq) 30S ribosomal protein S13, chloroplastic-like (A)	PREDICTED: uncharacterized protein LOC109149675 [Ipomoea nil]	--	SubName: Full=Uncharacterized protein {ECO:0000313|EMBL:CBI30286.3};	--	GO:0016787,hydrolase activity	Alpha/beta hydrolase family
Cluster-7319.119123	366.56	177.84	195.31	71.32	112.03	80.55	-1.57252	1.93632e-06	0.000324934	down	--	--	--	--	--	--	--
Cluster-7319.116404	2.79	3.59	6.98	0	0	0	-6.79029	1.94567e-06	0.000325699	down	--	PREDICTED: protein COFACTOR ASSEMBLY OF COMPLEX C SUBUNIT B CCB1, chloroplastic [Ipomoea nil]	RecName: Full=Protein COFACTOR ASSEMBLY OF COMPLEX C SUBUNIT B CCB1, chloroplastic {ECO:0000305}; Flags: Precursor;	SubName: Full=Uncharacterized protein {ECO:0000313|EMBL:EFH51593.1};	--	GO:0009507,chloroplast; GO:0009535,chloroplast thylakoid membrane; GO:0016021,integral component of membrane; GO:0010190,cytochrome b6f complex assembly	Cofactor assembly of complex C subunit B
Cluster-7319.85141	0.96	0.45	1.48	0	0	0	-6.85619	1.97254e-06	0.000329386	down	--	--	--	--	--	--	--
Cluster-7319.81154	1.34	2.14	3.88	0	0	0	-6.8135	1.98038e-06	0.000329883	down	--	--	--	--	--	--	--
Cluster-7319.167403	2.36	3.47	5.19	0.11	0.12	0	-5.64617	1.98722e-06	0.000330214	down	--	PREDICTED: uncharacterized protein LOC105131708 [Populus euphratica]	RecName: Full=Agamous-like MADS-box protein AGL9 homolog; AltName: Full=OM1;	SubName: Full=Mads box protein, putative {ECO:0000313|EMBL:EEF47363.1};	MADS box transcription factor	GO:0005634,nucleus; GO:0003700,DNA-binding transcription factor activity; GO:0046983,protein dimerization activity; GO:0000977,RNA polymerase II regulatory region sequence-specific DNA binding; GO:0045944,positive regulation of transcription by RNA polymerase II; GO:0006351,transcription, DNA-templated	SRF-type transcription factor (DNA-binding and dimerisation domain)
Cluster-7319.61755	1.59	1.45	1.4	0.31	0.26	0.16	-2.65244	2.0131e-06	0.000333698	down	K02355 elongation factor G | (Kazusa) Lj0g3v0146169.2; - (A)	Elongation factor G, mitochondrial [Glycine soja]	RecName: Full=Elongation factor G-1, mitochondrial; Short=EF-Gmt {ECO:0000255|HAMAP-Rule:MF_03061}; Short=mEF-G 1-1 {ECO:0000255|HAMAP-Rule:MF_03061}; AltName: Full=Elongation factor G1-1 {ECO:0000255|HAMAP-Rule:MF_03061}; Flags: Precursor;	SubName: Full=Elongation factor G, mitochondrial {ECO:0000313|EMBL:KHN44111.1}; EC=3.6.5.3 {ECO:0000313|EMBL:KHN44111.1};	Mitochondrial elongation factor	GO:0005739,mitochondrion; GO:0005524,ATP binding; GO:0005525,GTP binding; GO:0003924,GTPase activity; GO:0003746,translation elongation factor activity; GO:0070125,mitochondrial translational elongation	Elongation factor Tu GTP binding domain
Cluster-7319.50310	2.18	1.6	4.52	0	0	0	-6.81846	2.04401e-06	0.000337998	down	--	--	--	--	--	--	--
Cluster-7319.138255	7.87	4.4	9.5	1.73	2.65	2.2	-1.79237	2.05887e-06	0.000338807	down	K13425 WRKY transcription factor 22 | (RefSeq) WRKY transcription factor 22-like (A)	unnamed protein product [Coffea canephora]	RecName: Full=Probable WRKY transcription factor 21; AltName: Full=WRKY DNA-binding protein 21;	SubName: Full=Uncharacterized protein {ECO:0000313|EMBL:CDP03703.1};	--	GO:0005634,nucleus; GO:0005516,calmodulin binding; GO:0003700,DNA-binding transcription factor activity; GO:0043565,sequence-specific DNA binding; GO:0019760,glucosinolate metabolic process; GO:0006351,transcription, DNA-templated	--
Cluster-7319.138893	2.52	1.52	4.41	0.15	0	0	-5.7838	2.15626e-06	0.000353976	down	K03686 molecular chaperone DnaJ | (RefSeq) uncharacterized protein LOC107900121 (A)	hypothetical protein F511_21235 [Dorcoceras hygrometricum]	--	SubName: Full=uncharacterized protein LOC107944463 {ECO:0000313|RefSeq:XP_016733778.1};	FOG: Transposon-encoded proteins with TYA, reverse transcriptase, integrase domains in various combinations	GO:0003676,nucleic acid binding; GO:0015074,DNA integration	--
Cluster-7319.121999	2.95	4.86	5.34	0	0	0	-6.69642	2.21028e-06	0.000361969	down	--	--	--	--	--	--	--
Cluster-7319.125121	1.44	0.43	1.42	0	0	0.1	-5.23332	2.22463e-06	0.000363443	down	--	--	--	--	--	--	--
Cluster-7319.146172	3.61	1.89	3.65	0	0	0	-6.71285	2.26917e-06	0.000369139	down	--	--	--	--	--	--	--
Cluster-7319.38376	3.8	4.01	18.34	0	0	0.25	-6.72212	2.27036e-06	0.000369139	down	--	--	--	--	--	--	--
Cluster-7319.169590	0.85	0.84	1.25	0	0	0	-6.66923	2.28926e-06	0.000371324	down	K00615 transketolase [EC:2.2.1.1] | (RefSeq) transketolase-1, chloroplastic-like (A)	PREDICTED: transketolase, chloroplastic-like, partial [Juglans regia]	RecName: Full=Transketolase, chloroplastic; Short=TK; EC=2.2.1.1; Flags: Fragment;	SubName: Full=Transketolase-1, chloroplastic {ECO:0000313|EMBL:JAU96623.1}; Flags: Fragment;	Transketolase	GO:0009507,chloroplast; GO:0046872,metal ion binding; GO:0004802,transketolase activity; GO:0008152,metabolic process	--
Cluster-7319.174745	3.96	4.92	9.14	0	0	0	-6.73835	2.3224e-06	0.000375804	down	K02882 large subunit ribosomal protein L18Ae | (RefSeq) 60S ribosomal protein L18a-like (A)	PREDICTED: 60S ribosomal protein L18a-like [Gossypium raimondii]	RecName: Full=60S ribosomal protein L18a;	RecName: Full=60S ribosomal protein L18a {ECO:0000256|PIRNR:PIRNR002190};	60S ribosomal protein L18A	GO:0022625,cytosolic large ribosomal subunit; GO:0003723,RNA binding; GO:0003735,structural constituent of ribosome; GO:0006412,translation	--
Cluster-7319.140058	1.53	1.65	2.07	0	0.13	0.07	-4.83089	2.40533e-06	0.000387378	down	--	PREDICTED: probable protein phosphatase 2C 33 isoform X1 [Raphanus sativus]	RecName: Full=Probable protein phosphatase 2C 33; Short=AtPP2C33; EC=3.1.3.16; AltName: Full=AtPPC6;1;	SubName: Full=Uncharacterized protein {ECO:0000313|EMBL:OAY37431.1};	Serine/threonine protein phosphatase	GO:0046872,metal ion binding; GO:0004722,protein serine/threonine phosphatase activity	--
Cluster-7319.108174	6.32	7.56	7.74	1.02	1.09	2.11	-2.43852	2.43905e-06	0.00039188	down	--	--	--	--	--	--	--
Cluster-7319.26959	2.05	2.81	1.66	0	0	0	-6.66731	2.48793e-06	0.00039879	down	--	--	--	--	--	--	--
Cluster-7319.75384	734.89	394.46	367.56	108.24	208.9	169.74	-1.81969	2.53499e-06	0.000405377	down	--	--	--	--	--	--	--
Cluster-7319.70820	8.16	3.82	14.29	0	0	0.3	-6.46318	2.63522e-06	0.000420416	down	--	--	--	--	--	--	--
Cluster-7319.79770	0.41	0.22	1.12	0	0	0	-6.95257	2.70693e-06	0.000430845	down	--	PREDICTED: uncharacterized protein LOC109173927 [Ipomoea nil]	--	--	--	--	Putative gypsy type transposon
Cluster-7319.98666	55.12	66.04	56.32	31.41	14.75	10.94	-1.68823	2.75091e-06	0.000436823	down	K07300 Ca2+:H+ antiporter | (RefSeq) vacuolar cation/proton exchanger 3-like (A)	PREDICTED: vacuolar cation/proton exchanger 3-like [Ipomoea nil]	RecName: Full=Vacuolar cation/proton exchanger 3; AltName: Full=Ca(2+)/H(+) antiporter CAX3; AltName: Full=Ca(2+)/H(+) exchanger 3; AltName: Full=Protein CATION EXCHANGER 3;	SubName: Full=Uncharacterized protein {ECO:0000313|EnsemblPlants:PGSC0003DMT400030772};	Ca2+/H+ antiporter VCX1 and related proteins	GO:0016021,integral component of membrane; GO:0009705,plant-type vacuole membrane; GO:0005774,vacuolar membrane; GO:0005773,vacuole; GO:0015369,calcium:proton antiporter activity; GO:0006874,cellular calcium ion homeostasis; GO:0030026,cellular manganese ion homeostasis; GO:0006882,cellular zinc ion homeostasis; GO:0055062,phosphate ion homeostasis; GO:0006793,phosphorus metabolic process; GO:005…	Sodium/calcium exchanger protein
Cluster-13820.0	0.86	0.4	1.71	0	0	0	-6.8682	2.83408e-06	0.00044898	down	--	--	--	--	--	--	--
Cluster-7319.60153	23.69	11.87	34.18	0	0	0	-6.69275	2.84299e-06	0.000449345	down	--	--	--	--	--	--	--
Cluster-7319.86288	3.89	1.86	4.71	0.12	0	0	-6.35557	2.86986e-06	0.00045197	down	--	--	--	--	--	--	--
Cluster-7319.111991	47.28	33.54	39.22	17.07	19.41	8.95	-1.46602	2.90682e-06	0.00045625	down	K15398 fatty acid omega-hydroxylase [EC:1.14.-.-] | (RefSeq) cytochrome P450 86A22-like (A)	PREDICTED: cytochrome P450 86A22-like [Ipomoea nil]	RecName: Full=Cytochrome P450 86A22 {ECO:0000303|PubMed:19940120}; EC=1.14.13.204 {ECO:0000269|PubMed:19940120}; AltName: Full=Long-chain acyl-CoA omega-monooxygenase {ECO:0000305};	SubName: Full=Uncharacterized protein {ECO:0000313|EMBL:CCB58340.1};	Cytochrome P450 CYP4/CYP19/CYP26 subfamilies	GO:0016021,integral component of membrane; GO:0020037,heme binding; GO:0005506,iron ion binding; GO:0016709,oxidoreductase activity, acting on paired donors, with incorporation or reduction of molecular oxygen, NAD(P)H as one donor, and incorporation of one atom of oxygen; GO:0035336,long-chain fatty-acyl-CoA metabolic process	Cytochrome P450
Cluster-7319.105429	103.77	69.06	59.76	37.99	29.69	19.99	-1.47455	2.98775e-06	0.000467872	down	K12133 MYB-related transcription factor LHY | (RefSeq) PnLHY; protein LHY (A)	PREDICTED: protein LHY isoform X1 [Ipomoea nil]	RecName: Full=Protein LHY {ECO:0000303|PubMed:9657154}; AltName: Full=MYB-related transcription factor LHY {ECO:0000303|PubMed:9657154}; AltName: Full=Protein LATE ELONGATED HYPOCOTYL {ECO:0000303|PubMed:9657154};	SubName: Full=Late elongated hypocotyl homolog {ECO:0000313|EMBL:BAK19069.1};	Zuotin and related molecular chaperones (DnaJ superfamily), contains DNA-binding domains	GO:0005634,nucleus; GO:0003700,DNA-binding transcription factor activity; GO:0044212,transcription regulatory region DNA binding; GO:0007623,circadian rhythm; GO:0048574,long-day photoperiodism, flowering; GO:0042754,negative regulation of circadian rhythm; GO:0043433,negative regulation of DNA-binding transcription factor activity; GO:0042752,regulation of circadian rhythm; GO:0006355,regulation…	--
Cluster-7319.129227	2.34	2.67	6.75	0.34	0.12	0.26	-4.07682	3.05462e-06	0.000477245	down	K00899 5-methylthioribose kinase [EC:2.7.1.100] | (RefSeq) methylthioribose kinase-like (A)	PREDICTED: methylthioribose kinase-like [Ipomoea nil]	RecName: Full=Methylthioribose kinase 1; Short=MTR kinase 1; Short=OsMTK1; EC=2.7.1.100;	SubName: Full=methylthioribose kinase 1-like isoform X1 {ECO:0000313|RefSeq:XP_016476028.1};	--	GO:0005524,ATP binding; GO:0046522,S-methyl-5-thioribose kinase activity; GO:0019509,L-methionine salvage from methylthioadenosine	--
Cluster-7319.110923	43.08	30.62	26.94	13.72	17.12	12.45	-1.28773	3.11722e-06	0.000485908	down	K16221 transcription factor TCP21 (protein CCA1 HIKING EXPEDITION) | (RefSeq) transcription factor TCP7 (A)	unnamed protein product [Coffea canephora]	RecName: Full=Transcription factor TCP20;	SubName: Full=Uncharacterized protein {ECO:0000313|EMBL:CDP13376.1};	--	GO:0005634,nucleus; GO:0003677,DNA binding; GO:0003700,DNA-binding transcription factor activity; GO:0000987,proximal promoter sequence-specific DNA binding; GO:0043565,sequence-specific DNA binding; GO:0009653,anatomical structure morphogenesis; GO:0006351,transcription, DNA-templated	TCP family transcription factor
Cluster-7319.105977	420.23	230.2	306.21	158.49	142.3	126.17	-1.23879	3.13016e-06	0.000486807	down	--	PREDICTED: NDR1/HIN1-like protein 12 [Ipomoea nil]	RecName: Full=NDR1/HIN1-like protein 1 {ECO:0000303|Ref.1};	SubName: Full=NDR1/HIN1-Like protein 3-like {ECO:0000313|RefSeq:XP_016456125.1};	--	GO:0046658,anchored component of plasma membrane; GO:0016021,integral component of membrane; GO:0009506,plasmodesma; GO:0004871,NA; GO:0051607,defense response to virus	Late embryogenesis abundant protein
Cluster-7319.91003	101.74	56.88	89.02	37.14	39.54	27.79	-1.31621	3.17467e-06	0.000492604	down	K10775 phenylalanine ammonia-lyase [EC:4.3.1.24] | (RefSeq) phenylalanine ammonia-lyase G4-like (A)	PREDICTED: phenylalanine ammonia-lyase G4-like [Ipomoea nil]	RecName: Full=Phenylalanine ammonia-lyase; EC=4.3.1.24;	RecName: Full=Phenylalanine ammonia-lyase {ECO:0000256|RuleBase:RU003955}; EC=4.3.1.24 {ECO:0000256|RuleBase:RU003955};	Phenylalanine and histidine ammonia-lyase	GO:0005737,cytoplasm; GO:0045548,phenylalanine ammonia-lyase activity; GO:0009800,cinnamic acid biosynthetic process; GO:0006559,L-phenylalanine catabolic process	Aromatic amino acid lyase
Cluster-7319.92595	53.9	117.31	160.55	33.97	19.98	41.17	-1.86637	3.22348e-06	0.000499037	down	--	--	--	--	--	--	--
Cluster-7319.119628	0.92	1.72	1.25	0	0	0.09	-5.54838	3.23817e-06	0.000499246	down	--	--	--	--	--	--	--
Cluster-7319.122847	8.59	8.55	7.88	3.47	3.18	1.39	-1.69527	3.23952e-06	0.000499246	down	K14638 solute carrier family 15 (peptide/histidine transporter), member 3/4 | (RefSeq) protein NRT1/ PTR FAMILY 8.1 (A)	PREDICTED: protein NRT1/ PTR FAMILY 6.1 [Ipomoea nil]	RecName: Full=Protein NRT1/ PTR FAMILY 6.1; Short=AtNPF6.1;	SubName: Full=protein NRT1/ PTR FAMILY 6.1-like {ECO:0000313|RefSeq:XP_016461069.1};	H+/oligopeptide symporter	GO:0016021,integral component of membrane; GO:0022857,transmembrane transporter activity; GO:0006857,oligopeptide transport	POT family
Cluster-7319.73824	0.76	0.57	0.71	0	0	0	-6.596	3.26153e-06	0.0005015	down	--	--	--	--	--	--	--
Cluster-7319.171310	1.21	0.52	1.98	0	0	0	-6.79882	3.26937e-06	0.000501572	down	--	--	--	--	--	--	--
Cluster-7319.18143	2.6	1.86	2.41	0.12	0.33	0.42	-3.05732	3.31368e-06	0.000507225	down	K03006 DNA-directed RNA polymerase II subunit RPB1 [EC:2.7.7.6] | (RefSeq) LOW QUALITY PROTEIN: DNA-directed RNA polymerase II subunit 1-like (A)	polyprotein [Phaseolus vulgaris]	RecName: Full=Retrovirus-related Pol polyprotein from transposon RE1; AltName: Full=Retro element 1 {ECO:0000303|PubMed:10689195}; Short=AtRE1 {ECO:0000303|PubMed:10689195}; Includes: RecName: Full=Protease RE1; EC=3.4.23.-; Includes: RecName: Full=Reverse transcriptase RE1; EC=2.7.7.49; Includes: RecName: Full=Endonuclease RE1;	SubName: Full=Polyprotein {ECO:0000313|EMBL:AGW47867.1};	FOG: Transposon-encoded proteins with TYA, reverse transcriptase, integrase domains in various combinations	GO:0004190,aspartic-type endopeptidase activity; GO:0004519,endonuclease activity; GO:0046872,metal ion binding; GO:0003676,nucleic acid binding; GO:0003964,RNA-directed DNA polymerase activity; GO:0015074,DNA integration; GO:0006310,DNA recombination	Reverse transcriptase (RNA-dependent DNA polymerase)
Cluster-7319.144611	0.51	0.66	0.77	0.02	0	0	-6.21252	3.36747e-06	0.0005143	down	K14649 transcription initiation factor TFIID subunit 8 | (RefSeq) transcription initiation factor TFIID subunit 8 (A)	PREDICTED: transcription initiation factor TFIID subunit 8 isoform X2 [Ipomoea nil]	RecName: Full=Transcription initiation factor TFIID subunit 8; AltName: Full=TBP-associated factor 8; Short=AtTAF8;	SubName: Full=Uncharacterized protein {ECO:0000313|EnsemblPlants:PGSC0003DMT400009910};	Predicted bromodomain transcription factor	GO:0005634,nucleus; GO:0046982,protein heterodimerization activity; GO:0006355,regulation of transcription, DNA-templated; GO:0006351,transcription, DNA-templated	Transcription factor TFIID complex subunit 8 C-term
Cluster-7319.103288	10.85	8.69	11.03	21.35	47.7	42.56	1.78602	3.411e-06	0.00051978	up	--	PREDICTED: albumin-1-like [Glycine max]	RecName: Full=Albumin-1 B; AltName: Full=PA1 B; Contains: RecName: Full=Albumin-1 B chain b; AltName: Full=Leginsulin B; AltName: Full=PA1b B; Contains: RecName: Full=Albumin-1 B chain a; AltName: Full=PA1a B; Flags: Precursor;	SubName: Full=Uncharacterized protein {ECO:0000313|EMBL:KRH44777.1, ECO:0000313|EnsemblPlants:GLYMA08G24790.1};	--	GO:0045735,nutrient reservoir activity; GO:0090729,toxin activity	Albumin I chain a
Cluster-7319.171037	0.93	2.7	1.72	0	0	0	-6.70379	3.47225e-06	0.000527573	down	--	--	--	--	--	--	--
Cluster-7799.0	1.49	0.73	1.45	0	0	0	-6.65474	3.47767e-06	0.000527573	down	--	--	--	--	--	--	--
Cluster-15669.0	0.81	0.55	0.79	0	0	0	-6.59288	3.56982e-06	0.000539147	down	--	PREDICTED: uncharacterized protein LOC109173927 [Ipomoea nil]	--	SubName: Full=Uncharacterized protein {ECO:0000313|EnsemblPlants:TRIAE_CS42_7DS_TGACv1_622920_AA2047290.1};	--	--	Putative gypsy type transposon
Cluster-7319.94868	1.67	2.34	1.92	0.41	0.15	0.41	-2.67831	3.56982e-06	0.000539147	down	--	--	--	--	--	--	--
Cluster-7319.101922	80.08	108.24	77.56	52.26	29.72	35.86	-1.22707	3.64121e-06	0.00054853	down	--	uncharacterized protein LOC9315895 isoform X1 [Arabidopsis lyrata subsp. lyrata]	--	SubName: Full=Uncharacterized protein {ECO:0000313|EMBL:EFH56087.1};	--	--	--
Cluster-7319.160721	0.96	0.3	2.06	0	0	0	-6.9603	3.65076e-06	0.00054853	down	--	--	--	--	--	--	--
Cluster-7319.116980	0.5	1.12	1.21	0	0	0	-6.6583	3.65617e-06	0.00054853	down	--	--	--	--	--	--	--
Cluster-7319.85293	6.3	2.94	6.42	0.18	0	0.39	-4.87919	3.7155e-06	0.000556204	down	--	--	--	--	--	--	--
Cluster-7319.160942	1.38	0.65	0.86	0	0	0	-6.64524	3.83027e-06	0.000571177	down	--	--	--	--	--	--	--
Cluster-7319.105644	3.91	4.67	4.4	2.03	1.72	1.68	-1.31408	3.83233e-06	0.000571177	down	--	PREDICTED: putative UPF0481 protein At3g02645 [Ipomoea nil]	RecName: Full=Putative UPF0481 protein At3g02645;	SubName: Full=putative UPF0481 protein At3g02645 isoform X1 {ECO:0000313|RefSeq:XP_016506909.1};	--	GO:0016021,integral component of membrane	Plant protein of unknown function
Cluster-2756.0	1.07	0.74	0.83	0	0	0	-6.57181	3.9379e-06	0.000585628	down	--	--	--	--	--	--	--
Cluster-7319.35603	1.13	0.93	1.59	0	0	0	-6.57671	4.14912e-06	0.000613584	down	--	--	--	--	--	--	--
Cluster-7319.164127	1.81	0.99	2.08	0	0	0	-6.61573	4.15298e-06	0.000613584	down	K12669 oligosaccharyltransferase complex subunit gamma | (RefSeq) probable dolichyl-diphosphooligosaccharide--protein glycosyltransferase subunit 3B (A)	PREDICTED: probable dolichyl-diphosphooligosaccharide--protein glycosyltransferase subunit 3B [Ipomoea nil]	RecName: Full=Probable dolichyl-diphosphooligosaccharide--protein glycosyltransferase subunit 3; Flags: Precursor;	SubName: Full=Putative dolichyl-diphosphooligosaccharide--protein glycosyltransferase subunit 3b {ECO:0000313|EMBL:OIT05772.1};	Oligosaccharyltransferase, gamma subunit	GO:0016021,integral component of membrane; GO:0008250,oligosaccharyltransferase complex; GO:0018279,protein N-linked glycosylation via asparagine	OST3 / OST6 family, transporter family
Cluster-7319.130794	3.09	0.91	6.2	0	0	0	-6.91439	4.18107e-06	0.000616395	down	K19983 exocyst complex component 1 | (RefSeq) exocyst complex component SEC3A-like (A)	PREDICTED: exocyst complex component SEC3A-like [Ipomoea nil]	RecName: Full=Exocyst complex component SEC3A {ECO:0000303|PubMed:19895414}; Short=AtSec3a {ECO:0000303|PubMed:19895414};	SubName: Full=Uncharacterized protein {ECO:0000313|EnsemblPlants:PGSC0003DMT400039945};	Exocyst protein Sec3	GO:0005856,cytoskeleton; GO:0005829,cytosol; GO:0000145,exocyst; GO:0070062,extracellular exosome; GO:0009524,phragmoplast; GO:0005886,plasma membrane; GO:0017049,GTP-Rho binding; GO:0005546,phosphatidylinositol-4,5-bisphosphate binding; GO:0051601,exocyst localization; GO:0006887,exocytosis; GO:0006893,Golgi to plasma membrane transport	--
Cluster-7319.72918	0.67	0.72	0.93	0	0	0	-6.54772	4.21252e-06	0.000619687	down	K20478 golgin subfamily B member 1 | (RefSeq) putative leucine-rich repeat-containing protein DDB_G0290503 (A)	hypothetical protein BC332_30632 [Capsicum chinense]	--	SubName: Full=Uncharacterized protein {ECO:0000313|EMBL:PHU00845.1};	--	--	KIP1-like protein
Cluster-7319.141021	23.3	28.32	17.72	11.08	6.58	9.65	-1.40722	4.24264e-06	0.000622769	down	--	PREDICTED: uncharacterized protein LOC109158616 [Ipomoea nil]	--	SubName: Full=uncharacterized protein LOC107859344 {ECO:0000313|RefSeq:XP_016559805.1};	--	GO:0016021,integral component of membrane	Protein of unknown function, DUF599
Cluster-7319.130115	0.25	0.32	0.64	0.01	0	0	-6.28845	4.30403e-06	0.00063042	down	K05658 ATP-binding cassette, subfamily B (MDR/TAP), member 1 [EC:3.6.3.44] | (RefSeq) ABC transporter B family member 2-like (A)	ABC transporter B family member 2-like [Olea europaea var. sylvestris]	RecName: Full=14-3-3-like protein GF14 mu; AltName: Full=General regulatory factor 9;	SubName: Full=ABC transporter B family member 2 {ECO:0000313|EMBL:PHU28637.1};	Multifunctional chaperone (14-3-3 family)	GO:0005737,cytoplasm; GO:0005634,nucleus; GO:0019904,protein domain specific binding	--
Cluster-7319.9504	1.39	1.19	0.99	0	0	0	-6.54261	4.49619e-06	0.00065715	down	--	--	--	--	--	--	--
Cluster-7319.132454	74.29	64.95	42.84	23.81	20.62	8.64	-1.88954	4.51008e-06	0.000657765	down	--	--	--	--	--	--	--
Cluster-7319.149804	0.88	0.6	1.49	0	0	0	-6.62844	4.63374e-06	0.000672913	down	K01213 galacturan 1,4-alpha-galacturonidase [EC:3.2.1.67] | (RefSeq) exopolygalacturonase-like (A)	PREDICTED: uncharacterized protein LOC109188565 [Ipomoea nil]	RecName: Full=Uncharacterized mitochondrial protein AtMg00310; AltName: Full=ORF154;	SubName: Full=Putative ribonuclease H protein At1g65750 family {ECO:0000313|EMBL:KYP39960.1};	FOG: Reverse transcriptase	GO:0005739,mitochondrion	--
Cluster-7319.171504	0.41	0.49	0.66	0	0	0	-6.54216	4.68114e-06	0.000678346	down	--	PREDICTED: protein PALE CRESS, chloroplastic [Beta vulgaris subsp. vulgaris]	RecName: Full=Protein PALE CRESS, chloroplastic; Flags: Precursor;	SubName: Full=Uncharacterized protein {ECO:0000313|EMBL:KNA09537.1};	--	GO:0009501,amyloplast; GO:0009507,chloroplast; GO:0042644,chloroplast nucleoid; GO:0009570,chloroplast stroma; GO:0009509,chromoplast; GO:0009513,etioplast; GO:0009537,proplastid; GO:0043621,protein self-association; GO:0003723,RNA binding; GO:0019843,rRNA binding; GO:0071482,cellular response to light stimulus; GO:0010239,chloroplast mRNA processing; GO:0009658,chloroplast organization; GO:00099…	--
Cluster-7319.46297	1.27	1.81	2.35	0	0	0.25	-4.55321	4.71077e-06	0.000681187	down	--	--	--	--	--	--	--
Cluster-7319.65700	1.22	2.92	4.33	0	0	0.4	-4.48043	4.94251e-06	0.00071318	down	K14026 SEL1 protein | (RefSeq) ERAD-associated E3 ubiquitin-protein ligase component HRD3A (A)	PREDICTED: ERAD-associated E3 ubiquitin-protein ligase component HRD3A [Ipomoea nil]	--	--	--	--	--
Cluster-9490.0	4.9	2.96	4.39	0.66	0	0	-4.24062	4.95732e-06	0.000713802	down	--	--	--	--	--	--	--
Cluster-7319.60567	23.76	5.04	7.22	2	3.1	1.26	-2.59007	5.04085e-06	0.000724294	down	K18875 enhanced disease susceptibility 1 protein | (RefSeq) protein EDS1L (A)	PREDICTED: protein EDS1L [Ipomoea nil]	RecName: Full=Protein EDS1L {ECO:0000305}; AltName: Full=Enhanced disease susceptibility 1-like;	SubName: Full=protein EDS1L-like {ECO:0000313|RefSeq:XP_016459008.1};	--	GO:0005783,endoplasmic reticulum; GO:0005634,nucleus; GO:0016787,hydrolase activity; GO:0006952,defense response; GO:0006629,lipid metabolic process	Enhanced disease susceptibility 1 protein EP domain
Cluster-7319.5061	2.08	1	2.49	0	0	0	-6.61254	5.07079e-06	0.000727059	down	--	--	--	--	--	--	--
Cluster-7319.88062	74.05	79.47	49.99	24.12	31.63	36.76	-1.19858	5.13454e-06	0.000734649	down	--	uncharacterized protein LOC110418945 [Herrania umbratica]	RecName: Full=Antiviral protein S; EC=3.2.2.22; AltName: Full=PAP-S; AltName: Full=Ribosome-inactivating protein; AltName: Full=rRNA N-glycosidase;	RecName: Full=rRNA N-glycosidase {ECO:0000256|RuleBase:RU004915}; EC=3.2.2.22 {ECO:0000256|RuleBase:RU004915};	--	GO:0030598,rRNA N-glycosylase activity; GO:0090729,toxin activity; GO:0051607,defense response to virus; GO:0017148,negative regulation of translation	Ribosome inactivating protein
Cluster-7319.17980	1.58	0.99	2.17	0	0	0	-6.57563	5.24867e-06	0.000749322	down	--	--	--	--	--	--	--
Cluster-7319.113290	196.84	136.71	63.19	44.73	24.36	44.41	-1.89776	5.34506e-06	0.000759971	down	--	--	--	--	--	--	--
Cluster-7319.49652	0.35	0.13	0.56	0	0	0.01	-6.3758	5.40916e-06	0.000767479	down	K19525 vacuolar protein sorting-associated protein 13A/C | (RefSeq) uncharacterized protein LOC110098611 (A)	DNA/RNA polymerases superfamily protein, putative [Theobroma cacao]	--	SubName: Full=DNA/RNA polymerases superfamily protein, putative {ECO:0000313|EMBL:EOY19685.1};	FOG: Transposon-encoded proteins with TYA, reverse transcriptase, integrase domains in various combinations	GO:0004190,aspartic-type endopeptidase activity; GO:0003676,nucleic acid binding; GO:0015074,DNA integration	Chromo (CHRromatin Organisation MOdifier) domain
Cluster-7319.143543	1.02	0.47	1.55	0	0	0	-6.66081	5.52941e-06	0.000782907	down	--	--	--	--	--	--	--
Cluster-7319.33316	5.57	5.04	16.88	0.77	0.55	0.85	-3.74499	5.55628e-06	0.000785076	down	--	--	--	--	--	--	--
Cluster-7319.111179	146.31	140.38	214.88	99.1	69.54	68.01	-1.15704	5.72562e-06	0.000806131	down	K08235 xyloglucan:xyloglucosyl transferase [EC:2.4.1.207] | (RefSeq) xyloglucan endotransglucosylase/hydrolase protein 9 (A)	Xyloglucan:xyloglucosyl transferase [Handroanthus impetiginosus]	RecName: Full=Xyloglucan endotransglucosylase/hydrolase protein 9; Short=At-XTH9; Short=XTH-9; EC=2.4.1.207; Flags: Precursor;	RecName: Full=Xyloglucan endotransglucosylase/hydrolase {ECO:0000256|RuleBase:RU361120}; EC=2.4.1.207 {ECO:0000256|RuleBase:RU361120};	--	GO:0048046,apoplast; GO:0005618,cell wall; GO:0004553,hydrolase activity, hydrolyzing O-glycosyl compounds; GO:0016762,xyloglucan:xyloglucosyl transferase activity; GO:0042546,cell wall biogenesis; GO:0071555,cell wall organization; GO:0010411,xyloglucan metabolic process	Glycosyl hydrolases family 16
Cluster-7319.97894	123.51	57.56	130.23	40.31	44.67	30.44	-1.4996	5.72902e-06	0.000806131	down	K01641 hydroxymethylglutaryl-CoA synthase [EC:2.3.3.10] | (RefSeq) hydroxymethylglutaryl-CoA synthase-like (A)	PREDICTED: hydroxymethylglutaryl-CoA synthase-like [Ipomoea nil]	RecName: Full=Hydroxymethylglutaryl-CoA synthase; Short=HMG-CoA synthase; EC=2.3.3.10; AltName: Full=3-hydroxy-3-methylglutaryl coenzyme A synthase; AltName: Full=Protein EMBRYO DEFECTIVE 2778; AltName: Full=Protein FLAKY POLLEN 1;	RecName: Full=3-hydroxy-3-methylglutaryl coenzyme A synthase {ECO:0000256|RuleBase:RU364071}; Short=HMG-CoA synthase {ECO:0000256|RuleBase:RU364071}; EC=2.3.3.10 {ECO:0000256|RuleBase:RU364071};	Hydroxymethylglutaryl-CoA synthase	GO:0005829,cytosol; GO:0009506,plasmodesma; GO:0004421,hydroxymethylglutaryl-CoA synthase activity; GO:0019287,isopentenyl diphosphate biosynthetic process, mevalonate pathway; GO:0016126,sterol biosynthetic process	Hydroxymethylglutaryl-coenzyme A synthase C terminal
Cluster-7319.26615	0.46	1.26	2.97	0	0	0	-6.8398	5.81834e-06	0.000817009	down	--	--	--	--	--	--	--
Cluster-7319.7635	0.87	0.28	2.02	0.03	0	0	-6.52996	5.83137e-06	0.00081715	down	--	--	--	--	--	--	--
Cluster-7319.50539	13.26	11.77	13.4	6.03	6.12	5.75	-1.16768	5.85446e-06	0.000818697	down	K00695 sucrose synthase [EC:2.4.1.13] | (RefSeq) sucrose synthase 7-like (A)	PREDICTED: sucrose synthase 7-like [Ipomoea nil]	RecName: Full=Sucrose synthase 5; Short=AtSUS5; EC=2.4.1.13; AltName: Full=Sucrose-UDP glucosyltransferase 5;	RecName: Full=Sucrose synthase {ECO:0000256|RuleBase:RU280817}; EC=2.4.1.13 {ECO:0000256|RuleBase:RU280817};	Glycosyltransferase	GO:0005618,cell wall; GO:0005576,extracellular region; GO:0016157,sucrose synthase activity; GO:0080165,callose deposition in phloem sieve plate; GO:0005985,sucrose metabolic process	Sucrose synthase
Cluster-7319.88734	9.91	15.11	14.64	3.88	4.59	5.34	-1.59426	5.96693e-06	0.000832712	down	--	--	--	--	--	--	--
Cluster-7319.91636	22.55	19.03	17.03	8.72	10.74	8.93	-1.11237	6.04994e-06	0.000841567	down	--	PREDICTED: uncharacterized protein LOC109148536 [Ipomoea nil]	--	SubName: Full=uncharacterized protein LOC107815327 {ECO:0000313|RefSeq:XP_016496378.1};	--	--	SnoaL-like domain
Cluster-7319.89813	0.39	0.5	0.53	1.48	1.94	1.19	1.63846	6.05515e-06	0.000841567	up	--	PREDICTED: uncharacterized protein LOC109173927 [Ipomoea nil]	--	--	--	--	Putative gypsy type transposon
Cluster-7319.121355	80.48	63.33	73	31.63	28.7	31.46	-1.37707	6.16772e-06	0.000855021	down	--	--	--	--	--	--	--
Cluster-7319.169192	4.98	4.65	6.19	0.22	0.84	1.37	-2.78476	6.17712e-06	0.000855021	down	--	PREDICTED: methyl-CpG-binding domain-containing protein 5-like [Ipomoea nil]	RecName: Full=WAT1-related protein At1g09380;	SubName: Full=Uncharacterized protein {ECO:0000313|EMBL:OWM84940.1};	--	GO:0016021,integral component of membrane; GO:0005886,plasma membrane; GO:0022857,transmembrane transporter activity	--
Cluster-7319.128838	1.4	3.01	3.79	0.62	0.16	0.43	-2.80691	6.25964e-06	0.000864683	down	--	--	--	--	--	--	--
Cluster-7319.162051	1.29	0.77	2.16	0	0	0	-6.59623	6.30246e-06	0.000868832	down	--	--	--	--	--	--	--
Cluster-7319.172439	2.17	0.99	2.11	0	0	0	-6.55903	6.32609e-06	0.000870324	down	K06174 ATP-binding cassette, sub-family E, member 1 | (RefSeq) ABC transporter E family member 2 (A)	hypothetical protein CDL15_Pgr028785 [Punica granatum]	RecName: Full=ABC transporter E family member 2; Short=ABC transporter ABCE.2; Short=AtABCE2; AltName: Full=RNase L inhibitor-like protein 2; Short=AtRLI2; Short=AthaRLI2;	SubName: Full=Uncharacterized protein {ECO:0000313|EMBL:OWM65067.1};	RNAse L inhibitor, ABC superfamily	GO:0005622,intracellular; GO:0016020,membrane; GO:0051539,4 iron, 4 sulfur cluster binding; GO:0005524,ATP binding; GO:0016887,ATPase activity; GO:0005506,iron ion binding; GO:0043024,ribosomal small subunit binding; GO:0005215,transporter activity; GO:0000054,ribosomal subunit export from nucleus; GO:0006413,translational initiation; GO:0006415,translational termination	AAA domain
Cluster-7319.1030	0.88	0.38	1.11	0	0	0	-6.60929	6.38217e-06	0.000874744	down	K14802 phospholipid-transporting ATPase [EC:3.6.3.1] | (RefSeq) phospholipid-transporting ATPase 1-like (A)	PREDICTED: phospholipid-transporting ATPase 1-like [Ipomoea nil]	RecName: Full=Phospholipid-transporting ATPase 1 {ECO:0000303|PubMed:11148289}; Short=AtALA1 {ECO:0000303|PubMed:11148289}; EC=3.6.3.1 {ECO:0000305|PubMed:11402198}; AltName: Full=Aminophospholipid flippase 1 {ECO:0000303|PubMed:11402198};	SubName: Full=phospholipid-transporting ATPase 1-like {ECO:0000313|RefSeq:XP_018846232.1};	FOG: Reverse transcriptase	GO:0005789,endoplasmic reticulum membrane; GO:0016021,integral component of membrane; GO:0016020,membrane; GO:0005886,plasma membrane; GO:0005524,ATP binding; GO:0000287,magnesium ion binding; GO:0004012,phospholipid-translocating ATPase activity	--
Cluster-7319.59529	1.66	1.11	2.45	0	0	0	-6.54001	6.38396e-06	0.000874744	down	--	PREDICTED: protein high chlorophyll fluorescent 107-like isoform X2 [Nicotiana tabacum]	RecName: Full=Protein high chlorophyll fluorescent 107 {ECO:0000312|EMBL:AEE75897.1}; Flags: Precursor;	SubName: Full=protein high chlorophyll fluorescent 107-like isoform X2 {ECO:0000313|RefSeq:XP_016479632.1, ECO:0000313|RefSeq:XP_016479633.1};	FOG: TPR repeat	GO:0009507,chloroplast; GO:0009941,chloroplast envelope; GO:0031969,chloroplast membrane; GO:0009570,chloroplast stroma; GO:0005774,vacuolar membrane; GO:0043621,protein self-association; GO:0003727,single-stranded RNA binding; GO:0006397,mRNA processing; GO:1901918,negative regulation of exoribonuclease activity; GO:0009657,plastid organization; GO:0006417,regulation of translation; GO:0010114,r…	Protein of unknown function (DUF2724)
Cluster-7319.83130	3.18	2.43	2.1	0.42	0.46	0.8	-2.27392	6.55311e-06	0.000896115	down	--	PREDICTED: probable transcription factor PosF21 [Ipomoea nil]	RecName: Full=Probable transcription factor PosF21; AltName: Full=bZIP transcription factor 59; Short=AtbZIP59;	SubName: Full=Uncharacterized protein {ECO:0000313|EMBL:PIN04188.1};	--	GO:0005737,cytoplasm; GO:0005829,cytosol; GO:0005634,nucleus; GO:0003677,DNA binding; GO:0003700,DNA-binding transcription factor activity; GO:0006351,transcription, DNA-templated	--
Cluster-7319.58067	11.61	13.07	14.33	5.28	6.04	5.98	-1.23574	6.70539e-06	0.000915098	down	K06119 sulfoquinovosyltransferase [EC:2.4.1.-] | (RefSeq) sulfoquinovosyl transferase SQD2-like (A)	hypothetical protein CDL12_02232 [Handroanthus impetiginosus]	RecName: Full=Sulfoquinovosyl transferase SQD2 {ECO:0000303|PubMed:11960029}; EC=2.4.1.- {ECO:0000305|PubMed:11960029}; AltName: Full=Protein SULFOQUINOVOSYLDIACYLGLYCEROL 2 {ECO:0000303|PubMed:11960029}; AltName: Full=Sulfolipid synthase SQD2 {ECO:0000305|PubMed:11960029}; AltName: Full=UDP-sulfoquinovose: diacylglycerol alpha-sulfoquinovosyltransferase SQD2 {ECO:0000305}; Flags: Precursor;	SubName: Full=Uncharacterized protein {ECO:0000313|EMBL:PIN25045.1};	N-acetylglucosaminyltransferase complex, subunit PIG-A/SPT14, required for phosphatidylinositol biosynthesis/Sulfolipid synthase	GO:0009507,chloroplast; GO:0009941,chloroplast envelope; GO:0031969,chloroplast membrane; GO:0016021,integral component of membrane; GO:0009536,plastid; GO:0008194,UDP-glycosyltransferase activity; GO:0016036,cellular response to phosphate starvation; GO:0009247,glycolipid biosynthetic process; GO:0046506,sulfolipid biosynthetic process	Glycosyl transferases group 1
Cluster-7319.116411	1.14	0.69	1.86	0	0	0	-6.56672	6.99186e-06	0.000950376	down	K12373 hexosaminidase [EC:3.2.1.52] | (RefSeq) beta-hexosaminidase 3 (A)	PREDICTED: uncharacterized protein LOC109172558 isoform X3 [Ipomoea nil]	RecName: Full=Beta-hexosaminidase 3; EC=3.2.1.52; AltName: Full=Beta-GlcNAcase 3; AltName: Full=Beta-N-acetylhexosaminidase 3; AltName: Full=Beta-hexosaminidase 1; Short=AtHEX1; AltName: Full=N-acetyl-beta-glucosaminidase 3; Flags: Precursor;	RecName: Full=Beta-hexosaminidase {ECO:0000256|PIRNR:PIRNR001093}; EC=3.2.1.52 {ECO:0000256|PIRNR:PIRNR001093};	Beta-N-acetylhexosaminidase	GO:0005618,cell wall; GO:0009505,plant-type cell wall; GO:0005886,plasma membrane; GO:0004563,beta-N-acetylhexosaminidase activity; GO:0015929,hexosaminidase activity; GO:0102148,N-acetyl-beta-D-galactosaminidase activity; GO:0005975,carbohydrate metabolic process	--
Cluster-7319.69339	0.51	0.43	0.92	0.02	0.02	0	-5.43216	7.12405e-06	0.000966411	down	--	--	--	--	--	--	--
Cluster-7319.110128	12.6	12.24	15.15	7.11	3.53	4.15	-1.49508	7.18502e-06	0.000970806	down	--	PREDICTED: F-box/FBD/LRR-repeat protein At1g13570-like [Ipomoea nil]	RecName: Full=F-box/FBD/LRR-repeat protein At1g13570;	SubName: Full=F-boxfbd/lrr-repeat protein {ECO:0000313|EMBL:OIS95856.1};	--	--	--
Cluster-7319.121912	131.01	61.81	55.51	4.54	8.34	28.76	-2.66361	7.24617e-06	0.000975319	down	--	--	--	--	--	--	--
Cluster-7319.112879	17.6	12.36	16.41	8.56	7.41	7.37	-1.05185	7.27241e-06	0.000976787	down	--	PREDICTED: uncharacterized protein LOC109146565 isoform X2 [Ipomoea nil]	--	SubName: Full=Uncharacterized protein {ECO:0000313|EMBL:PHT87100.1};	--	--	Protein of unknown function (DUF 659)
Cluster-7319.126298	21.28	16.61	21.4	10.77	8.99	5.8	-1.27433	7.4459e-06	0.000998118	down	K17470 sulfate transporter 1, high-affinity | (RefSeq) sulfate transporter 1.3-like (A)	PREDICTED: sulfate transporter 1.3-like isoform X2 [Ipomoea nil]	RecName: Full=Sulfate transporter 1.3;	SubName: Full=sulfate transporter 1.3-like {ECO:0000313|RefSeq:XP_016510605.1, ECO:0000313|RefSeq:XP_016510606.1, ECO:0000313|RefSeq:XP_016510607.1};	Sulfate/bicarbonate/oxalate exchanger SAT-1 and related transporters (SLC26 family)	GO:0005887,integral component of plasma membrane; GO:0008271,secondary active sulfate transmembrane transporter activity; GO:0015116,sulfate transmembrane transporter activity; GO:0015293,symporter activity	Sulfate permease family
Cluster-7319.74454	88.82	111.56	69.06	37.42	34.76	28.61	-1.58959	7.55496e-06	0.00101074	down	--	--	--	--	--	--	--
Cluster-7319.179606	0.53	0.74	0.8	0	0	0	-6.44541	7.61562e-06	0.00101686	down	--	--	--	--	--	--	--
Cluster-7319.143916	1.09	0.42	1	0	0	0	-6.56134	7.7106e-06	0.00102551	down	--	--	--	--	--	--	--
Cluster-7319.18638	1.04	0.4	0.96	0	0	0	-6.56134	7.7106e-06	0.00102551	down	--	--	--	--	--	--	--
Cluster-7319.70163	2.09	2.71	3.05	0.99	0.84	0.49	-1.80914	7.8627e-06	0.0010437	down	--	PREDICTED: uncharacterized protein LOC109119268 [Solanum lycopersicum]	--	SubName: Full=Uncharacterized protein {ECO:0000313|EnsemblPlants:PGSC0003DMT400086221};	--	GO:0003676,nucleic acid binding; GO:0004523,RNA-DNA hybrid ribonuclease activity	--
Cluster-7319.109821	64.73	52.19	29.48	17.54	21.2	19.82	-1.39195	7.88469e-06	0.00104458	down	K00850 6-phosphofructokinase 1 [EC:2.7.1.11] | (RefSeq) ATP-dependent 6-phosphofructokinase 6-like (A)	PREDICTED: purine permease 3-like [Ipomoea nil]	RecName: Full=Purine permease 1 {ECO:0000303|PubMed:10662864}; Short=AtPUP1 {ECO:0000303|PubMed:10662864};	SubName: Full=Uncharacterized protein {ECO:0000313|EMBL:CAN64392.1};	--	GO:0005887,integral component of plasma membrane; GO:0005345,purine nucleobase transmembrane transporter activity; GO:0015211,purine nucleoside transmembrane transporter activity; GO:0010184,cytokinin transport; GO:0006863,purine nucleobase transport	Purine nucleobase transmembrane transport
Cluster-7319.182787	1.15	0.82	1.44	0	0	0.2	-4.21112	8.00808e-06	0.00105886	down	--	ATPase-like, ParA/MinD [Corchorus capsularis]	RecName: Full=Cytosolic Fe-S cluster assembly factor NBP35 {ECO:0000255|HAMAP-Rule:MF_03038}; AltName: Full=Nucleotide binding protein 35; Short=AtNBP35;	RecName: Full=Cytosolic Fe-S cluster assembly factor NBP35 {ECO:0000256|HAMAP-Rule:MF_03038};	Predicted ATPase, nucleotide-binding	GO:0005829,cytosol; GO:0051539,4 iron, 4 sulfur cluster binding; GO:0005524,ATP binding; GO:0051536,iron-sulfur cluster binding; GO:0046872,metal ion binding; GO:0042803,protein homodimerization activity; GO:0016226,iron-sulfur cluster assembly	--
Cluster-7319.96361	2.36	6	6.4	0.53	0.62	0.48	-3.23336	8.08407e-06	0.00106476	down	--	--	--	--	--	--	--
Cluster-7319.90578	538.66	389.59	212.49	163	145.55	117.84	-1.50086	8.1068e-06	0.00106569	down	K01051 pectinesterase [EC:3.1.1.11] | (RefSeq) pectinesterase-like (A)	PREDICTED: 21 kDa protein-like [Ipomoea nil]	RecName: Full=21 kDa protein; AltName: Full=1.2 protein; Flags: Precursor;	SubName: Full=Uncharacterized protein {ECO:0000313|EMBL:PHT53281.1};	--	GO:0004857,enzyme inhibitor activity	Plant invertase/pectin methylesterase inhibitor
Cluster-7319.55157	13.08	17.89	6.23	2.4	2.33	0.48	-2.92971	8.30069e-06	0.00108773	down	--	--	--	--	--	--	--
Cluster-7319.3646	2.02	1.5	3.63	0.09	0	0	-6.13195	8.30642e-06	0.00108773	down	--	--	--	--	--	--	--
Cluster-7319.116227	55.3	60.61	35.87	21.77	11.6	20.58	-1.5863	8.40739e-06	0.00109883	down	--	PREDICTED: endonuclease 2 isoform X2 [Ipomoea nil]	RecName: Full=Endonuclease 2; Short=AtENDO2; EC=3.1.30.1; AltName: Full=Deoxyribonuclease ENDO2; AltName: Full=Single-stranded-nucleate endonuclease ENDO2; Flags: Precursor;	SubName: Full=Uncharacterized protein {ECO:0000313|EMBL:CBI27008.3};	--	GO:0004519,endonuclease activity; GO:0046872,metal ion binding; GO:0003676,nucleic acid binding; GO:0006308,DNA catabolic process	S1/P1 Nuclease
Cluster-7319.50613	48.94	27.69	33.51	15.91	14.73	8.24	-1.58236	8.47699e-06	0.0011058	down	--	--	--	--	--	--	--
Cluster-7319.97897	362.74	333.44	172.58	112.83	89.95	138.66	-1.42858	8.67739e-06	0.00112977	down	--	--	--	--	--	--	--
Cluster-7319.93518	30.08	47.31	58.8	123.68	93.48	192.39	1.51514	8.80202e-06	0.00114381	up	K13993 HSP20 family protein | (RefSeq) heat shock 22 kDa protein, mitochondrial (A)	PREDICTED: heat shock 22 kDa protein, mitochondrial-like [Erythranthe guttata]	RecName: Full=Heat shock 22 kDa protein, mitochondrial; Flags: Precursor;	SubName: Full=heat shock 22 kDa protein, mitochondrial isoform X2 {ECO:0000313|RefSeq:XP_004506343.1};	Molecular chaperone (small heat-shock protein Hsp26/Hsp42)	GO:0005739,mitochondrion	Hsp20/alpha crystallin family
Cluster-7319.127090	27.79	17.62	17.4	8.55	10.76	8.12	-1.26399	8.89589e-06	0.0011538	down	K09338 homeobox-leucine zipper protein | (RefSeq) homeobox-leucine zipper protein HAT5 (A)	PREDICTED: homeobox-leucine zipper protein HAT5 [Ipomoea nil]	RecName: Full=Homeobox-leucine zipper protein HAT5; AltName: Full=HD-ZIP protein ATHB-1; AltName: Full=Homeodomain transcription factor ATHB-1; AltName: Full=Homeodomain-leucine zipper protein HAT5; Short=HD-ZIP protein 5;	SubName: Full=Uncharacterized protein {ECO:0000313|EnsemblPlants:PGSC0003DMT400001322};	Transcription factor HEX, contains HOX and HALZ domains	GO:0005634,nucleus; GO:0003700,DNA-binding transcription factor activity; GO:0042803,protein homodimerization activity; GO:0043565,sequence-specific DNA binding; GO:0009965,leaf morphogenesis; GO:0045893,positive regulation of transcription, DNA-templated; GO:0009637,response to blue light; GO:0009651,response to salt stress; GO:0006351,transcription, DNA-templated	Homeobox associated leucine zipper
Cluster-7319.33004	0.41	0.59	0.77	0	0	0	-6.43588	9.2008e-06	0.00119107	down	--	--	--	--	--	--	--
Cluster-7319.81301	8.95	8.36	10.47	24.01	23.83	24.11	1.29386	9.27815e-06	0.0011988	up	--	--	--	--	--	--	--
Cluster-7319.15665	0.93	0.7	1.06	0	0	0	-6.41638	9.34008e-06	0.00120452	down	--	--	--	--	--	--	--
Cluster-7319.131565	1.28	1.85	1.71	0	0.19	0	-4.73568	9.57544e-06	0.00123253	down	--	PREDICTED: uncharacterized protein LOC109157788 [Ipomoea nil]	--	SubName: Full=uncharacterized protein LOC106765980 {ECO:0000313|RefSeq:XP_014506227.1};	FOG: Transposon-encoded proteins with TYA, reverse transcriptase, integrase domains in various combinations	--	--
Cluster-7319.90888	4.18	9.22	3.87	0.84	0.23	1.3	-2.93202	9.71807e-06	0.00124852	down	--	--	--	--	--	--	--
Cluster-7319.133222	20.12	12	8.94	4.15	3.92	5.99	-1.61892	9.80803e-06	0.00125709	down	--	PREDICTED: uncharacterized protein LOC109177370 [Ipomoea nil]	--	SubName: Full=Uncharacterized protein {ECO:0000313|EMBL:PHT48619.1};	--	--	--
Cluster-7319.124339	7.82	4.69	5.39	2.81	2.15	2.46	-1.33601	9.82171e-06	0.00125709	down	K00924 kinase [EC:2.7.1.-] | (RefSeq) receptor-like protein kinase HSL1 (A)	PREDICTED: receptor-like protein kinase HSL1 [Ipomoea nil]	RecName: Full=Receptor protein-tyrosine kinase CEPR1 {ECO:0000303|PubMed:25324386}; EC=2.7.10.1 {ECO:0000255|PROSITE-ProRule:PRU10027}; AltName: Full=Protein C-TERMINALLY ENCODED PEPTIDE RECEPTOR 1 {ECO:0000303|PubMed:25324386}; AltName: Full=Protein XYLEM INTERMIXED WITH PHLOEM 1 {ECO:0000303|PubMed:21853254}; Flags: Precursor;	SubName: Full=Receptor-like protein kinase haiku2 {ECO:0000313|EMBL:OIT22898.1};	--	GO:0016021,integral component of membrane; GO:0005886,plasma membrane; GO:0005524,ATP binding; GO:0042277,peptide binding; GO:0017046,peptide hormone binding; GO:0001653,peptide receptor activity; GO:0004674,protein serine/threonine kinase activity; GO:0004714,transmembrane receptor protein tyrosine kinase activity; GO:0010311,lateral root formation; GO:1902025,nitrate import; GO:1901333,positive…	Protein kinase domain
Cluster-7319.40191	1.24	1.51	2.55	0.17	0.12	0.26	-3.3266	9.92593e-06	0.00126804	down	--	--	--	--	--	--	--
Cluster-7319.61132	14.12	15.13	11.3	27.14	50.84	65.46	1.73365	9.98202e-06	0.00127281	up	--	--	--	--	--	--	--
Cluster-7319.59603	10.04	10.15	10.54	4.53	5.29	6.04	-1.01392	1.00181e-05	0.00127329	down	K13863 solute carrier family 7 (cationic amino acid transporter), member 1 | (RefSeq) cationic amino acid transporter 4, vacuolar-like isoform X1 (A)	PREDICTED: probable polyamine transporter At1g31830 [Ipomoea nil]	RecName: Full=Polyamine transporter PUT1; AltName: Full=Polyamine uptake transporter 1; Short=OsPUT1;	SubName: Full=probable polyamine transporter At1g31830 isoform X1 {ECO:0000313|RefSeq:XP_016557153.1};	Amino acid transporters	GO:0005887,integral component of plasma membrane; GO:0015297,antiporter activity; GO:0015179,L-amino acid transmembrane transporter activity; GO:0015203,polyamine transmembrane transporter activity; GO:0015293,symporter activity; GO:0015846,polyamine transport	Amino acid permease
Cluster-7319.117723	65.59	68.3	28.24	15.09	14.93	24.63	-1.63586	1.00437e-05	0.00127329	down	--	PREDICTED: uncharacterized protein LOC109180971 [Ipomoea nil]	--	--	--	--	CENP-B N-terminal DNA-binding domain
Cluster-7319.80548	2.06	0.99	2.81	0	0	0	-6.50807	1.00673e-05	0.00127329	down	--	hypothetical protein CUMW_005460 [Citrus unshiu]	--	SubName: Full=Uncharacterized protein {ECO:0000313|EMBL:GAY33068.1};	Predicted alpha/beta hydrolase	--	--
Cluster-7319.102894	0.83	0.39	1.6	0	0.04	0	-6.22984	1.00777e-05	0.00127329	down	K08235 xyloglucan:xyloglucosyl transferase [EC:2.4.1.207] | (RefSeq) xyloglucan endotransglucosylase/hydrolase protein 9 (A)	xyloglucan endotransglucosylase/hydrolase 3 [Actinidia eriantha]	RecName: Full=Xyloglucan endotransglucosylase/hydrolase protein 9; Short=At-XTH9; Short=XTH-9; EC=2.4.1.207; Flags: Precursor;	RecName: Full=Xyloglucan endotransglucosylase/hydrolase {ECO:0000256|RuleBase:RU361120}; EC=2.4.1.207 {ECO:0000256|RuleBase:RU361120};	--	GO:0048046,apoplast; GO:0005618,cell wall; GO:0004553,hydrolase activity, hydrolyzing O-glycosyl compounds; GO:0016762,xyloglucan:xyloglucosyl transferase activity; GO:0042546,cell wall biogenesis; GO:0071555,cell wall organization; GO:0010411,xyloglucan metabolic process	Glycosyl hydrolases family 16
Cluster-7319.88117	49.95	26.3	35.33	65.41	131.35	157.84	1.59733	1.00795e-05	0.00127329	up	K15382 solute carrier family 50 (sugar transporter) | (RefSeq) bidirectional sugar transporter SWEET12-like (A)	PREDICTED: bidirectional sugar transporter SWEET12-like [Ipomoea nil]	RecName: Full=Bidirectional sugar transporter SWEET12 {ECO:0000303|PubMed:21107422}; Short=AtSWEET12 {ECO:0000303|PubMed:21107422}; AltName: Full=MtN3-like protein {ECO:0000303|Ref.1}; AltName: Full=Protein SUGARS WILL EVENTUALLY BE EXPORTED TRANSPORTERS 12 {ECO:0000303|PubMed:21107422};	RecName: Full=Bidirectional sugar transporter SWEET {ECO:0000256|RuleBase:RU910715};	Multitransmembrane protein	GO:0016021,integral component of membrane; GO:0005887,integral component of plasma membrane; GO:0005886,plasma membrane; GO:0008515,sucrose transmembrane transporter activity; GO:0051119,sugar transmembrane transporter activity; GO:0009793,embryo development ending in seed dormancy; GO:0051260,protein homooligomerization; GO:0010431,seed maturation; GO:0015770,sucrose transport	Sugar efflux transporter for intercellular exchange
Cluster-7319.118343	3.78	0.83	4.88	21.4	26.09	15.03	2.62556	1.02281e-05	0.00128967	up	--	--	--	--	--	--	--
Cluster-7319.2903	0.31	0.27	0.43	0.01	0	0	-6.00705	1.02566e-05	0.00129088	down	K19026 spatacsin | (RefSeq) uncharacterized LOC107760795 (A)	Uncharacterized protein TCM_011923 [Theobroma cacao]	RecName: Full=Putative ribonuclease H protein At1g65750; EC=3.1.26.4;	SubName: Full=Uncharacterized protein {ECO:0000313|EMBL:EOY02236.1};	FOG: Reverse transcriptase	GO:0046872,metal ion binding; GO:0003676,nucleic acid binding; GO:0004523,RNA-DNA hybrid ribonuclease activity	Reverse transcriptase (RNA-dependent DNA polymerase)
Cluster-7319.141383	53.46	12.96	16.36	1.56	2.39	3.24	-3.62253	1.0327e-05	0.00129733	down	--	--	--	--	--	--	--
Cluster-7319.39748	1.47	5.03	4.77	0	0	0.16	-6.17369	1.03661e-05	0.00129984	down	--	--	--	--	--	--	--
Cluster-7319.116444	70.46	59.53	41.35	24.76	24.99	25.57	-1.27647	1.04142e-05	0.00130347	down	--	--	--	--	--	--	--
Cluster-7319.72853	7.32	7.75	8.74	2.9	3.43	2.18	-1.54925	1.04408e-05	0.00130439	down	K00574 cyclopropane-fatty-acyl-phospholipid synthase [EC:2.1.1.79] | (RefSeq) uncharacterized LOC109176538 (A)	PREDICTED: uncharacterized protein LOC109176538 isoform X1 [Ipomoea nil]	--	SubName: Full=Mycolic acid cyclopropane synthase {ECO:0000313|EMBL:OMO95382.1};	--	--	--
Cluster-7319.76848	6.84	6.5	4.55	2.04	2.11	3.1	-1.36391	1.06405e-05	0.0013269	down	K13459 disease resistance protein RPS2 | (RefSeq) disease resistance protein At4g27190-like isoform X1 (A)	PREDICTED: BAG-associated GRAM protein 1-like isoform X1 [Ipomoea nil]	RecName: Full=BAG-associated GRAM protein 1 {ECO:0000303|PubMed:26739014};	SubName: Full=BAG-associated GRAM protein 1-like {ECO:0000313|RefSeq:XP_016511482.1};	Uncharacterized conserved protein, contains GRAM domain	GO:0016021,integral component of membrane; GO:0050832,defense response to fungus	C2 domain
Cluster-7319.154905	1.88	1.29	1.75	0	0	0	-6.38893	1.07007e-05	0.00133196	down	K06678 condensin complex subunit 3 | (RefSeq) condensin complex subunit 3 (A)	PREDICTED: condensin complex subunit 3 [Ipomoea nil]	RecName: Full=Calcium-transporting ATPase 2, plasma membrane-type; EC=3.6.3.8; AltName: Full=Ca(2+)-ATPase isoform 2;	RecName: Full=Calcium-transporting ATPase {ECO:0000256|RuleBase:RU361146}; EC=3.6.3.8 {ECO:0000256|RuleBase:RU361146};	Calcium transporting ATPase	GO:0005783,endoplasmic reticulum; GO:0005789,endoplasmic reticulum membrane; GO:0005887,integral component of plasma membrane; GO:0016020,membrane; GO:0005886,plasma membrane; GO:0005524,ATP binding; GO:0015085,calcium ion transmembrane transporter activity; GO:0005388,calcium-transporting ATPase activity; GO:0005516,calmodulin binding; GO:0046872,metal ion binding; GO:0070588,calcium ion transme…	--
Cluster-7319.83933	51.46	54	55.32	18.54	29.32	31.91	-1.07107	1.07937e-05	0.00134108	down	K02183 calmodulin | (RefSeq) probable calcium-binding protein CML29 (A)	unnamed protein product [Coffea canephora]	RecName: Full=Probable calcium-binding protein CML29; AltName: Full=Calmodulin-like protein 29;	SubName: Full=Uncharacterized protein {ECO:0000313|EMBL:CDP04637.1};	Calmodulin and related proteins (EF-Hand superfamily)	GO:0005509,calcium ion binding	EF hand
Cluster-7319.100575	2.04	1.25	2	0.52	0.27	0.1	-2.61377	1.08435e-05	0.00134482	down	K23398 activating signal cointegrator 1 | (RefSeq) uncharacterized protein LOC112293566 (A)	Oxoglutarate/iron-dependent dioxygenase [Cynara cardunculus var. scolymus]	--	SubName: Full=Oxoglutarate/iron-dependent dioxygenase {ECO:0000313|EMBL:KVI11287.1};	DNA alkylation damage repair protein	GO:0051213,dioxygenase activity; GO:0006281,DNA repair	2OG-Fe(II) oxygenase superfamily
Cluster-7319.93256	5.11	8.21	10.84	19.31	30.32	18.51	1.44082	1.10356e-05	0.00136614	up	K10405 kinesin family member C1 | (RefSeq) kinesin-like protein KIN-14N (A)	PREDICTED: B3 domain-containing protein At3g19184 [Ipomoea nil]	RecName: Full=B3 domain-containing protein At3g19184;	SubName: Full=B3 domain-containing protein {ECO:0000313|EMBL:PHT63118.1};	--	GO:0005634,nucleus; GO:0003677,DNA binding; GO:0006355,regulation of transcription, DNA-templated; GO:0006351,transcription, DNA-templated	B3 DNA binding domain
Cluster-18459.0	0.31	1.37	1.83	0	0	0	-6.66383	1.11731e-05	0.00138064	down	K05387 glutamate receptor, ionotropic, plant | (RefSeq) glutamate receptor 2.8-like (A)	hypothetical protein VITISV_027864 [Vitis vinifera]	RecName: Full=Retrovirus-related Pol polyprotein from transposon RE2; AltName: Full=Retro element 2 {ECO:0000303|PubMed:10689195}; Short=AtRE2 {ECO:0000303|PubMed:10689195}; Includes: RecName: Full=Protease RE2; EC=3.4.23.-; Includes: RecName: Full=Reverse transcriptase RE2; EC=2.7.7.49; Includes: RecName: Full=Endonuclease RE2;	SubName: Full=Uncharacterized protein {ECO:0000313|EMBL:CAN71427.1};	FOG: Transposon-encoded proteins with TYA, reverse transcriptase, integrase domains in various combinations	GO:0004190,aspartic-type endopeptidase activity; GO:0004519,endonuclease activity; GO:0046872,metal ion binding; GO:0003676,nucleic acid binding; GO:0003964,RNA-directed DNA polymerase activity; GO:0015074,DNA integration; GO:0006310,DNA recombination	GAG-pre-integrase domain
Cluster-7319.34341	0.3	0.15	0.39	0	0	0	-6.47664	1.13161e-05	0.00139567	down	--	dynamin-like protein ARC5 isoform X1 [Cucurbita pepo subsp. pepo]	RecName: Full=Dynamin-like protein ARC5; EC=3.6.5.5; AltName: Full=Dynamin-related protein 5B; AltName: Full=Protein ACCUMULATION AND REPLICATION OF CHLOROPLASTS 5;	SubName: Full=dynamin-like protein ARC5 isoform X2 {ECO:0000313|RefSeq:XP_010269088.1};	Vacuolar sorting protein VPS1, dynamin, and related proteins	GO:0009507,chloroplast; GO:0009707,chloroplast outer membrane; GO:0005777,peroxisome; GO:0005525,GTP binding; GO:0003924,GTPase activity; GO:0042802,identical protein binding; GO:0008017,microtubule binding; GO:0010020,chloroplast fission; GO:0007623,circadian rhythm; GO:0016559,peroxisome fission	--
Cluster-7319.175209	0.49	0.17	0.51	0	0	0	-6.52195	1.13357e-05	0.00139567	down	K13217 pre-mRNA-processing factor 39 | (RefSeq) uncharacterized protein LOC114183870 isoform X1 (A)	putative gag/pol polyprotein [Phaseolus vulgaris]	RecName: Full=Retrovirus-related Pol polyprotein from transposon TNT 1-94; Includes: RecName: Full=Protease; EC=3.4.23.-; Includes: RecName: Full=Reverse transcriptase; EC=2.7.7.49; Includes: RecName: Full=Endonuclease;	SubName: Full=Putative gag/pol polyprotein {ECO:0000313|EMBL:AER13172.1};	FOG: Transposon-encoded proteins with TYA, reverse transcriptase, integrase domains in various combinations	GO:0004190,aspartic-type endopeptidase activity; GO:0004519,endonuclease activity; GO:0003676,nucleic acid binding; GO:0003964,RNA-directed DNA polymerase activity; GO:0008270,zinc ion binding; GO:0015074,DNA integration	Reverse transcriptase (RNA-dependent DNA polymerase)
Cluster-7319.65209	7.65	6.93	13.23	2.37	3.39	2.77	-1.77136	1.13943e-05	0.00140034	down	--	--	--	--	--	--	--
Cluster-7319.68927	0.88	1.03	2.09	0.22	0.39	0.27	-2.23399	1.14763e-05	0.00140787	down	--	--	--	--	--	--	--
Cluster-7319.57775	1.12	1.7	1.57	0.41	0.25	0.36	-2.14917	1.16854e-05	0.00143094	down	K03676 glutaredoxin 3 | (RefSeq) glutaredoxin-C11-like (A)	uncharacterized protein LOC110759166 [Prunus avium]	RecName: Full=Glutaredoxin-C11; Short=AtGrxC11; AltName: Full=Protein ROXY 4;	SubName: Full=Uncharacterized protein {ECO:0000313|EMBL:EMJ00052.1}; Flags: Fragment;	Glutaredoxin and related proteins	GO:0005737,cytoplasm; GO:0009055,electron transfer activity; GO:0015035,protein disulfide oxidoreductase activity; GO:0045454,cell redox homeostasis	No apical meristem-associated C-terminal domain
Cluster-7319.85049	10.26	4.5	8.81	22.59	24.08	20.19	1.4345	1.1751e-05	0.00143639	up	--	--	--	--	--	--	--
Cluster-7319.28711	0.9	0.07	0.73	5.52	2.23	6.05	2.95116	1.18587e-05	0.00144695	up	K01213 galacturan 1,4-alpha-galacturonidase [EC:3.2.1.67] | (RefSeq) exopolygalacturonase-like (A)	exopolygalacturonase-like [Olea europaea var. sylvestris]	RecName: Full=Exopolygalacturonase; Short=ExoPG; EC=3.2.1.67; AltName: Full=Galacturan 1,4-alpha-galacturonidase; AltName: Full=Pectinase; Flags: Fragment;	SubName: Full=exopolygalacturonase clone GBGA483-like {ECO:0000313|RefSeq:XP_018849918.1};	--	GO:0005618,cell wall; GO:0005576,extracellular region; GO:0047911,galacturan 1,4-alpha-galacturonidase activity; GO:0004650,polygalacturonase activity; GO:0005975,carbohydrate metabolic process; GO:0071555,cell wall organization	Glycosyl hydrolases family 28
Cluster-7319.25879	3.32	0.49	2.39	0.26	0.19	0.05	-3.7274	1.23285e-05	0.00150076	down	K11654 SWI/SNF-related matrix-associated actin-dependent regulator of chromatin subfamily A member 5 [EC:3.6.4.-] | (RefSeq) ISWI chromatin-remodeling complex ATPase CHR11-like (A)	hypothetical protein CRG98_040299, partial [Punica granatum]	RecName: Full=ISWI chromatin-remodeling complex ATPase CHR11 {ECO:0000305}; EC=3.6.4.- {ECO:0000305}; AltName: Full=ISW2-like {ECO:0000305}; AltName: Full=Protein CHROMATIN REMODELING 11 {ECO:0000303|PubMed:16286646}; AltName: Full=Sucrose nonfermenting protein 2 homolog {ECO:0000305};	SubName: Full=Putative chromatin-remodeling complex ATPase chain {ECO:0000313|EMBL:JAU94463.1}; Flags: Fragment;	Chromatin remodeling complex WSTF-ISWI, small subunit	GO:0005634,nucleus; GO:0016589,NURF complex; GO:0005524,ATP binding; GO:0016887,ATPase activity; GO:0003677,DNA binding; GO:0004386,helicase activity; GO:0031491,nucleosome binding; GO:0043044,ATP-dependent chromatin remodeling; GO:0016569,covalent chromatin modification; GO:0009908,flower development; GO:0009561,megagametogenesis; GO:0034728,nucleosome organization; GO:1900036,positive regulatio…	SNF2 family N-terminal domain
Cluster-7319.107273	16.29	17.94	21.71	8.38	6.63	8.75	-1.30452	1.23438e-05	0.00150076	down	--	PREDICTED: protein ROS1-like [Ipomoea nil]	--	--	--	--	--
Cluster-7319.143153	0.4	1.34	1.62	0	0.08	0	-5.52097	1.25048e-05	0.00151761	down	--	PREDICTED: serine/arginine repetitive matrix protein 2 [Nelumbo nucifera]	--	SubName: Full=serine/arginine repetitive matrix protein 2 {ECO:0000313|RefSeq:XP_010246712.1};	--	GO:0003723,RNA binding	Filamin/ABP280 repeat
Cluster-7319.107869	101.83	48	107.97	33.18	39.68	26.53	-1.44376	1.31228e-05	0.00158977	down	K01641 hydroxymethylglutaryl-CoA synthase [EC:2.3.3.10] | (RefSeq) hydroxymethylglutaryl-CoA synthase-like (A)	hypothetical protein B456_003G163200 [Gossypium raimondii]	RecName: Full=Hydroxymethylglutaryl-CoA synthase; Short=HMG-CoA synthase; EC=2.3.3.10; AltName: Full=3-hydroxy-3-methylglutaryl coenzyme A synthase; AltName: Full=Protein EMBRYO DEFECTIVE 2778; AltName: Full=Protein FLAKY POLLEN 1;	RecName: Full=3-hydroxy-3-methylglutaryl coenzyme A synthase {ECO:0000256|RuleBase:RU364071}; Short=HMG-CoA synthase {ECO:0000256|RuleBase:RU364071}; EC=2.3.3.10 {ECO:0000256|RuleBase:RU364071};	Hydroxymethylglutaryl-CoA synthase	GO:0005829,cytosol; GO:0009506,plasmodesma; GO:0004421,hydroxymethylglutaryl-CoA synthase activity; GO:0019287,isopentenyl diphosphate biosynthetic process, mevalonate pathway; GO:0016126,sterol biosynthetic process	Hydroxymethylglutaryl-coenzyme A synthase N terminal
Cluster-7319.79566	30.81	56.27	31.69	0	1.73	1.74	-5.37003	1.32534e-05	0.00160274	down	--	--	--	--	--	--	--
Cluster-7319.21816	1.82	0.88	1	4.42	3.54	3.71	1.59321	1.33657e-05	0.00161345	up	K13420 LRR receptor-like serine/threonine-protein kinase FLS2 [EC:2.7.11.1] | (RefSeq) LRR receptor-like serine/threonine-protein kinase FLS2 (A)	PREDICTED: probable LRR receptor-like serine/threonine-protein kinase At4g36180 [Ipomoea nil]	RecName: Full=Receptor like protein 9a {ECO:0000305}; Short=AtRLP9a {ECO:0000305}; AltName: Full=Receptor like protein 9 {ECO:0000303|PubMed:18434605}; Short=AtRLP9 {ECO:0000303|PubMed:18434605}; Flags: Precursor;	SubName: Full=probable LRR receptor-like serine/threonine-protein kinase At4g36180 isoform X1 {ECO:0000313|RefSeq:XP_018811328.1};	FOG: Leucine rich repeat	GO:0016021,integral component of membrane	Leucine rich repeat
Cluster-7319.34006	4.3	2.21	4.03	0.39	0.28	0.29	-3.52965	1.34133e-05	0.00161633	down	--	--	--	--	--	--	--
Cluster-7319.186824	0	0.44	0.12	3.25	0.9	2.62	3.58136	1.36893e-05	0.00164666	up	K17604 zinc finger SWIM domain-containing protein 3 | (RefSeq) uncharacterized protein LOC109831077 (A)	PREDICTED: protein FAR1-RELATED SEQUENCE 5-like [Ziziphus jujuba]	RecName: Full=Protein FAR1-RELATED SEQUENCE 5;	SubName: Full=Uncharacterized protein {ECO:0000313|EMBL:ESR42104.1}; Flags: Fragment;	--	GO:0005634,nucleus; GO:0008270,zinc ion binding; GO:0006355,regulation of transcription, DNA-templated	MULE transposase domain
Cluster-7319.143039	2.31	7.5	4.16	0.91	0.12	0.25	-3.48887	1.37583e-05	0.00165023	down	--	--	--	--	--	--	--
Cluster-19546.0	3.43	5.02	2.58	0.81	0.54	1.13	-2.21467	1.37675e-05	0.00165023	down	--	--	--	--	--	--	--
Cluster-7319.73145	0.83	1.09	0.97	0	0.05	0	-5.91754	1.38558e-05	0.00165789	down	K07976 Rab family, other | (RefSeq) ras-related protein RABA6b (A)	hypothetical protein CICLE_v10010066mg [Citrus clementina]	RecName: Full=Ras-related protein RABA6b; Short=AtRABA6b;	SubName: Full=Uncharacterized protein {ECO:0000313|EMBL:ESR64874.1};	GTPase Rab11/YPT3, small G protein superfamily	GO:0005768,endosome; GO:0005886,plasma membrane; GO:0005525,GTP binding; GO:0003924,GTPase activity; GO:0015031,protein transport	Ras family
Cluster-7319.120112	0.92	0.85	0.92	4.64	2.07	7.28	2.31726	1.38986e-05	0.00165814	up	K03043 DNA-directed RNA polymerase subunit beta [EC:2.7.7.6] | (RefSeq) uncharacterized protein LOC109227989 (A)	hypothetical protein COLO4_02269 [Corchorus olitorius]	RecName: Full=DNA-directed RNA polymerase subunit beta; EC=2.7.7.6; AltName: Full=PEP; AltName: Full=Plastid-encoded RNA polymerase subunit beta; Short=RNA polymerase subunit beta;	SubName: Full=Uncharacterized protein {ECO:0000313|EMBL:OMP13105.1};	RNA polymerase II, second largest subunit	GO:0009536,plastid; GO:0003677,DNA binding; GO:0003899,DNA-directed 5'-3' RNA polymerase activity; GO:0032549,ribonucleoside binding; GO:0006351,transcription, DNA-templated	RNA polymerase Rpb2, domain 7
Cluster-7319.61808	25.29	8.66	3.38	2.91	1.75	0.88	-2.8379	1.41168e-05	0.00168025	down	K04077 chaperonin GroEL | (RefSeq) LOW QUALITY PROTEIN: chaperonin CPN60-like 2, mitochondrial (A)	PREDICTED: protein YLS9-like [Ipomoea nil]	RecName: Full=NDR1/HIN1-like protein 6 {ECO:0000303|PubMed:26849212};	SubName: Full=protein YLS9 {ECO:0000313|RefSeq:XP_009785480.1};	--	GO:0005829,cytosol; GO:0016021,integral component of membrane; GO:0005886,plasma membrane; GO:0009738,abscisic acid-activated signaling pathway; GO:0010116,positive regulation of abscisic acid biosynthetic process; GO:0009737,response to abscisic acid; GO:0006970,response to osmotic stress; GO:1902074,response to salt	Late embryogenesis abundant protein
Cluster-7319.153652	1.34	2.07	2.61	0	0	0	-6.36251	1.43545e-05	0.00170258	down	K03165 DNA topoisomerase III [EC:5.6.2.1] | (RefSeq) DNA topoisomerase 3-alpha-like (A)	PREDICTED: uncharacterized protein LOC109176423 [Ipomoea nil]	--	SubName: Full=Uncharacterized protein {ECO:0000313|EMBL:EOY17513.1};	FOG: Reverse transcriptase	GO:0003676,nucleic acid binding; GO:0004523,RNA-DNA hybrid ribonuclease activity	--
Cluster-7319.151418	1.78	0.86	2.11	0	0	0	-6.41163	1.45619e-05	0.00172417	down	--	--	--	--	--	--	--
Cluster-7319.127816	11.76	4.55	5.18	0.68	2.09	1.09	-2.56341	1.46171e-05	0.00172769	down	K00799 glutathione S-transferase [EC:2.5.1.18] | (RefSeq) glutathione S-transferase-like (A)	PREDICTED: glutathione S-transferase-like [Ipomoea nil]	RecName: Full=Glutathione S-transferase; EC=2.5.1.18; AltName: Full=25 kDa auxin-binding protein; AltName: Full=GST class-phi;	SubName: Full=glutathione S-transferase {ECO:0000313|RefSeq:XP_009789274.1};	Glutathione S-transferase	GO:0004364,glutathione transferase activity; GO:0009734,auxin-activated signaling pathway	Glutathione S-transferase, N-terminal domain
Cluster-7319.64324	14.96	11.94	9.83	6.35	3.93	4.22	-1.40505	1.46653e-05	0.00173038	down	--	PREDICTED: wall-associated receptor kinase-like 20 [Nicotiana sylvestris]	RecName: Full=Wall-associated receptor kinase-like 20; EC=2.7.11.-; Flags: Precursor;	SubName: Full=wall-associated receptor kinase-like 20 {ECO:0000313|RefSeq:XP_009766359.1};	--	GO:0016021,integral component of membrane; GO:0005886,plasma membrane; GO:0005524,ATP binding; GO:0030247,polysaccharide binding; GO:0004674,protein serine/threonine kinase activity; GO:0007166,cell surface receptor signaling pathway	Wall-associated receptor kinase galacturonan-binding
Cluster-7319.134803	1.19	1.59	2.84	0	0	0.15	-5.34329	1.47115e-05	0.00173283	down	K01054 acylglycerol lipase [EC:3.1.1.23] | (RefSeq) caffeoylshikimate esterase (A)	Abhydrolase_6 domain-containing protein [Cephalotus follicularis]	RecName: Full=Caffeoylshikimate esterase; EC=3.1.1.-; AltName: Full=Lysophospholipase 2; Short=LysoPL2;	SubName: Full=Abhydrolase_6 domain-containing protein {ECO:0000313|EMBL:GAV75668.1};	Lysophospholipase	GO:0005783,endoplasmic reticulum; GO:0005794,Golgi apparatus; GO:0005886,plasma membrane; GO:0009506,plasmodesma; GO:0003846,2-acylglycerol O-acyltransferase activity; GO:0090430,caffeoyl-CoA: alcohol caffeoyl transferase activity; GO:0016787,hydrolase activity; GO:0004622,lysophospholipase activity; GO:0009809,lignin biosynthetic process; GO:0006629,lipid metabolic process; GO:0046686,response t…	Serine aminopeptidase, S33
Cluster-7319.164495	5.55	1.27	4.3	0	0	0	-6.53593	1.47653e-05	0.00173614	down	--	--	--	--	--	--	--
Cluster-7319.71847	8.06	6.57	6.58	18.48	15.99	13.61	1.11698	1.51886e-05	0.00178284	up	--	--	--	--	--	--	--
Cluster-7319.113369	13.98	4.96	7.09	1.94	1.87	3.26	-1.95985	1.53129e-05	0.00179433	down	K01213 galacturan 1,4-alpha-galacturonidase [EC:3.2.1.67] | (RefSeq) polygalacturonase QRT2-like (A)	PREDICTED: polygalacturonase QRT2-like [Ipomoea nil]	RecName: Full=Probable polygalacturonase At1g80170; Short=PG; EC=3.2.1.15; AltName: Full=Pectinase At1g80170; Flags: Precursor;	SubName: Full=polygalacturonase QRT2-like {ECO:0000313|RefSeq:XP_016460613.1};	--	GO:0005576,extracellular region; GO:0009505,plant-type cell wall; GO:0004650,polygalacturonase activity; GO:0005975,carbohydrate metabolic process; GO:0071555,cell wall organization	Glycosyl hydrolases family 28
Cluster-7319.111305	67.2	29.61	41.67	20.42	16.87	17.26	-1.41842	1.55058e-05	0.0018138	down	K13430 serine/threonine-protein kinase PBS1 [EC:2.7.11.1] | (RefSeq) serine/threonine-protein kinase PBS1 (A)	PREDICTED: probable LRR receptor-like serine/threonine-protein kinase At1g53440 isoform X2 [Ipomoea nil]	RecName: Full=Probable LRR receptor-like serine/threonine-protein kinase At1g53430; EC=2.7.11.1; Flags: Precursor;	SubName: Full=Uncharacterized protein {ECO:0000313|EMBL:CBI20142.3};	--	GO:0016021,integral component of membrane; GO:0005886,plasma membrane; GO:0005524,ATP binding; GO:0004674,protein serine/threonine kinase activity	Protein tyrosine kinase
Cluster-7319.25367	7.11	4.36	4.64	1.76	1.48	0.45	-2.19138	1.55728e-05	0.00181851	down	--	PREDICTED: mucin-5AC-like [Ipomoea nil]	--	SubName: Full=Uncharacterized protein {ECO:0000313|EMBL:OAY44659.1};	--	--	--
Cluster-7319.91364	127.64	119.12	57.67	32.94	45.29	23.93	-1.70323	1.57554e-05	0.00183667	down	--	PREDICTED: glycine-rich cell wall structural protein 1.0-like [Ipomoea nil]	--	SubName: Full=Uncharacterized protein {ECO:0000313|EnsemblPlants:Solyc08g076890.2.1};	--	--	--
Cluster-7319.29947	9.88	32.69	41.33	0	0	0	-6.55488	1.61889e-05	0.00188188	down	--	--	--	--	--	--	--
Cluster-7319.187171	1.53	0.37	2.17	0	0	0	-6.59919	1.61985e-05	0.00188188	down	--	--	--	--	--	--	--
Cluster-7319.158639	0.56	0.92	1.08	0.03	0.09	0.13	-3.39814	1.63154e-05	0.00189222	down	--	--	--	--	--	--	--
Cluster-7319.110293	49.58	37.33	27.3	18.04	19.37	12.4	-1.26256	1.66191e-05	0.0019209	down	K08678 UDP-glucuronate decarboxylase [EC:4.1.1.35] | (RefSeq) UDP-glucuronic acid decarboxylase 4-like (A)	PREDICTED: UDP-glucuronic acid decarboxylase 4-like [Ipomoea nil]	RecName: Full=UDP-glucuronic acid decarboxylase 2; EC=4.1.1.35; AltName: Full=UDP-XYL synthase 2; AltName: Full=UDP-glucuronate decarboxylase 2; Short=UGD; Short=UXS-2; AltName: Full=dTDP-glucose 4-6-dehydratase homolog D18;	SubName: Full=UDP-glucuronic acid decarboxylase 2-like {ECO:0000313|RefSeq:XP_009794075.1};	dTDP-glucose 4-6-dehydratase/UDP-glucuronic acid decarboxylase	GO:0005768,endosome; GO:0005794,Golgi apparatus; GO:0032580,Golgi cisterna membrane; GO:0000139,Golgi membrane; GO:0016021,integral component of membrane; GO:0016020,membrane; GO:0005886,plasma membrane; GO:0005802,trans-Golgi network; GO:0008460,dTDP-glucose 4,6-dehydratase activity; GO:0070403,NAD+ binding; GO:0048040,UDP-glucuronate decarboxylase activity; GO:0042732,D-xylose metabolic process…	GDP-mannose 4,6 dehydratase
Cluster-7319.72497	1.02	1.01	1.84	0	0.14	0.19	-3.65548	1.73502e-05	0.00199522	down	--	--	--	--	--	--	--
Cluster-7319.76282	1.4	1.45	2.06	0	0	0.26	-4.35109	1.76694e-05	0.00202849	down	--	--	--	--	--	--	--
Cluster-7319.139777	1.45	0.34	1.78	0	0.05	0	-6.16672	1.83226e-05	0.00209993	down	--	--	--	--	--	--	--
Cluster-7319.22686	5.12	1.59	2.49	17.79	10.42	11.99	2.05437	1.8689e-05	0.00213832	up	K00799 glutathione S-transferase [EC:2.5.1.18] | (RefSeq) glutathione S-transferase-like (A)	RecName: Full=Glutathione S-transferase; AltName: Full=25 kDa auxin-binding protein; AltName: Full=GST class-phi CAA55039.1 glutathione transferase [Hyoscyamus muticus]	RecName: Full=Glutathione S-transferase; EC=2.5.1.18; AltName: Full=25 kDa auxin-binding protein; AltName: Full=GST class-phi;	SubName: Full=Glutathione S-transferase, class-phi {ECO:0000313|EMBL:AAB65163.1};	Glutathione S-transferase	GO:0004364,glutathione transferase activity; GO:0009734,auxin-activated signaling pathway	Glutathione S-transferase, C-terminal domain
Cluster-7319.108477	2.75	3.42	4.45	1.07	1.22	1.21	-1.65801	1.92315e-05	0.0021958	down	K14175 (3S,6E)-nerolidol synthase [EC:4.2.3.48] | (RefSeq) (3S,6E)-nerolidol synthase 1-like (A)	PREDICTED: uncharacterized protein LOC109193556 [Ipomoea nil]	--	SubName: Full=Retrovirus-related Pol polyprotein from transposon 17.6 {ECO:0000313|EMBL:KYP56120.1}; EC=1.4.3.1 {ECO:0000313|EMBL:KYP56120.1};	FOG: Transposon-encoded proteins with TYA, reverse transcriptase, integrase domains in various combinations	GO:0008445,D-aspartate oxidase activity; GO:0003676,nucleic acid binding; GO:0004523,RNA-DNA hybrid ribonuclease activity	RNase H-like domain found in reverse transcriptase
Cluster-7319.164339	0.86	0.42	0.92	0	0	0	-6.34349	1.9256e-05	0.0021958	down	--	--	--	--	--	--	--
Cluster-7319.82211	3.89	6.24	6.04	0.86	1.85	1.28	-2.08868	1.94395e-05	0.00220868	down	--	--	--	--	--	--	--
Cluster-7319.129575	37.68	28.24	49.18	15.86	5.33	12.91	-1.83738	1.94412e-05	0.00220868	down	--	--	--	--	--	--	--
Cluster-7319.41676	2.12	1.16	2.15	5.56	5.96	6.34	1.65039	1.94665e-05	0.00220868	up	K01768 adenylate cyclase [EC:4.6.1.1] | (RefSeq) LOW QUALITY PROTEIN: uncharacterized protein LOC107911085 (A)	PREDICTED: uncharacterized protein LOC109156585 [Ipomoea nil]	RecName: Full=Retrovirus-related Pol polyprotein from transposon TNT 1-94; Includes: RecName: Full=Protease; EC=3.4.23.-; Includes: RecName: Full=Reverse transcriptase; EC=2.7.7.49; Includes: RecName: Full=Endonuclease;	SubName: Full=Retrovirus-related Pol polyprotein from transposon TNT 1-94 {ECO:0000313|EMBL:KYP64004.1}; Flags: Fragment;	FOG: Transposon-encoded proteins with TYA, reverse transcriptase, integrase domains in various combinations	GO:0004190,aspartic-type endopeptidase activity; GO:0004519,endonuclease activity; GO:0003676,nucleic acid binding; GO:0003964,RNA-directed DNA polymerase activity; GO:0008270,zinc ion binding; GO:0015074,DNA integration	Integrase core domain
Cluster-7319.100052	22.03	19.02	33.42	12.24	12.46	10.57	-1.13594	2.0301e-05	0.00229575	down	--	PREDICTED: pollen-specific leucine-rich repeat extensin-like protein 1 isoform X1 [Ipomoea nil]	--	SubName: Full=Putative metal ion-binding protein {ECO:0000313|EMBL:ACF74351.1}; Flags: Fragment;	--	GO:0046872,metal ion binding; GO:0030001,metal ion transport	--
Cluster-7319.63748	4.89	3.88	9.16	0	0.16	1.19	-3.81757	2.07322e-05	0.00234057	down	--	calmodulin-binding family protein [Arabidopsis thaliana]	RecName: Full=IQ domain-containing protein IQM1 {ECO:0000305}; AltName: Full=IQ motif-containing protein 1 {ECO:0000303|Ref.6};	SubName: Full=Calmodulin-binding family protein {ECO:0000313|EMBL:AEE86166.1};	--	GO:0005737,cytoplasm; GO:0005634,nucleus; GO:0005516,calmodulin binding; GO:0010119,regulation of stomatal movement	--
Cluster-7319.50660	1.55	3.44	4.14	0.45	0.55	0	-3.23173	2.08367e-05	0.00234272	down	--	--	--	--	--	--	--
Cluster-7319.96879	89.83	35.82	60.99	27.58	23.79	18.6	-1.49072	2.08601e-05	0.00234272	down	K10775 phenylalanine ammonia-lyase [EC:4.3.1.24] | (RefSeq) phenylalanine ammonia-lyase G4-like (A)	PREDICTED: phenylalanine ammonia-lyase G4-like [Ipomoea nil]	RecName: Full=Phenylalanine ammonia-lyase; EC=4.3.1.24; Flags: Fragment;	SubName: Full=Phenylalanine ammonia lyase 1 {ECO:0000313|EMBL:ABV44808.1}; Flags: Fragment;	Phenylalanine and histidine ammonia-lyase	GO:0005737,cytoplasm; GO:0045548,phenylalanine ammonia-lyase activity; GO:0009800,cinnamic acid biosynthetic process; GO:0006559,L-phenylalanine catabolic process	Aromatic amino acid lyase
Cluster-7319.41313	0	0	0	15.72	0.73	4.55	8.94051	2.08636e-05	0.00234272	up	--	PREDICTED: uncharacterized protein LOC109184314 [Ipomoea nil]	--	SubName: Full=uncharacterized protein LOC104613068 {ECO:0000313|RefSeq:XP_010279065.1};	FOG: Transposon-encoded proteins with TYA, reverse transcriptase, integrase domains in various combinations	--	--
Cluster-7319.143746	1.4	3.04	3.83	0	0	0	-6.35318	2.09983e-05	0.00235109	down	K15292 syntaxin-binding protein 1 | (RefSeq) SNARE-interacting protein KEULE-like (A)	uncharacterized protein LOC111386857, partial [Olea europaea var. sylvestris]	RecName: Full=SNARE-interacting protein KEULE;	SubName: Full=uncharacterized protein LOC107956428 {ECO:0000313|RefSeq:XP_016747593.1};	Vesicle trafficking protein Sec1	GO:0005856,cytoskeleton; GO:0005829,cytosol; GO:0019898,extrinsic component of membrane; GO:0009524,phragmoplast; GO:0005886,plasma membrane; GO:0005773,vacuole; GO:0007049,cell cycle; GO:0051301,cell division; GO:0015031,protein transport; GO:0006904,vesicle docking involved in exocytosis	--
Cluster-7319.113124	0.89	0.78	2.07	0.3	0.17	0.22	-2.4847	2.12278e-05	0.00237287	down	K03005 DNA-directed RNA polymerase I subunit RPA49 | (RefSeq) DNA-directed RNA polymerase I subunit rpa49 (A)	PREDICTED: DNA-directed RNA polymerase I subunit rpa49 [Ipomoea nil]	--	--	--	--	--
Cluster-7319.147360	15.51	20.27	14.1	4.76	7.92	4.92	-1.58537	2.13608e-05	0.00238382	down	K08235 xyloglucan:xyloglucosyl transferase [EC:2.4.1.207] | (RefSeq) probable xyloglucan endotransglucosylase/hydrolase protein 10 (A)	PREDICTED: probable xyloglucan endotransglucosylase/hydrolase protein 10 [Ipomoea nil]	RecName: Full=Probable xyloglucan endotransglucosylase/hydrolase protein 10; Short=At-XTH10; Short=XTH-10; EC=2.4.1.207; Flags: Precursor;	RecName: Full=Xyloglucan endotransglucosylase/hydrolase {ECO:0000256|RuleBase:RU361120}; EC=2.4.1.207 {ECO:0000256|RuleBase:RU361120};	--	GO:0048046,apoplast; GO:0005618,cell wall; GO:0004553,hydrolase activity, hydrolyzing O-glycosyl compounds; GO:0016762,xyloglucan:xyloglucosyl transferase activity; GO:0042546,cell wall biogenesis; GO:0071555,cell wall organization; GO:0010411,xyloglucan metabolic process	Glycosyl hydrolases family 16
Cluster-7319.91973	63.94	36.4	62.12	29.77	20.82	20.84	-1.25236	2.14447e-05	0.00238926	down	--	PREDICTED: uncharacterized protein LOC109165259 [Ipomoea nil]	--	SubName: Full=uncharacterized protein LOC104223342 {ECO:0000313|RefSeq:XP_009773068.1};	--	--	WD40-like Beta Propeller Repeat
Cluster-7319.110953	8.59	10.83	15.46	1.09	1.56	4.23	-2.42255	2.14798e-05	0.00238926	down	--	--	--	--	--	--	--
Cluster-7319.45542	1.12	1.17	2.38	0.11	0.18	0.18	-3.3757	2.16756e-05	0.00240709	down	--	--	--	--	--	--	--
Cluster-7319.103499	20.87	17.87	26.07	63.53	66.22	48.74	1.34386	2.1754e-05	0.00240868	up	--	--	--	--	--	--	--
Cluster-7319.142594	2.53	3.91	3.62	0.84	1.44	1.16	-1.60535	2.17608e-05	0.00240868	down	K03457 nucleobase:cation symporter-1, NCS1 family | (RefSeq) pentatricopeptide repeat-containing protein At4g38150 isoform X1 (A)	PREDICTED: pentatricopeptide repeat-containing protein At4g38150-like [Ipomoea nil]	RecName: Full=Pentatricopeptide repeat-containing protein At4g38150;	SubName: Full=Uncharacterized protein {ECO:0000313|EnsemblPlants:Solyc01g102470.2.1};	Molecular chaperone (DnaJ superfamily)	GO:0043231,intracellular membrane-bounded organelle; GO:0004519,endonuclease activity; GO:0003723,RNA binding; GO:0009451,RNA modification	PPR repeat family
Cluster-7319.90029	32.63	31.84	45.94	10.83	8.73	16.3	-1.73615	2.24252e-05	0.00247038	down	--	--	--	--	--	--	--
Cluster-7319.111838	212.77	182.66	178.94	74.07	81.55	117.68	-1.21512	2.24369e-05	0.00247038	down	--	--	--	--	--	--	--
Cluster-7319.92983	116.73	80.57	42.57	36.27	26.95	23.63	-1.53499	2.24636e-05	0.00247038	down	K22684 metacaspase-1 [EC:3.4.22.-] | (RefSeq) metacaspase-3-like (A)	PREDICTED: metacaspase-3-like [Ipomoea nil]	RecName: Full=Metacaspase-3; Short=AtMC3; EC=3.4.22.-; AltName: Full=Metacaspase 1a; Short=AtMCP1a;	SubName: Full=metacaspase-1-like {ECO:0000313|RefSeq:XP_016439520.1};	Metacaspase involved in regulation of apoptosis	GO:0008234,cysteine-type peptidase activity	Caspase domain
Cluster-7319.98948	259.08	197.8	118.86	58.57	87.29	89.73	-1.36002	2.25016e-05	0.00247056	down	K17893 ubiquinol oxidase [EC:1.10.3.11] | (RefSeq) ubiquinol oxidase 2, mitochondrial-like (A)	PREDICTED: ubiquinol oxidase 2, mitochondrial-like [Ipomoea nil]	RecName: Full=Ubiquinol oxidase 2, mitochondrial; EC=1.10.3.11; AltName: Full=Alternative oxidase 2; Flags: Precursor;	SubName: Full=Mitochondrial alternative oxidase 1a {ECO:0000313|EMBL:AUB29350.1};	--	GO:0016021,integral component of membrane; GO:0005743,mitochondrial inner membrane; GO:0070469,respiratory chain; GO:0009916,alternative oxidase activity; GO:0046872,metal ion binding; GO:0102721,ubiquinol:oxygen oxidoreductase activity	Alternative oxidase
Cluster-7319.14747	5.92	8.41	3.85	1.3	1.25	0.81	-2.51157	2.25866e-05	0.00247589	down	K00696 sucrose-phosphate synthase [EC:2.4.1.14] | (RefSeq) probable sucrose-phosphate synthase 4 (A)	PREDICTED: probable sucrose-phosphate synthase 4 isoform X1 [Ipomoea nil]	RecName: Full=Probable sucrose-phosphate synthase 4; EC=2.4.1.14; AltName: Full=Sucrose phosphate synthase 4F; Short=AtSPS4F; AltName: Full=UDP-glucose-fructose-phosphate glucosyltransferase;	SubName: Full=probable sucrose-phosphate synthase 4 {ECO:0000313|RefSeq:XP_016508778.1};	Glycosyltransferase	GO:0005886,plasma membrane; GO:0016157,sucrose synthase activity; GO:0046524,sucrose-phosphate synthase activity; GO:0005986,sucrose biosynthetic process	Fungal protein of unknown function (DUF1752)
Cluster-7319.7516	0.31	0.51	0.52	0	0	0	-6.25529	2.28736e-05	0.00250149	down	--	--	--	--	--	--	--
Cluster-7319.125490	6.49	8.03	6.86	2.67	3.14	3.9	-1.19824	2.29057e-05	0.00250149	down	K01193 beta-fructofuranosidase [EC:3.2.1.26] | (RefSeq) LOC109747879; beta-fructofuranosidase, insoluble isoenzyme 3-like (A)	PREDICTED: UPF0481 protein At3g47200-like [Ipomoea nil]	RecName: Full=UPF0481 protein At3g47200;	SubName: Full=Uncharacterized protein {ECO:0000313|EMBL:CAN82114.1};	--	GO:0016021,integral component of membrane; GO:0005886,plasma membrane	Plant protein of unknown function
Cluster-7319.93891	1573.75	1236.46	1217.21	551.14	889.55	628.38	-1.0361	2.29306e-05	0.00250149	down	--	PREDICTED: uncharacterized protein LOC107010476 [Solanum pennellii]	--	SubName: Full=Uncharacterized protein {ECO:0000313|EnsemblPlants:Solyc01g100770.2.1};	--	--	Protein of unknown function, DUF538
Cluster-7319.166800	0.7	2.48	3.63	0	0	0	-6.47597	2.34803e-05	0.00255736	down	--	--	--	--	--	--	--
Cluster-7319.155427	16.59	21.99	8.74	5.23	5.77	3.42	-1.78635	2.37557e-05	0.00258322	down	K03676 glutaredoxin 3 | (RefSeq) glutaredoxin-C11-like (A)	unnamed protein product [Coffea canephora]	RecName: Full=Glutaredoxin-C11; Short=AtGrxC11; AltName: Full=Protein ROXY 4;	SubName: Full=Uncharacterized protein {ECO:0000313|EMBL:CDP03538.1};	Glutaredoxin and related proteins	GO:0005737,cytoplasm; GO:0009055,electron transfer activity; GO:0015035,protein disulfide oxidoreductase activity; GO:0045454,cell redox homeostasis	Glutaredoxin
Cluster-7319.79451	32.64	20.73	23.37	12.85	13.11	9.73	-1.17376	2.38089e-05	0.00258487	down	K17871 NADH:ubiquinone reductase (non-electrogenic) [EC:1.6.5.9] | (RefSeq) external alternative NAD(P)H-ubiquinone oxidoreductase B2, mitochondrial-like (A)	PREDICTED: external alternative NAD(P)H-ubiquinone oxidoreductase B2, mitochondrial-like [Ipomoea nil]	RecName: Full=External alternative NAD(P)H-ubiquinone oxidoreductase B3, mitochondrial; EC=1.6.5.9; AltName: Full=External alternative NADH dehydrogenase NDB3; AltName: Full=NADH:ubiquinone reductase (non-electrogenic) NDB3; Flags: Precursor;	SubName: Full=Putative external alternative NAD(P)H-ubiquinone oxidoreductase B2, mitochondrial-like {ECO:0000313|EMBL:JAP33139.1};	NADH-dehydrogenase (ubiquinone)	GO:0005743,mitochondrial inner membrane; GO:0005758,mitochondrial intermembrane space; GO:0005739,mitochondrion; GO:0005777,peroxisome; GO:0005509,calcium ion binding; GO:0016491,oxidoreductase activity; GO:0055114,oxidation-reduction process	Pyridine nucleotide-disulphide oxidoreductase
Cluster-7319.112969	122.13	134.01	100.83	61.04	51.86	73.02	-1.03287	2.42379e-05	0.00262305	down	--	--	--	--	--	--	--
Cluster-7319.157322	5.93	2.27	2.18	0.16	1.06	0.22	-2.93674	2.4468e-05	0.00264375	down	K03327 multidrug resistance protein, MATE family | (RefSeq) protein DETOXIFICATION 55 (A)	PREDICTED: protein DETOXIFICATION 55 [Ipomoea nil]	RecName: Full=Protein DETOXIFICATION 55 {ECO:0000303|PubMed:11739388}; Short=AtDTX55 {ECO:0000303|PubMed:11739388}; AltName: Full=Multidrug and toxic compound extrusion protein 55 {ECO:0000305}; Short=MATE protein 55 {ECO:0000305}; AltName: Full=Protein NOVEL ION CARRIER 3 {ECO:0000303|Ref.1}; Short=Protein NIC3 {ECO:0000303|Ref.1};	RecName: Full=Protein DETOXIFICATION {ECO:0000256|RuleBase:RU004914}; AltName: Full=Multidrug and toxic compound extrusion protein {ECO:0000256|RuleBase:RU004914};	Uncharacterized membrane protein, predicted efflux pump	GO:0016021,integral component of membrane; GO:0015297,antiporter activity; GO:0015238,drug transmembrane transporter activity; GO:0006855,drug transmembrane transport	MatE
Cluster-7319.64436	2.68	2.6	2.75	0.46	0.49	0.2	-2.85733	2.54542e-05	0.00274431	down	--	--	--	--	--	--	--
Cluster-7319.37725	3.99	4.15	4.35	1.3	1.53	1.59	-1.56124	2.54795e-05	0.00274431	down	--	--	--	--	--	--	--
Cluster-7319.83053	0.37	0.49	0.64	0.02	0	0	-5.81861	2.58202e-05	0.00277661	down	K00599 methyltransferase-like protein 6 [EC:2.1.1.-] | (RefSeq) methyltransferase-like protein 6 (A)	PREDICTED: methyltransferase-like protein 6 [Ipomoea nil]	--	SubName: Full=Uncharacterized protein {ECO:0000313|EnsemblPlants:PGSC0003DMT400006613};	Predicted methyltransferase	--	--
Cluster-7319.138678	1.07	1.93	2.35	0.21	0.15	0.08	-3.64292	2.59955e-05	0.00279105	down	--	PREDICTED: GDSL esterase/lipase 7-like [Ipomoea nil]	RecName: Full=GDSL esterase/lipase 7; EC=3.1.1.-; AltName: Full=Extracellular lipase 7; Flags: Precursor;	SubName: Full=GDSL esterase/lipase 7-like {ECO:0000313|RefSeq:XP_010261310.1};	--	GO:0005576,extracellular region; GO:0016298,lipase activity; GO:0016042,lipid catabolic process	--
Cluster-7319.157086	1.21	2.84	0.67	0	0.11	0.17	-4.17284	2.63674e-05	0.00282374	down	--	PREDICTED: uncharacterized protein At2g29880-like isoform X1 [Ipomoea nil]	--	SubName: Full=uncharacterized protein At2g29880-like {ECO:0000313|RefSeq:XP_016667679.1};	--	GO:0016021,integral component of membrane	Myb/SANT-like DNA-binding domain
Cluster-7319.27036	2.76	3.95	2.79	7.64	11.47	6.48	1.37309	2.63831e-05	0.00282374	up	K10393 kinesin family member 2/24 | (RefSeq) kinesin-13A-like (A)	uncharacterized protein LOC105180271 [Sesamum indicum]	RecName: Full=Putative ribonuclease H protein At1g65750; EC=3.1.26.4;	SubName: Full=uncharacterized protein LOC104219482 {ECO:0000313|RefSeq:XP_009768473.1};	FOG: Reverse transcriptase	GO:0046872,metal ion binding; GO:0003676,nucleic acid binding; GO:0004523,RNA-DNA hybrid ribonuclease activity	Reverse transcriptase (RNA-dependent DNA polymerase)
Cluster-7319.41631	1.28	2.22	1.92	0.11	0.37	0.6	-2.39601	2.6777e-05	0.0028614	down	--	--	--	--	--	--	--
Cluster-7319.6311	2.26	2.35	3.1	0.23	0	0.25	-4.09175	2.69549e-05	0.00287588	down	--	--	--	--	--	--	--
Cluster-7319.109733	55.71	68.58	67.23	27.36	28.11	41.25	-1.05932	2.75849e-05	0.00293471	down	--	PREDICTED: pre-mRNA-splicing factor CWC25 homolog isoform X4 [Ipomoea nil]	--	SubName: Full=Uncharacterized protein {ECO:0000313|EMBL:PIN20900.1};	Uncharacterized conserved protein	--	--
Cluster-7319.82872	1.64	1.35	0.62	0.32	0.22	0.39	-2.02284	2.75926e-05	0.00293471	down	K13457 disease resistance protein RPM1 | (RefSeq) disease resistance protein RPM1-like (A)	PREDICTED: uncharacterized protein LOC109184352 [Ipomoea nil]	--	SubName: Full=Uncharacterized protein {ECO:0000313|EMBL:CAN79562.1};	FOG: Transposon-encoded proteins with TYA, reverse transcriptase, integrase domains in various combinations	GO:0003676,nucleic acid binding; GO:0004523,RNA-DNA hybrid ribonuclease activity; GO:0015074,DNA integration	Reverse transcriptase (RNA-dependent DNA polymerase)
Cluster-7319.64904	17.7	9.61	12.28	3.91	5.03	6.6	-1.42094	2.7831e-05	0.00295543	down	K19747 BAHD acyltransferase [EC:2.3.1.-] | (RefSeq) BAHD acyltransferase DCR (A)	PREDICTED: uncharacterized acetyltransferase At3g50280-like [Ipomoea nil]	RecName: Full=Uncharacterized acetyltransferase At3g50280; EC=2.3.1.-;	SubName: Full=uncharacterized acetyltransferase At3g50280-like {ECO:0000313|RefSeq:XP_016479257.1};	--	GO:0016747,transferase activity, transferring acyl groups other than amino-acyl groups	Transferase family
Cluster-7319.113375	16.48	11.26	8.68	4.5	5.63	4.31	-1.40516	2.87488e-05	0.00304814	down	K05953 nicotianamine synthase [EC:2.5.1.43] | (RefSeq) nicotianamine synthase-like (A)	PREDICTED: nicotianamine synthase-like [Ipomoea nil]	RecName: Full=Nicotianamine synthase; EC=2.5.1.43; AltName: Full=Chloronerva; AltName: Full=S-adenosyl-L-methionine:S-adenosyl-L-methionine:S-adenosyl-methionine 3-amino-3-carboxypropyltransferase;	SubName: Full=nicotianamine synthase {ECO:0000313|RefSeq:XP_016488738.1};	--	GO:0030410,nicotianamine synthase activity; GO:0030418,nicotianamine biosynthetic process	Nicotianamine synthase protein
Cluster-7319.134773	22.82	4.73	4.72	1.51	1.96	0.23	-3.21595	2.88256e-05	0.00305152	down	K13448 calcium-binding protein CML | (RefSeq) probable calcium-binding protein CML41 (A)	PREDICTED: LOW QUALITY PROTEIN: probable calcium-binding protein CML41 [Ipomoea nil]	RecName: Full=Probable calcium-binding protein CML41; AltName: Full=Calmodulin-like protein 41;	SubName: Full=Uncharacterized protein {ECO:0000313|EnsemblPlants:PGSC0003DMT400059024};	Calmodulin and related proteins (EF-Hand superfamily)	GO:0005509,calcium ion binding	EF-hand domain pair
Cluster-7319.75195	31.67	34.74	43.9	10.33	13.36	12.06	-1.77575	2.95366e-05	0.00312192	down	--	--	--	--	--	--	--
Cluster-7319.163955	2.74	4.5	6.34	0	0.46	0.8	-3.52651	3.03752e-05	0.00320557	down	--	--	--	--	--	--	--
Cluster-7319.41802	0.46	0.1	0.81	0	0	0	-6.55462	3.06446e-05	0.00322899	down	K20826 RNA polymerase II-associated protein 1 | (RefSeq) transcriptional elongation regulator MINIYO (A)	PREDICTED: uncharacterized protein LOC105957806 [Erythranthe guttata]	RecName: Full=Transcriptional elongation regulator MINIYO {ECO:0000303|PubMed:21620701};	SubName: Full=Uncharacterized protein {ECO:0000313|EMBL:EYU37998.1};	Uncharacterized conserved protein	GO:0005737,cytoplasm; GO:0005634,nucleus; GO:0030154,cell differentiation; GO:0006355,regulation of transcription, DNA-templated; GO:0006366,transcription by RNA polymerase II	--
Cluster-7319.87985	7.98	8.79	14.78	4.93	4.51	3.31	-1.36154	3.0732e-05	0.00323318	down	K13415 protein brassinosteroid insensitive 1 [EC:2.7.10.1 2.7.11.1] | (RefSeq) uncharacterized protein LOC103413440 isoform X1 (A)	PREDICTED: squamosa promoter-binding protein 1 [Ipomoea nil]	RecName: Full=Squamosa promoter-binding protein 1;	RecName: Full=Squamosa promoter-binding-like protein {ECO:0000256|PIRNR:PIRNR037575};	--	GO:0005634,nucleus; GO:0003677,DNA binding; GO:0003700,DNA-binding transcription factor activity; GO:0046872,metal ion binding; GO:0009908,flower development; GO:0006351,transcription, DNA-templated	SBP domain
Cluster-7319.72223	62.78	25.46	51.37	102.51	235.75	129.01	1.65871	3.09615e-05	0.0032523	up	--	unnamed protein product [Coffea canephora]	--	SubName: Full=Uncharacterized protein {ECO:0000313|EMBL:CDP10660.1};	--	GO:0004867,serine-type endopeptidase inhibitor activity	Potato type II proteinase inhibitor family
Cluster-7319.30461	1.53	0.57	1.11	9.22	3.77	2.63	2.21562	3.12586e-05	0.00327844	up	--	--	--	--	--	--	--
Cluster-7319.127756	23.05	22.56	18.63	7.35	10.86	3.12	-1.65538	3.13806e-05	0.00328616	down	--	PREDICTED: uncharacterized protein LOC109152693 [Ipomoea nil]	--	SubName: Full=uncharacterized protein LOC104243975 {ECO:0000313|RefSeq:XP_009797566.1};	--	--	--
Cluster-7319.13609	1.25	1.31	3.78	0	0.24	0.08	-4.3514	3.15361e-05	0.00329737	down	--	PREDICTED: topless-related protein 4 isoform X2 [Solanum tuberosum]	RecName: Full=Protein TPR3 {ECO:0000303|PubMed:24336200}; AltName: Full=Aberrant spikelet and panicle1-related 1 {ECO:0000303|PubMed:22136599}; AltName: Full=Protein ASP1-RELATED 1 {ECO:0000303|PubMed:22136599}; Short=OsASPR1 {ECO:0000303|PubMed:22136599}; AltName: Full=Topless-related protein 1 {ECO:0000303|PubMed:26601214}; Short=OsTPR1 {ECO:0000303|PubMed:26601214}; AltName: Full=Topless-relat…	SubName: Full=Uncharacterized protein {ECO:0000313|EnsemblPlants:Solyc03g116750.2.1};	WD40 repeat-containing protein	GO:0006355,regulation of transcription, DNA-templated	--
Cluster-7319.166697	4.12	3.31	1.95	0.77	0.28	0.73	-2.46234	3.24246e-05	0.00338506	down	K08332 vacuolar protein 8 | (RefSeq) U-box domain-containing protein 44 (A)	PREDICTED: putative U-box domain-containing protein 42 [Ipomoea nil]	RecName: Full=Putative U-box domain-containing protein 42; EC=2.3.2.27; AltName: Full=Plant U-box protein 42; AltName: Full=RING-type E3 ubiquitin transferase PUB42 {ECO:0000305};	RecName: Full=RING-type E3 ubiquitin transferase {ECO:0000256|SAAS:SAAS00702733}; EC=2.3.2.27 {ECO:0000256|SAAS:SAAS00702733};	FOG: Armadillo/beta-catenin-like repeats	GO:0004842,ubiquitin-protein transferase activity	--
Cluster-7319.38995	3.17	0.96	1.17	0.36	0.16	0.24	-2.87455	3.33013e-05	0.00347125	down	--	PREDICTED: cation/H(+) antiporter 15-like isoform X1 [Nicotiana attenuata]	RecName: Full=Cation/H(+) antiporter 15; AltName: Full=Protein CATION/H+ EXCHANGER 15; Short=AtCHX15;	SubName: Full=Cationh(+) antiporter 15 {ECO:0000313|EMBL:OIT06869.1};	Predicted K+/H+-antiporter	GO:0012505,endomembrane system; GO:0016021,integral component of membrane; GO:0015299,solute:proton antiporter activity; GO:0015672,monovalent inorganic cation transport; GO:0006813,potassium ion transport; GO:0006885,regulation of pH	Sodium/hydrogen exchanger family
Cluster-7319.114002	2.12	2.21	1.81	5.46	5.74	4.49	1.29535	3.38088e-05	0.00351338	up	--	--	--	--	--	--	--
Cluster-7319.105492	0.7	0.93	1.12	0.18	0	0.07	-3.47691	3.42422e-05	0.00354756	down	K23280 rhamnogalacturonan I rhamnosyltransferase [EC:2.4.1.351] | (RefSeq) uncharacterized protein LOC101257103 isoform X1 (A)	uncharacterized protein LOC109834566 [Asparagus officinalis]	--	SubName: Full=uncharacterized protein LOC104596929 {ECO:0000313|RefSeq:XP_010256546.1};	FOG: Transposon-encoded proteins with TYA, reverse transcriptase, integrase domains in various combinations	--	gag-polypeptide of LTR copia-type
Cluster-7319.112604	0.76	4.26	3.15	0	0.32	0.25	-3.90797	3.46034e-05	0.00357953	down	--	--	--	--	--	--	--
Cluster-7319.52423	8.67	14	13.41	0	0.84	2.59	-3.52277	3.4673e-05	0.00358128	down	--	PREDICTED: wall-associated receptor kinase-like 8 [Ipomoea nil]	--	SubName: Full=Uncharacterized protein {ECO:0000313|EMBL:EMJ27533.1}; Flags: Fragment;	--	GO:0016021,integral component of membrane; GO:0005524,ATP binding; GO:0030247,polysaccharide binding; GO:0004674,protein serine/threonine kinase activity	--
Cluster-7319.76089	190.69	189.13	159.59	93.46	116.3	64.63	-1.03922	3.55387e-05	0.00366513	down	K20855 beta-1,3-galactosyltransferase 1/2/3/4/5/7/8 [EC:2.4.1.-] | (RefSeq) probable beta-1,3-galactosyltransferase 2 (A)	PREDICTED: uncharacterized protein LOC109242030 [Nicotiana attenuata]	--	SubName: Full=uncharacterized protein LOC104229610 {ECO:0000313|RefSeq:XP_009780570.1};	--	--	Senescence regulator
Cluster-7319.69915	11.3	9.28	7.97	4.87	4.54	2.97	-1.26724	3.57089e-05	0.0036771	down	K12848 U4/U6.U5 tri-snRNP component SNU23 | (RefSeq) zinc finger matrin-type protein 2 isoform X1 (A)	PREDICTED: heavy metal-associated isoprenylated plant protein 30-like [Ipomoea nil]	RecName: Full=Heavy metal-associated isoprenylated plant protein 30 {ECO:0000303|PubMed:21072340, ECO:0000303|PubMed:23368984}; Short=AtHIP30 {ECO:0000303|PubMed:21072340, ECO:0000303|PubMed:23368984}; AltName: Full=Protein NPCC11 {ECO:0000312|EMBL:AEC06738.1}; Flags: Precursor;	SubName: Full=Uncharacterized protein {ECO:0000313|EMBL:KCW72634.1};	Copper chaperone	GO:0005737,cytoplasm; GO:0046914,transition metal ion binding; GO:0046916,cellular transition metal ion homeostasis; GO:0030001,metal ion transport	Heavy-metal-associated domain
Cluster-7319.67213	1.36	1.93	3.29	0.08	0.09	0.37	-3.69529	3.6488e-05	0.00374255	down	K00630 glycerol-3-phosphate O-acyltransferase [EC:2.3.1.15] | (RefSeq) glycerol-3-phosphate acyltransferase, chloroplastic-like (A)	PREDICTED: glycerol-3-phosphate acyltransferase, chloroplastic-like [Ipomoea nil]	RecName: Full=Glycerol-3-phosphate acyltransferase, chloroplastic; Short=GPAT; EC=2.3.1.15; Flags: Precursor;	RecName: Full=Glycerol-3-phosphate acyltransferase, chloroplastic {ECO:0000256|PIRNR:PIRNR000431}; Short=GPAT {ECO:0000256|PIRNR:PIRNR000431}; EC=2.3.1.15 {ECO:0000256|PIRNR:PIRNR000431};	--	GO:0009570,chloroplast stroma; GO:0004366,glycerol-3-phosphate O-acyltransferase activity; GO:0102420,sn-1-glycerol-3-phosphate C16:0-DCA-CoA acyl transferase activity; GO:0016024,CDP-diacylglycerol biosynthetic process	--
Cluster-7319.47883	1.7	1.03	1.84	0.06	0	0.21	-4.13419	3.65097e-05	0.00374255	down	--	hypothetical protein SOVF_211200, partial [Spinacia oleracea]	--	SubName: Full=Uncharacterized protein {ECO:0000313|EMBL:KNA03227.1}; Flags: Fragment;	--	GO:0003677,DNA binding; GO:0046983,protein dimerization activity	BED zinc finger
Cluster-7319.77582	22.31	27.68	23.62	10.68	7.87	9.16	-1.51312	3.68797e-05	0.00377479	down	--	--	--	--	--	--	--
Cluster-7319.113564	44.4	19.79	26.93	10.33	10.46	6.62	-1.82978	3.71359e-05	0.00379529	down	K20718 LRR receptor-like serine/threonine-protein kinase ERECTA [EC:2.7.11.1] | (RefSeq) LRR receptor-like serine/threonine-protein kinase ERECTA (A)	PREDICTED: probable LRR receptor-like serine/threonine-protein kinase At1g53430 isoform X1 [Ipomoea nil]	RecName: Full=Probable LRR receptor-like serine/threonine-protein kinase At1g53440; EC=2.7.11.1; Flags: Precursor;	SubName: Full=probable LRR receptor-like serine/threonine-protein kinase At1g53430 {ECO:0000313|RefSeq:XP_016472465.1};	--	GO:0016021,integral component of membrane; GO:0005886,plasma membrane; GO:0005524,ATP binding; GO:0004674,protein serine/threonine kinase activity	Leucine rich repeat
Cluster-7319.99991	52.22	104.79	60.11	27.91	31.67	34.71	-1.2803	3.7828e-05	0.00385961	down	--	PREDICTED: uncharacterized protein LOC109186754 [Ipomoea nil]	--	SubName: Full=Uncharacterized protein {ECO:0000313|EMBL:CBI31667.3};	--	--	--
Cluster-7319.75175	45.41	21.17	21.92	6.46	9.56	13.19	-1.6798	3.78789e-05	0.00385961	down	--	PREDICTED: sigma factor binding protein 1, chloroplastic [Ipomoea nil]	RecName: Full=Sigma factor binding protein 2, chloroplastic; Short=Sigma factor binding protein II; AltName: Full=VQ motif-containing protein 16 {ECO:0000303|PubMed:22535423}; Short=AtVQ16 {ECO:0000303|PubMed:22535423}; Flags: Precursor;	SubName: Full=Uncharacterized protein {ECO:0000313|EMBL:OIT02697.1};	--	GO:0009507,chloroplast; GO:0005634,nucleus; GO:0051091,positive regulation of DNA-binding transcription factor activity	VQ motif
Cluster-7319.78074	6.47	5.79	17.54	3.94	1.25	1.96	-2.1049	3.8487e-05	0.00391571	down	K03013 DNA-directed RNA polymerases I, II, and III subunit RPABC1 | (RefSeq) DNA-directed RNA polymerase V subunit 5C-like (A)	uncharacterized protein LOC110796059 [Spinacia oleracea]	--	SubName: Full=uncharacterized protein LOC106754688 {ECO:0000313|RefSeq:XP_014492229.1};	--	--	Transposase family tnp2
Cluster-7319.73725	64.79	29.01	41.52	9.49	19.19	18.08	-1.61449	3.85959e-05	0.00392091	down	--	PREDICTED: wall-associated receptor kinase-like 1 [Ipomoea nil]	RecName: Full=Wall-associated receptor kinase 5; EC=2.7.11.-; Flags: Precursor;	SubName: Full=Uncharacterized protein {ECO:0000313|EMBL:EMJ27533.1}; Flags: Fragment;	--	GO:0016021,integral component of membrane; GO:0005524,ATP binding; GO:0005509,calcium ion binding; GO:0030247,polysaccharide binding; GO:0004674,protein serine/threonine kinase activity; GO:0007166,cell surface receptor signaling pathway	Wall-associated kinase
Cluster-7319.137458	0.85	0.31	2.05	0	0	0.08	-5.45573	3.91257e-05	0.00396881	down	--	--	--	--	--	--	--
Cluster-7319.52856	9.73	9.72	11.62	1.84	3	5.53	-1.64646	3.99206e-05	0.00403739	down	K09753 cinnamoyl-CoA reductase [EC:1.2.1.44] | (RefSeq) cinnamoyl-CoA reductase 1-like (A)	PREDICTED: cinnamoyl-CoA reductase 2 [Ipomoea nil]	RecName: Full=Cinnamoyl-CoA reductase 2; Short=AtCCR2; EC=1.2.1.44;	SubName: Full=cinnamoyl-CoA reductase 1-like {ECO:0000313|RefSeq:XP_016473459.1};	Flavonol reductase/cinnamoyl-CoA reductase	GO:0016621,cinnamoyl-CoA reductase activity; GO:0050662,coenzyme binding; GO:0007623,circadian rhythm; GO:0006952,defense response; GO:0042754,negative regulation of circadian rhythm; GO:0009699,phenylpropanoid biosynthetic process; GO:0009409,response to cold	NAD dependent epimerase/dehydratase family
Cluster-7319.99182	1.28	0.73	1.31	6.45	2.54	10.07	2.45285	4.02847e-05	0.00406816	up	--	PREDICTED: uncharacterized protein LOC104602705 [Nelumbo nucifera]	--	SubName: Full=uncharacterized protein LOC104602705 {ECO:0000313|RefSeq:XP_010264784.1};	--	--	--
Cluster-7319.80220	2.43	0.26	1.04	7	5.08	10.4	2.5103	4.04074e-05	0.00407165	up	K13418 somatic embryogenesis receptor kinase 1 [EC:2.7.10.1 2.7.11.1] | (RefSeq) somatic embryogenesis receptor kinase 2-like (A)	PREDICTED: somatic embryogenesis receptor kinase 4 isoform X5 [Brassica rapa]	RecName: Full=LRR receptor kinase BAK1 {ECO:0000305}; EC=2.7.11.1 {ECO:0000305}; AltName: Full=BRI1-associated receptor kinase 1 homolog {ECO:0000305}; AltName: Full=Benzothiadiazole-induced SERK1 {ECO:0000305}; AltName: Full=Somatic embryogenesis receptor kinase 1 {ECO:0000305}; Flags: Precursor;	SubName: Full=BRI1-associated receptor kinase {ECO:0000313|EMBL:APA20217.1};	FOG: Leucine rich repeat	GO:0016021,integral component of membrane; GO:0005886,plasma membrane; GO:0005524,ATP binding; GO:0042803,protein homodimerization activity; GO:0004674,protein serine/threonine kinase activity; GO:0005102,signaling receptor binding; GO:0009742,brassinosteroid mediated signaling pathway; GO:0009729,detection of brassinosteroid stimulus	Leucine Rich repeats (2 copies)
Cluster-7319.92870	184.42	128.86	82	67.65	52.18	45.5	-1.32796	4.04721e-05	0.00407165	down	K14496 abscisic acid receptor PYR/PYL family | (RefSeq) abscisic acid receptor PYR1-like (A)	PREDICTED: abscisic acid receptor PYR1-like [Ipomoea nil]	RecName: Full=Abscisic acid receptor PYR1; AltName: Full=ABI1-binding protein 6; AltName: Full=Protein PYRABACTIN RESISTANCE 1; AltName: Full=Regulatory components of ABA receptor 11;	SubName: Full=Abscisic acid {ECO:0000313|EMBL:ALF96113.1};	--	GO:0005737,cytoplasm; GO:0005634,nucleus; GO:0005886,plasma membrane; GO:0010427,abscisic acid binding; GO:0042802,identical protein binding; GO:0042803,protein homodimerization activity; GO:0004864,protein phosphatase inhibitor activity; GO:0004872,NA; GO:0009738,abscisic acid-activated signaling pathway; GO:0080163,regulation of protein serine/threonine phosphatase activity	Polyketide cyclase / dehydrase and lipid transport
Cluster-7319.163260	2.28	4.69	6.37	0	0	0.25	-5.80469	4.0499e-05	0.00407165	down	--	--	--	--	--	--	--
Cluster-7319.29559	2.13	2.96	4.25	0.48	0.86	0.45	-2.45511	4.09594e-05	0.00411186	down	--	uncharacterized protein LOC105650170 [Jatropha curcas]	--	SubName: Full=Uncharacterized protein {ECO:0000313|EMBL:OAY45491.1};	--	GO:0003676,nucleic acid binding	zinc-binding in reverse transcriptase
Cluster-7319.121616	100.97	1.03	13.12	0.46	0.2	0.83	-6.3716	4.11619e-05	0.00412489	down	K14182 vetispiradiene synthase [EC:4.2.3.21] | (RefSeq) vetispiradiene synthase 1-like (A)	PREDICTED: vetispiradiene synthase 3-like [Ipomoea nil]	RecName: Full=Vetispiradiene synthase 1; EC=4.2.3.21;	SubName: Full=Uncharacterized protein {ECO:0000313|EnsemblPlants:PGSC0003DMT400070310};	--	GO:0005737,cytoplasm; GO:0000287,magnesium ion binding; GO:0034003,vetispiradiene synthase activity; GO:0016114,terpenoid biosynthetic process	Terpene synthase family, metal binding domain
Cluster-7319.73316	138	68.62	59	31.01	34.38	23.55	-1.71951	4.12107e-05	0.00412489	down	--	--	--	--	--	--	--
Cluster-7319.173571	2.78	0.88	2.74	0	0.15	0.32	-3.87778	4.13752e-05	0.00413527	down	--	--	--	--	--	--	--
Cluster-7319.142709	1.01	0.99	1.5	0.06	0	0	-5.70764	4.17051e-05	0.00416212	down	--	--	--	--	--	--	--
Cluster-7319.34532	0.65	0.2	0	1.52	10.67	6.74	4.44114	4.18393e-05	0.00416939	up	--	--	--	--	--	--	--
Cluster-7319.128225	1.91	0.21	2.32	0	0	0	-6.57422	4.19057e-05	0.00416989	down	K03006 DNA-directed RNA polymerase II subunit RPB1 [EC:2.7.7.6] | (RefSeq) LOW QUALITY PROTEIN: DNA-directed RNA polymerase II subunit 1-like (A)	Retrovirus-related Pol polyprotein from transposon TNT 1-94 [Cajanus cajan]	RecName: Full=Retrovirus-related Pol polyprotein from transposon RE2; AltName: Full=Retro element 2 {ECO:0000303|PubMed:10689195}; Short=AtRE2 {ECO:0000303|PubMed:10689195}; Includes: RecName: Full=Protease RE2; EC=3.4.23.-; Includes: RecName: Full=Reverse transcriptase RE2; EC=2.7.7.49; Includes: RecName: Full=Endonuclease RE2;	SubName: Full=Retrovirus-related Pol polyprotein from transposon TNT 1-94 {ECO:0000313|EMBL:KYP34010.1};	FOG: Transposon-encoded proteins with TYA, reverse transcriptase, integrase domains in various combinations	GO:0004190,aspartic-type endopeptidase activity; GO:0004519,endonuclease activity; GO:0046872,metal ion binding; GO:0003676,nucleic acid binding; GO:0003964,RNA-directed DNA polymerase activity; GO:0015074,DNA integration; GO:0006310,DNA recombination	Reverse transcriptase (RNA-dependent DNA polymerase)
Cluster-7319.100182	16.4	35.05	24.42	4.59	8.53	13.08	-1.57871	4.2206e-05	0.00419363	down	--	PREDICTED: uncharacterized protein LOC109187967 [Ipomoea nil]	--	SubName: Full=Uncharacterized protein {ECO:0000313|EnsemblPlants:PGSC0003DMT400070296};	--	GO:0005768,endosome; GO:0016021,integral component of membrane; GO:0005802,trans-Golgi network; GO:0048868,pollen tube development	--
Cluster-7319.28589	1.62	1.9	2.43	0.42	0.39	0.27	-2.5061	4.23518e-05	0.00420198	down	K00621 glucosamine-phosphate N-acetyltransferase [EC:2.3.1.4] | (RefSeq) glucosamine 6-phosphate N-acetyltransferase-like (A)	PREDICTED: glucosamine 6-phosphate N-acetyltransferase-like [Ipomoea nil]	RecName: Full=Glucosamine 6-phosphate N-acetyltransferase; EC=2.3.1.4 {ECO:0000269|PubMed:22329777}; AltName: Full=Glucose-6-phosphate acetyltransferase 1; Short=AtGNA1; AltName: Full=Phosphoglucosamine acetylase; AltName: Full=Phosphoglucosamine transacetylase; AltName: Full=Protein LIGNESCENS;	SubName: Full=Glucosamine 6-phosphate N-acetyltransferase {ECO:0000313|EMBL:PHT71612.1};	Glucosamine-phosphate N-acetyltransferase	GO:0005783,endoplasmic reticulum; GO:0005789,endoplasmic reticulum membrane; GO:0004343,glucosamine 6-phosphate N-acetyltransferase activity; GO:0006044,N-acetylglucosamine metabolic process; GO:0006048,UDP-N-acetylglucosamine biosynthetic process	Acetyltransferase (GNAT) family
Cluster-7319.71098	1.9	1.11	3	0.58	0.46	0.26	-2.2717	4.32676e-05	0.00427412	down	--	--	--	--	--	--	--
Cluster-7319.56222	93.68	41.69	45	11.06	29.05	16.88	-1.74546	4.3367e-05	0.00427772	down	K13449 pathogenesis-related protein 1 | (RefSeq) basic form of pathogenesis-related protein 1-like (A)	PREDICTED: basic form of pathogenesis-related protein 1-like [Ipomoea nil]	RecName: Full=Basic form of pathogenesis-related protein 1; Short=PRP 1; Flags: Precursor;	SubName: Full=Pathogenesis-related protein 1 {ECO:0000313|EMBL:AFJ93090.1};	Defense-related protein containing SCP domain	GO:0005576,extracellular region; GO:0006952,defense response; GO:0009607,response to biotic stimulus	Cysteine-rich secretory protein family
Cluster-7319.125415	2.83	3.53	3.41	0.78	1.3	0.67	-1.89102	4.36495e-05	0.00429935	down	K07200 5'-AMP-activated protein kinase, regulatory gamma subunit | (RefSeq) sucrose nonfermenting 4-like protein (A)	PREDICTED: sucrose nonfermenting 4-like protein [Ipomoea nil]	RecName: Full=Sucrose nonfermenting 4-like protein; Short=SNF4; AltName: Full=CBS domain-containing protein CBSCBS3; AltName: Full=SNF1-related protein kinase regulatory subunit betagamma; Short=AKIN subunit betagamma; Short=AKINbetagamma;	SubName: Full=sucrose nonfermenting 4-like protein isoform X2 {ECO:0000313|RefSeq:XP_016485000.1, ECO:0000313|RefSeq:XP_016485001.1};	--	GO:0005737,cytoplasm; GO:0005634,nucleus; GO:0030295,protein kinase activator activity; GO:0019887,protein kinase regulator activity; GO:0004674,protein serine/threonine kinase activity; GO:0005975,carbohydrate metabolic process; GO:0042149,cellular response to glucose starvation; GO:0000266,mitochondrial fission; GO:0016559,peroxisome fission; GO:0009859,pollen hydration; GO:0046777,protein auto…	--
Cluster-7319.129004	134.44	103.38	102.06	61.52	52.79	53.47	-1.17902	4.41003e-05	0.00433747	down	--	--	--	--	--	--	--
Cluster-7319.7036	8.45	11.56	1.97	0.47	1.66	0.79	-2.99631	4.46333e-05	0.00438355	down	K09060 plant G-box-binding factor | (RefSeq) bZIP transcription factor 16-like isoform X1 (A)	PREDICTED: basic leucine zipper 43-like [Ipomoea nil]	RecName: Full=Basic leucine zipper 43 {ECO:0000303|PubMed:11906833}; Short=AtbZIP43 {ECO:0000303|PubMed:11906833}; Short=bZIP protein 43 {ECO:0000303|PubMed:11906833};	SubName: Full=Uncharacterized protein {ECO:0000313|EMBL:KZN06702.1};	--	GO:0005634,nucleus; GO:0003677,DNA binding; GO:0003700,DNA-binding transcription factor activity; GO:0006351,transcription, DNA-templated	bZIP transcription factor
Cluster-7319.121467	2.11	2.49	2.35	0	0	0.41	-4.19208	4.51548e-05	0.00442836	down	--	--	--	--	--	--	--
Cluster-7319.174707	18.07	4.46	11.05	2.75	2.82	1.75	-2.27607	4.5343e-05	0.00444041	down	K16465 centrin-1 | (RefSeq) calcium-binding protein KIC (A)	PREDICTED: calcium-binding protein KIC-like [Nicotiana tabacum]	RecName: Full=Calcium-binding protein KIC; AltName: Full=KCBP-interacting calcium-binding protein;	SubName: Full=calcium-binding protein KIC-like {ECO:0000313|RefSeq:XP_016476255.1};	Ca2+-binding protein (centrin/caltractin), EF-Hand superfamily protein	GO:0005509,calcium ion binding; GO:0010091,trichome branching	EF-hand domain pair
Cluster-7319.99462	51.27	65.69	46.86	119.38	86.46	158.61	1.09677	4.5926e-05	0.00449104	up	K01778 diaminopimelate epimerase [EC:5.1.1.7] | (RefSeq) diaminopimelate epimerase, chloroplastic (A)	hypothetical protein T459_22468 [Capsicum annuum]	RecName: Full=Diaminopimelate epimerase, chloroplastic; Short=DAP epimerase; EC=5.1.1.7; Flags: Precursor;	SubName: Full=Uncharacterized protein {ECO:0000313|EMBL:PHT71683.1};	--	GO:0009507,chloroplast; GO:0009570,chloroplast stroma; GO:0005829,cytosol; GO:0008837,diaminopimelate epimerase activity; GO:0009089,lysine biosynthetic process via diaminopimelate	--
Cluster-7319.120571	4.46	3.27	4.8	1.47	1	1.13	-1.86404	4.6458e-05	0.00453653	down	K00549 5-methyltetrahydropteroyltriglutamate--homocysteine methyltransferase [EC:2.1.1.14] | (RefSeq) 5-methyltetrahydropteroyltriglutamate-- homocysteine methyltransferase 2 (A)	PREDICTED: F-box protein At2g02240-like [Ipomoea nil]	RecName: Full=5-methyltetrahydropteroyltriglutamate--homocysteine methyltransferase 2; EC=2.1.1.14; AltName: Full=Cobalamin-independent methionine synthase 2; Short=AtMS2;	SubName: Full=Uncharacterized protein {ECO:0000313|EMBL:CDP04244.1};	Methionine synthase II (cobalamin-independent)	GO:0048046,apoplast; GO:0009507,chloroplast; GO:0009941,chloroplast envelope; GO:0005829,cytosol; GO:0005886,plasma membrane; GO:0009506,plasmodesma; GO:0003871,5-methyltetrahydropteroyltriglutamate-homocysteine S-methyltransferase activity; GO:0008705,methionine synthase activity; GO:0008270,zinc ion binding; GO:0050667,homocysteine metabolic process; GO:0046686,response to cadmium ion; GO:00096…	--
Cluster-7319.106157	25.17	46.9	27.83	19.13	8.83	8.3	-1.50731	4.70194e-05	0.00458476	down	K20715 phototropin [EC:2.7.11.1] | (RefSeq) phototropin-1 (A)	PREDICTED: phototropin-1 isoform X2 [Ipomoea nil]	RecName: Full=Phototropin-1; EC=2.7.11.1; AltName: Full=Non-phototropic hypocotyl protein 1; AltName: Full=Root phototropism protein 1;	SubName: Full=Putative LOV domain-containing protein {ECO:0000313|EMBL:AML78411.1};	--	GO:0009986,cell surface; GO:0005737,cytoplasm; GO:0009898,cytoplasmic side of plasma membrane; GO:0005634,nucleus; GO:0005773,vacuole; GO:0005524,ATP binding; GO:0009882,blue light photoreceptor activity; GO:0010181,FMN binding; GO:0042802,identical protein binding; GO:0016301,kinase activity; GO:0003729,mRNA binding; GO:0000155,phosphorelay sensor kinase activity; GO:0004672,protein kinase activ…	PAS domain
Cluster-7319.118469	143.01	47.84	125.08	17.29	17.6	44.56	-2.08554	4.72634e-05	0.00460195	down	K05391 cyclic nucleotide gated channel, plant | (RefSeq) cyclic nucleotide-gated ion channel 1-like (A)	PREDICTED: wall-associated receptor kinase-like 1 [Ipomoea nil]	RecName: Full=Wall-associated receptor kinase-like 9; EC=2.7.11.-; Flags: Precursor;	SubName: Full=Kinase-like protein {ECO:0000313|EMBL:ACN87667.1}; Flags: Fragment;	--	GO:0016021,integral component of membrane; GO:0005886,plasma membrane; GO:0005524,ATP binding; GO:0005509,calcium ion binding; GO:0030247,polysaccharide binding; GO:0004674,protein serine/threonine kinase activity; GO:0007166,cell surface receptor signaling pathway	Protein tyrosine kinase
Cluster-7319.129471	1.11	1.5	2.49	0.16	0.18	0.37	-2.92038	4.81924e-05	0.00468569	down	--	PREDICTED: uncharacterized protein LOC4333426 [Oryza sativa Japonica Group]	--	SubName: Full=Serine protease HTRA2, mitochondrial {ECO:0000313|EMBL:JAT56593.1}; Flags: Fragment;	--	GO:0008233,peptidase activity	Trypsin-like peptidase domain
Cluster-7319.10599	0.97	0.59	2.16	0	0	0.07	-5.85106	4.86016e-05	0.00471873	down	--	--	--	--	--	--	--
Cluster-7319.63012	10.24	0.72	2.28	0.57	0.28	0.36	-3.54735	4.89482e-05	0.0047456	down	K00521 ferric-chelate reductase [EC:1.16.1.7] | (RefSeq) ferric reduction oxidase 7, chloroplastic-like (A)	PREDICTED: NAC domain-containing protein 35-like [Ipomoea nil]	RecName: Full=NAC domain-containing protein 22 {ECO:0000303|PubMed:15029955}; Short=ONAC022 {ECO:0000303|PubMed:15029955};	SubName: Full=Uncharacterized protein {ECO:0000313|EMBL:CDP19985.1};	--	GO:0005634,nucleus; GO:0043565,sequence-specific DNA binding; GO:1901002,positive regulation of response to salt stress; GO:1902584,positive regulation of response to water deprivation; GO:0045893,positive regulation of transcription, DNA-templated; GO:0006351,transcription, DNA-templated	No apical meristem (NAM) protein
Cluster-7319.81713	40.47	62.09	54.83	19.45	27.89	27.5	-1.15581	4.93397e-05	0.00477675	down	K12483 EH domain-containing protein 1 | (Kazusa) Lj4g3v0120370.1; - (A)	eh domain-containing protein 1-like [Trifolium pratense]	RecName: Full=EH domain-containing protein 2 {ECO:0000303|PubMed:18547399}; Short=AtEHD2 {ECO:0000303|PubMed:18547399}; EC=3.6.5.2 {ECO:0000255|PROSITE-ProRule:PRU00758};	SubName: Full=Putative ovule protein {ECO:0000313|EMBL:JAP12089.1}; Flags: Fragment;	Endocytosis/signaling protein EHD1	GO:0005737,cytoplasm; GO:0010008,endosome membrane; GO:0043231,intracellular membrane-bounded organelle; GO:0016020,membrane; GO:0005634,nucleus; GO:0005886,plasma membrane; GO:0009506,plasmodesma; GO:0005509,calcium ion binding; GO:0005525,GTP binding; GO:0016787,hydrolase activity; GO:0006897,endocytosis; GO:0051260,protein homooligomerization; GO:0032956,regulation of actin cytoskeleton organi…	Cytoskeletal-regulatory complex EF hand
Cluster-7319.116124	9.3	18.81	18.81	2.4	4.41	7.44	-1.77364	4.97176e-05	0.00480648	down	--	--	--	--	--	--	--
Cluster-7319.57159	8.82	11.59	14.23	4.63	4.62	5.61	-1.28391	5.02114e-05	0.00484733	down	--	--	--	--	--	--	--
Cluster-7319.154125	1.53	1.28	2.31	0.15	0.37	0.51	-2.39553	5.06595e-05	0.0048808	down	--	--	--	--	--	--	--
Cluster-7319.125729	1.3	2.73	3.91	0.22	0.47	0.49	-2.8115	5.07017e-05	0.0048808	down	K13126 polyadenylate-binding protein | (RefSeq) polyadenylate-binding protein 8-like (A)	polyadenylate-binding protein 8-like [Manihot esculenta]	RecName: Full=Polyadenylate-binding protein 2; Short=PABP-2; Short=Poly(A)-binding protein 2;	RecName: Full=Polyadenylate-binding protein {ECO:0000256|RuleBase:RU362004}; Short=PABP {ECO:0000256|RuleBase:RU362004};	Polyadenylate-binding protein (RRM superfamily)	GO:0005829,cytosol; GO:0005634,nucleus; GO:0003729,mRNA binding; GO:0003743,translation initiation factor activity; GO:0000184,nuclear-transcribed mRNA catabolic process, nonsense-mediated decay; GO:1900151,regulation of nuclear-transcribed mRNA catabolic process, deadenylation-dependent decay; GO:0060211,regulation of nuclear-transcribed mRNA poly(A) tail shortening; GO:0006446,regulation of tra…	RNA recognition motif. (a.k.a. RRM, RBD, or RNP domain)
Cluster-7319.40602	0.63	0.89	1.77	0	0	0.06	-5.76884	5.07874e-05	0.00488213	down	--	--	--	--	Uncharacterized conserved protein	--	--
Cluster-7319.106849	309.56	315.2	266.62	165.73	88.61	170.97	-1.1234	5.09755e-05	0.00489329	down	K08245 phytepsin [EC:3.4.23.40] | (RefSeq) aspartic proteinase-like (A)	Aspartic peptidase [Trema orientalis]	RecName: Full=Aspartic proteinase A1; EC=3.4.23.-; Flags: Precursor;	SubName: Full=Aspartic proteinase {ECO:0000313|EMBL:OIT26802.1};	Aspartyl protease	GO:0005829,cytosol; GO:0009506,plasmodesma; GO:0005773,vacuole; GO:0004190,aspartic-type endopeptidase activity; GO:0004175,endopeptidase activity; GO:0006629,lipid metabolic process; GO:0030163,protein catabolic process; GO:0006508,proteolysis; GO:0009735,response to cytokinin; GO:0009651,response to salt stress	Eukaryotic aspartyl protease
Cluster-7319.147747	14.34	15.19	13.06	6.56	2.94	3.51	-1.79245	5.13473e-05	0.00491509	down	--	--	--	--	--	--	--
Cluster-7319.133760	0.77	0.67	0.7	0.1	0.14	0.06	-2.86045	5.18202e-05	0.00495317	down	--	--	--	--	--	--	--
Cluster-7319.98969	13.65	16.54	15.94	5.81	6.94	8.58	-1.17774	5.18908e-05	0.00495317	down	K13126 polyadenylate-binding protein | (RefSeq) polyadenylate-binding protein 8-like (A)	PREDICTED: polyadenylate-binding protein 8-like [Ipomoea nil]	RecName: Full=Polyadenylate-binding protein 8; Short=PABP-8; Short=Poly(A)-binding protein 8;	SubName: Full=Poly(A)-binding protein {ECO:0000313|EMBL:AAF66824.1}; Flags: Fragment;	Polyadenylate-binding protein (RRM superfamily)	GO:0005829,cytosol; GO:0005634,nucleus; GO:0003729,mRNA binding; GO:0006417,regulation of translation; GO:0046686,response to cadmium ion; GO:0016032,viral process	Poly-adenylate binding protein, unique domain
Cluster-7319.97916	2.73	3.58	3.9	7.26	8.61	5.98	1.04574	5.38218e-05	0.00512309	up	K10357 myosin V | (RefSeq) myosin-11-like (A)	PREDICTED: myosin-11-like [Ipomoea nil]	RecName: Full=Myosin-11; AltName: Full=Myosin XI E; Short=AtXIE;	SubName: Full=Uncharacterized protein {ECO:0000313|EMBL:CDO99965.1};	Myosin class V heavy chain	GO:0005737,cytoplasm; GO:0016459,myosin complex; GO:0003779,actin binding; GO:0005524,ATP binding; GO:0005516,calmodulin binding; GO:0000146,microfilament motor activity; GO:0003774,motor activity; GO:0007015,actin filament organization; GO:0030048,actin filament-based movement; GO:0051640,organelle localization; GO:0009860,pollen tube growth	IQ calmodulin-binding motif
Cluster-7319.46098	13.94	5.71	5.29	1.39	1.38	3.28	-2.12477	5.53266e-05	0.0052443	down	--	PREDICTED: uncharacterized protein LOC109176807 [Ipomoea nil]	--	SubName: Full=Uncharacterized protein {ECO:0000313|EMBL:OIT03329.1};	--	--	--
Cluster-7319.35939	2.67	3.09	0.89	0	0	0	-6.22737	5.5786e-05	0.00528004	down	--	--	--	--	--	--	--
Cluster-7319.165831	1.06	1.58	1.94	0	0.08	0.39	-3.37437	5.5859e-05	0.00528004	down	K19476 vacuolar protein sorting-associated protein IST1 | (RefSeq) uncharacterized LOC109150650 (A)	PREDICTED: uncharacterized protein LOC109150650 [Ipomoea nil]	RecName: Full=Peroxisomal fatty acid beta-oxidation multifunctional protein AIM1; AltName: Full=Protein ABNORMAL INFLORESCENCE MERISTEM 1; Short=AtAIM1; Includes: RecName: Full=Enoyl-CoA hydratase/3-2-trans-enoyl-CoA isomerase/3-hydroxybutyryl-CoA epimerase; EC=4.2.1.17; EC=5.1.2.3; EC=5.3.3.8; Includes: RecName: Full=3-hydroxyacyl-CoA dehydrogenase; EC=1.1.1.35;	SubName: Full=Uncharacterized protein {ECO:0000313|EMBL:EOA16109.1};	Hydroxyacyl-CoA dehydrogenase/enoyl-CoA hydratase	GO:0005618,cell wall; GO:0009507,chloroplast; GO:0005777,peroxisome; GO:0009506,plasmodesma; GO:0003857,3-hydroxyacyl-CoA dehydrogenase activity; GO:0008692,3-hydroxybutyryl-CoA epimerase activity; GO:0004165,dodecenoyl-CoA delta-isomerase activity; GO:0004300,enoyl-CoA hydratase activity; GO:0006635,fatty acid beta-oxidation; GO:0009908,flower development; GO:0009695,jasmonic acid biosynthetic p…	--
Cluster-7319.65679	53.83	26.44	32.23	7.41	6.86	13.96	-2.1084	5.59579e-05	0.00528204	down	K00695 sucrose synthase [EC:2.4.1.13] | (RefSeq) sucrose synthase (A)	sucrose synthase, partial [Coffea arabica]	RecName: Full=Sucrose synthase; EC=2.4.1.13; AltName: Full=SS65; AltName: Full=Sucrose-UDP glucosyltransferase;	SubName: Full=Sucrose synthase {ECO:0000313|EMBL:CAE01316.1}; EC=2.4.1.13 {ECO:0000313|EMBL:CAE01316.1}; Flags: Fragment;	Glycosyltransferase	GO:0016157,sucrose synthase activity; GO:0005985,sucrose metabolic process	Sucrose synthase
Cluster-7319.84915	136.03	46.19	57.87	37.58	16.38	13.53	-1.91037	5.67199e-05	0.00534654	down	K08176 MFS transporter, PHS family, inorganic phosphate transporter | (RefSeq) inorganic phosphate transporter 1-4-like (A)	PREDICTED: inorganic phosphate transporter 1-4-like [Ipomoea nil]	RecName: Full=Probable inorganic phosphate transporter 1-7; Short=AtPht1;7; AltName: Full=H(+)/Pi cotransporter;	SubName: Full=inorganic phosphate transporter 1-4-like {ECO:0000313|RefSeq:XP_010262309.1, ECO:0000313|RefSeq:XP_010262310.1};	Inorganic phosphate transporter	GO:0005887,integral component of plasma membrane; GO:0005886,plasma membrane; GO:1901683,arsenate ion transmembrane transporter activity; GO:0005315,inorganic phosphate transmembrane transporter activity; GO:0015293,symporter activity; GO:1901684,arsenate ion transmembrane transport; GO:0006817,phosphate ion transport	Sugar (and other) transporter
Cluster-7319.138635	0.99	1.05	2.13	0	0	0.13	-5.07593	5.76473e-05	0.00542644	down	K13179 ATP-dependent RNA helicase DDX18/HAS1 [EC:3.6.4.13] | (RefSeq) DEAD-box ATP-dependent RNA helicase 51-like (A)	DEAD-box ATP-dependent RNA helicase 51-like [Olea europaea var. sylvestris]	RecName: Full=DEAD-box ATP-dependent RNA helicase 27; EC=3.6.4.13;	SubName: Full=DEAD-box ATP-dependent RNA helicase 27-like {ECO:0000313|RefSeq:XP_018836949.1};	ATP-dependent RNA helicase pitchoune	GO:0005737,cytoplasm; GO:0005730,nucleolus; GO:0005524,ATP binding; GO:0004004,ATP-dependent RNA helicase activity; GO:0003723,RNA binding; GO:0010501,RNA secondary structure unwinding	DEAD/DEAH box helicase
Cluster-7319.98800	22.29	13.5	15.19	8.72	5.7	6.83	-1.3341	5.83947e-05	0.0054816	down	K00799 glutathione S-transferase [EC:2.5.1.18] | (RefSeq) glutathione S-transferase F12-like (A)	PREDICTED: uncharacterized protein LOC109177711 [Ipomoea nil]	--	SubName: Full=Uncharacterized protein {ECO:0000313|EMBL:PHT54439.1};	--	--	Bap31/Bap29 transmembrane region
Cluster-7319.54975	11.17	8.96	8.29	4.87	3.6	3.56	-1.30483	5.8765e-05	0.00550875	down	--	PREDICTED: leucine-rich repeat extensin-like protein 2 [Ipomoea nil]	--	SubName: Full=Uncharacterized protein {ECO:0000313|EMBL:PHU29987.1};	--	--	--
Cluster-7319.121830	1.87	2.59	2.29	0.86	0.71	1.05	-1.41849	5.88802e-05	0.00551195	down	--	hypothetical protein CDL12_09767 [Handroanthus impetiginosus]	--	SubName: Full=Uncharacterized protein {ECO:0000313|EMBL:PIN17586.1};	FOG: Reverse transcriptase	--	zinc-binding in reverse transcriptase
Cluster-7319.77601	2.62	3.59	4.41	0.26	0.83	0.29	-3.0303	5.93328e-05	0.00554668	down	--	--	--	--	--	--	--
Cluster-7319.70443	11.44	0.75	2.1	0.6	0.16	0.34	-3.78582	5.97481e-05	0.00557783	down	--	PREDICTED: putative receptor-like protein kinase At4g00960 isoform X2 [Ipomoea nil]	RecName: Full=Cysteine-rich receptor-like protein kinase 25; Short=Cysteine-rich RLK25; EC=2.7.11.-; Flags: Precursor;	SubName: Full=Cysteine-rich receptor-kinase-like protein {ECO:0000313|EMBL:AES62685.2};	--	GO:0016021,integral component of membrane; GO:0005886,plasma membrane; GO:0005524,ATP binding; GO:0004674,protein serine/threonine kinase activity; GO:0042742,defense response to bacterium; GO:0006468,protein phosphorylation	Salt stress response/antifungal
Cluster-7319.112364	1.47	2.82	3.58	0	0.25	0	-5.06911	6.08511e-05	0.00566524	down	--	PREDICTED: uncharacterized protein LOC109191252 [Ipomoea nil]	--	SubName: Full=uncharacterized protein LOC107802164 {ECO:0000313|RefSeq:XP_016481099.1};	--	GO:0003676,nucleic acid binding; GO:0004523,RNA-DNA hybrid ribonuclease activity	--
Cluster-7319.46964	11.31	1.13	0.93	0.19	0.35	0.51	-3.78608	6.09566e-05	0.0056673	down	K13424 WRKY transcription factor 33 | (RefSeq) probable WRKY transcription factor 26 isoform X3 (A)	PREDICTED: probable WRKY transcription factor 50 [Ipomoea nil]	RecName: Full=Probable WRKY transcription factor 50; AltName: Full=WRKY DNA-binding protein 50;	SubName: Full=WRKY38 {ECO:0000313|EMBL:AIY62468.1};	--	GO:0005634,nucleus; GO:0003700,DNA-binding transcription factor activity; GO:0043565,sequence-specific DNA binding; GO:0050832,defense response to fungus; GO:0009867,jasmonic acid mediated signaling pathway; GO:0006351,transcription, DNA-templated	WRKY DNA -binding domain
Cluster-7319.63280	1.06	1.99	3.06	0.25	0.34	0.29	-2.8442	6.12199e-05	0.005684	down	--	PREDICTED: D-xylose-proton symporter-like 3, chloroplastic isoform X2 [Ipomoea nil]	RecName: Full=D-xylose-proton symporter-like 3, chloroplastic; Flags: Precursor;	SubName: Full=D-xylose-proton symporter-like 3, chloroplastic isoform X1 {ECO:0000313|RefSeq:XP_009779936.1};	Predicted transporter (major facilitator superfamily)	GO:0009507,chloroplast; GO:0009941,chloroplast envelope; GO:0031969,chloroplast membrane; GO:0016021,integral component of membrane; GO:0005355,glucose transmembrane transporter activity; GO:0005351,carbohydrate:proton symporter activity; GO:0046323,glucose import; GO:0035428,NA	Sugar (and other) transporter
Cluster-7319.100500	19.06	15.8	10.38	7.85	6.06	4.22	-1.38534	6.24617e-05	0.0057835	down	--	PREDICTED: vegetative cell wall protein gp1-like isoform X2 [Ipomoea nil]	--	SubName: Full=Uncharacterized protein {ECO:0000313|EnsemblPlants:Solyc08g067370.1.1};	--	--	--
Cluster-7319.121379	4.06	1	3.73	0	0	0	-6.22954	6.27473e-05	0.00580204	down	--	--	--	--	--	--	--
Cluster-7319.20538	2.4	1.95	1.76	5.11	5.26	4.33	1.20906	6.28819e-05	0.00580658	up	--	--	--	--	--	--	--
Cluster-7319.108671	47.93	55.51	56.65	21.73	24.8	26.49	-1.2618	6.37359e-05	0.00586155	down	--	PREDICTED: uncharacterized protein At5g01610-like [Ipomoea nil]	--	SubName: Full=Uncharacterized protein {ECO:0000313|EnsemblPlants:Solyc09g075230.1.1};	--	--	Protein of unknown function, DUF538
Cluster-7319.82744	33.85	23.95	32.08	17.09	12.24	17.37	-1.0067	6.41809e-05	0.00588836	down	K21483 salicylate 1-O-methyltransferase [EC:2.1.1.274] | (RefSeq) salicylate carboxymethyltransferase-like (A)	jasmonate O-methyltransferase [Olea europaea var. sylvestris]	RecName: Full=Probable caffeine synthase 2; EC=2.1.1.160;	SubName: Full=Salicylate O-methyltransferase {ECO:0000313|EMBL:EXC35438.1};	--	GO:0102741,paraxanthine:S-adenosyl-L-methionine 3-N-methyltransferase activity; GO:0102740,theobromine:S-adenosyl-L-methionine 1-N-methyltransferase activity; GO:0009820,alkaloid metabolic process	SAM dependent carboxyl methyltransferase
Cluster-7319.91842	2.23	4.41	4.07	0.47	1.23	1.17	-1.95722	6.42064e-05	0.00588836	down	K00029 malate dehydrogenase (oxaloacetate-decarboxylating)(NADP+) [EC:1.1.1.40] | (RefSeq) NADP-dependent malic enzyme-like (A)	--	RecName: Full=NADP-dependent malic enzyme, chloroplastic; Short=NADP-ME; EC=1.1.1.40; Flags: Precursor;	--	--	GO:0009507,chloroplast; GO:0004471,malate dehydrogenase (decarboxylating) (NAD+) activity; GO:0004473,malate dehydrogenase (decarboxylating) (NADP+) activity; GO:0046872,metal ion binding; GO:0051287,NAD binding; GO:0008948,oxaloacetate decarboxylase activity	--
Cluster-7319.117193	2.83	4.16	4.64	0	0.24	0	-5.61483	6.42873e-05	0.00588836	down	K12251 N-carbamoylputrescine amidase [EC:3.5.1.53] | (RefSeq) N-carbamoylputrescine amidase (A)	PREDICTED: N-carbamoylputrescine amidase [Ipomoea nil]	RecName: Full=N-carbamoylputrescine amidase; EC=3.5.1.53; AltName: Full=Nitrilase-like protein 1;	SubName: Full=cytosolic enolase 3-like {ECO:0000313|RefSeq:XP_016454000.1};	Carbon-nitrogen hydrolase	GO:0050126,N-carbamoylputrescine amidase activity; GO:0009446,putrescine biosynthetic process; GO:0033388,putrescine biosynthetic process from arginine	--
Cluster-7319.118440	35.56	29.32	27.57	18.57	9.94	15.54	-1.13154	6.4904e-05	0.00593684	down	K00521 ferric-chelate reductase [EC:1.16.1.7] | (RefSeq) ferric reduction oxidase 7, chloroplastic-like (A)	PREDICTED: NAC domain-containing protein 21/22-like isoform X1 [Solanum pennellii]	RecName: Full=Protein CUP-SHAPED COTYLEDON 2; AltName: Full=NAC domain-containing protein 98; Short=ANAC098; AltName: Full=NAC domain-containing protein CUC2;	SubName: Full=Uncharacterized protein {ECO:0000313|EnsemblPlants:Solyc09g025310.2.1};	--	GO:0005634,nucleus; GO:0003677,DNA binding; GO:0003700,DNA-binding transcription factor activity; GO:0090691,formation of plant organ boundary; GO:0048366,leaf development; GO:0010072,primary shoot apical meristem specification; GO:0090709,regulation of timing of plant organ formation; GO:0010223,secondary shoot formation; GO:0006351,transcription, DNA-templated	No apical meristem (NAM) protein
Cluster-7319.147753	6.03	4.04	6.86	13.85	16.63	12.63	1.27819	6.52284e-05	0.00595849	up	--	--	--	--	--	--	--
Cluster-7319.52152	1.55	5.94	6.71	1.21	0.92	0.89	-2.277	6.53857e-05	0.00596484	down	--	--	--	--	--	--	--
Cluster-7319.146712	1.67	3.22	2.93	5.77	7.65	6.27	1.27773	6.60216e-05	0.00601478	up	--	PREDICTED: uncharacterized protein LOC109185548 [Ipomoea nil]	--	SubName: Full=uncharacterized protein LOC107764640 {ECO:0000313|RefSeq:XP_016438736.1};	--	--	--
Cluster-7319.55484	7.56	1.92	6.49	24.82	13.38	24.41	1.89851	6.62803e-05	0.00603026	up	--	--	--	--	--	--	--
Cluster-7319.86693	2.4	1.92	3.36	0.14	0	0	-5.61512	6.66335e-05	0.00604974	down	K13150 coilin | (RefSeq) coilin-like (A)	DNA/RNA polymerases superfamily protein [Theobroma cacao]	--	SubName: Full=DNA/RNA polymerases superfamily protein {ECO:0000313|EMBL:EOX94203.1};	FOG: Transposon-encoded proteins with TYA, reverse transcriptase, integrase domains in various combinations	GO:0004190,aspartic-type endopeptidase activity; GO:0003676,nucleic acid binding; GO:0015074,DNA integration	--
Cluster-7319.8430	5.7	2.45	1.06	0.36	0.2	0.76	-2.88965	6.66723e-05	0.00604974	down	K16280 E3 ubiquitin-protein ligase RGLG [EC:2.3.2.27] | (RefSeq) E3 ubiquitin-protein ligase RGLG2 isoform X1 (A)	PREDICTED: E3 ubiquitin-protein ligase RGLG2 isoform X1 [Populus euphratica]	RecName: Full=E3 ubiquitin-protein ligase RGLG4 {ECO:0000305}; EC=2.3.2.27 {ECO:0000305}; AltName: Full=RING domain ligase 4 {ECO:0000303|PubMed:22898498};	SubName: Full=Uncharacterized protein {ECO:0000313|EMBL:KCW67748.1}; Flags: Fragment;	Copine	GO:0005737,cytoplasm; GO:0005634,nucleus; GO:0046872,metal ion binding; GO:0004842,ubiquitin-protein transferase activity; GO:0042742,defense response to bacterium; GO:0009867,jasmonic acid mediated signaling pathway; GO:0009611,response to wounding	Copine
Cluster-7319.43767	17.19	3.71	3.94	22.29	64.95	50.64	2.38796	6.70498e-05	0.00607587	up	--	--	--	--	--	--	--
Cluster-7319.119316	104	67.77	83.57	50.72	34.75	44.81	-1.05358	6.74165e-05	0.00609965	down	--	--	--	--	--	--	--
Cluster-7319.147975	6.62	3.3	6.37	22.9	11.51	28.43	1.87139	6.74917e-05	0.00609965	up	--	--	--	--	--	--	--
Cluster-7319.92115	21.97	41.44	19.6	14.85	5.71	5.6	-1.7153	6.78124e-05	0.0061205	down	K20715 phototropin [EC:2.7.11.1] | (RefSeq) phototropin-1 (A)	putative LOV domain-containing protein [Azadirachta indica]	RecName: Full=Phototropin-1A; EC=2.7.11.1; AltName: Full=Non-phototropic hypocotyl protein 1A; Short=OsNPH1a;	SubName: Full=Putative LOV domain-containing protein {ECO:0000313|EMBL:AML78938.1};	--	GO:0005737,cytoplasm; GO:0005634,nucleus; GO:0005886,plasma membrane; GO:0005524,ATP binding; GO:0009882,blue light photoreceptor activity; GO:0000155,phosphorelay sensor kinase activity; GO:0004674,protein serine/threonine kinase activity; GO:0035556,intracellular signal transduction; GO:0018298,protein-chromophore linkage	Protein kinase domain
Cluster-7319.88848	43.75	33.93	20.24	11.56	6.79	16.81	-1.54505	6.79286e-05	0.00612285	down	K22683 aspartyl protease family protein [EC:3.4.23.-] | (RefSeq) hypothetical protein (A)	PREDICTED: aspartic proteinase PCS1 [Ipomoea nil]	RecName: Full=Aspartic proteinase PCS1; EC=3.4.23.-; AltName: Full=Aspartic protease 38; Short=AtASP38; AltName: Full=Protein EMBRYO DEFECTIVE 24; AltName: Full=Protein PROMOTION OF CELL SURVIVAL 1; Flags: Precursor;	SubName: Full=Aspartic proteinase PCS1 {ECO:0000313|EMBL:PHT89457.1};	Aspartyl protease	GO:0005783,endoplasmic reticulum; GO:0004190,aspartic-type endopeptidase activity; GO:0008233,peptidase activity; GO:0012501,programmed cell death; GO:0030163,protein catabolic process	Xylanase inhibitor N-terminal
Cluster-7319.80189	16.94	21.86	27.2	8.11	9.98	12.15	-1.19359	6.8851e-05	0.00619778	down	--	PREDICTED: probable glycosyltransferase STELLO1 [Ipomoea nil]	RecName: Full=Probable glycosyltransferase STELLO2 {ECO:0000303|PubMed:27277162}; EC=2.4.-.- {ECO:0000305};	SubName: Full=uncharacterized protein LOC101510562 {ECO:0000313|RefSeq:XP_004513856.1};	--	GO:0005618,cell wall; GO:0005794,Golgi apparatus; GO:0000139,Golgi membrane; GO:0016021,integral component of membrane; GO:0042802,identical protein binding; GO:0016757,transferase activity, transferring glycosyl groups; GO:0052324,plant-type cell wall cellulose biosynthetic process; GO:2001009,regulation of plant-type cell wall cellulose biosynthetic process	--
Cluster-7319.68251	13.16	28.8	44.94	7.04	7.76	10.22	-1.87901	6.97272e-05	0.00626835	down	K16279 E3 ubiquitin-protein ligase KEG [EC:2.7.11.1 2.3.2.27] | (RefSeq) E3 ubiquitin-protein ligase KEG (A)	ankyrin-repeat containing protein, putative [Ricinus communis]	RecName: Full=E3 ubiquitin-protein ligase KEG; EC=2.3.2.27; EC=2.7.11.1; AltName: Full=Protein KEEP ON GOING; AltName: Full=RING finger protein KEG; AltName: Full=RING-type E3 ubiquitin transferase KEG {ECO:0000305};	SubName: Full=Ankyrin-repeat containing protein, putative {ECO:0000313|EMBL:EEF49533.1}; EC=3.1.1.4 {ECO:0000313|EMBL:EEF49533.1};	--	GO:0005769,early endosome; GO:0005802,trans-Golgi network; GO:0005524,ATP binding; GO:0046872,metal ion binding; GO:0004672,protein kinase activity; GO:0043621,protein self-association; GO:0004674,protein serine/threonine kinase activity; GO:0004842,ubiquitin-protein transferase activity; GO:0009738,abscisic acid-activated signaling pathway; GO:0006952,defense response; GO:0048589,developmental g…	Mind bomb SH3 repeat domain
Cluster-7319.50417	3.83	2.69	1.45	5.61	13.52	9.27	1.76438	7.04917e-05	0.0063287	up	K13495 cis-zeatin O-glucosyltransferase [EC:2.4.1.215] | (RefSeq) zeatin O-glucosyltransferase-like (A)	PREDICTED: zeatin O-glucosyltransferase-like [Ipomoea nil]	RecName: Full=Zeatin O-glucosyltransferase; EC=2.4.1.203; AltName: Full=Trans-zeatin O-beta-D-glucosyltransferase;	RecName: Full=Glycosyltransferase {ECO:0000256|RuleBase:RU362057}; EC=2.4.1.- {ECO:0000256|RuleBase:RU362057};	UDP-glucuronosyl and UDP-glucosyl transferase	GO:0050403,trans-zeatin O-beta-D-glucosyltransferase activity; GO:0050404,zeatin O-beta-D-xylosyltransferase activity; GO:0009690,cytokinin metabolic process; GO:0048439,flower morphogenesis; GO:0009965,leaf morphogenesis; GO:0045926,negative regulation of growth; GO:0006486,protein glycosylation; GO:0010380,regulation of chlorophyll biosynthetic process; GO:0010083,regulation of vegetative meris…	UDP-glucoronosyl and UDP-glucosyl transferase
Cluster-7319.99724	252.94	442.54	275.12	158.92	186.61	158.98	-1.01606	7.07047e-05	0.00633945	down	K13679 granule-bound starch synthase [EC:2.4.1.242] | (RefSeq) waxy; granule-bound starch synthase 1, chloroplastic/amyloplastic (A)	granule-bound starch synthase I, partial [Ipomoea batatas]	RecName: Full=Granule-bound starch synthase 1, chloroplastic/amyloplastic; EC=2.4.1.242; AltName: Full=Granule-bound starch synthase I; Short=GBSS-I; Flags: Precursor;	SubName: Full=Granule-bound starch synthase I {ECO:0000313|EMBL:BAI83442.1}; Flags: Fragment;	--	GO:0009501,amyloplast; GO:0009507,chloroplast; GO:0102502,ADP-glucose-starch glucosyltransferase activity; GO:0004373,glycogen (starch) synthase activity; GO:0019252,starch biosynthetic process	--
Cluster-7319.70136	1.21	2.78	3.59	0.13	0	0	-5.68839	7.12935e-05	0.00638122	down	--	--	--	--	--	--	--
Cluster-7319.80317	62.34	16.71	24.28	14.66	6.27	7.39	-1.94898	7.14158e-05	0.00638122	down	K13415 protein brassinosteroid insensitive 1 [EC:2.7.10.1 2.7.11.1] | (RefSeq) systemin receptor SR160-like (A)	PREDICTED: leucine-rich repeat receptor-like serine/threonine/tyrosine-protein kinase SOBIR1 [Ipomoea nil]	RecName: Full=Leucine-rich repeat receptor-like serine/threonine/tyrosine-protein kinase SOBIR1; EC=2.7.10.1; EC=2.7.11.1; AltName: Full=Protein EVERSHED; AltName: Full=Protein SUPPRESSOR OF BIR1-1; Flags: Precursor;	SubName: Full=Uncharacterized protein {ECO:0000313|EnsemblPlants:PGSC0003DMT400039198};	--	GO:0016021,integral component of membrane; GO:0005886,plasma membrane; GO:0005524,ATP binding; GO:0004674,protein serine/threonine kinase activity; GO:0004713,protein tyrosine kinase activity; GO:0004714,transmembrane receptor protein tyrosine kinase activity; GO:0006952,defense response; GO:0010942,positive regulation of cell death; GO:0031349,positive regulation of defense response	Protein kinase domain
Cluster-7319.59419	138.72	79.63	74.78	50.44	28.2	16.91	-1.78594	7.14523e-05	0.00638122	down	K08176 MFS transporter, PHS family, inorganic phosphate transporter | (RefSeq) inorganic phosphate transporter 1-4 (A)	phosphate transporter 1, partial [Petunia x hybrida]	RecName: Full=Inorganic phosphate transporter 1-4; Short=AtPht1;4; AltName: Full=H(+)/Pi cotransporter;	SubName: Full=Phosphate transporter 1 {ECO:0000313|EMBL:ACB37438.1}; Flags: Fragment;	Inorganic phosphate transporter	GO:0005794,Golgi apparatus; GO:0005887,integral component of plasma membrane; GO:0016020,membrane; GO:0005634,nucleus; GO:0005886,plasma membrane; GO:0009506,plasmodesma; GO:0005773,vacuole; GO:0005315,inorganic phosphate transmembrane transporter activity; GO:0015293,symporter activity; GO:0006817,phosphate ion transport; GO:0009737,response to abscisic acid	Sugar (and other) transporter
Cluster-7319.72851	102.18	25.95	28.75	8	11.2	19.8	-2.09693	7.27577e-05	0.00648928	down	K20628 expansin | (RefSeq) expansin-B3-like (A)	PREDICTED: expansin-like B1 [Ipomoea nil]	RecName: Full=Expansin-like B1; Short=At-EXPR1; Short=AtEXLB1; Short=AtEXPR1; AltName: Full=Ath-ExpBeta-3.1; Flags: Precursor;	SubName: Full=Expansin-like b1 {ECO:0000313|EMBL:OIS99740.1};	--	GO:0005576,extracellular region; GO:0019953,sexual reproduction	Pollen allergen
Cluster-7319.93311	91.19	74.38	16.52	15.02	21.61	10.42	-2.02981	7.38527e-05	0.0065564	down	K14379 tartrate-resistant acid phosphatase type 5 [EC:3.1.3.2] | (RefSeq) purple acid phosphatase 17-like (A)	PREDICTED: purple acid phosphatase 17-like [Ipomoea nil]	RecName: Full=Purple acid phosphatase 17; EC=3.1.3.2; AltName: Full=Acid phosphatase type 5; AltName: Full=Peroxidase; EC=1.11.1.7; Flags: Precursor;	RecName: Full=Purple acid phosphatase {ECO:0000256|PIRNR:PIRNR000898}; EC=3.1.3.2 {ECO:0000256|PIRNR:PIRNR000898};	Purple (tartrate-resistant) acid phosphatase	GO:0009986,cell surface; GO:0005576,extracellular region; GO:0003993,acid phosphatase activity; GO:0046872,metal ion binding; GO:0004601,peroxidase activity; GO:0016791,phosphatase activity; GO:0030643,cellular phosphate ion homeostasis; GO:0042542,response to hydrogen peroxide	Calcineurin-like phosphoesterase
Cluster-7319.23249	1.37	0.87	3.73	0.31	0.14	0.07	-3.55206	7.38962e-05	0.0065564	down	K14175 (3S,6E)-nerolidol synthase [EC:4.2.3.48] | (RefSeq) (3S,6E)-nerolidol synthase 1-like (A)	PREDICTED: uncharacterized protein LOC109184352 [Ipomoea nil]	--	SubName: Full=uncharacterized protein LOC103697661 {ECO:0000313|RefSeq:XP_008777793.1};	FOG: Transposon-encoded proteins with TYA, reverse transcriptase, integrase domains in various combinations	--	Reverse transcriptase-like
Cluster-7319.151967	2.33	1.12	2.79	0	0.12	0	-5.65087	7.48971e-05	0.00663655	down	K14050 geranylgeranyl transferase type-2 subunit alpha [EC:2.5.1.60] | (RefSeq) geranylgeranyl transferase type-2 subunit alpha 1 (A)	uncharacterized protein LOC110645125 isoform X2 [Hevea brasiliensis]	--	SubName: Full=Uncharacterized protein {ECO:0000313|EMBL:CAN73562.1};	FOG: Transposon-encoded proteins with TYA, reverse transcriptase, integrase domains in various combinations	GO:0003676,nucleic acid binding; GO:0008270,zinc ion binding	Retrotransposon gag protein
Cluster-7319.113797	2.16	1.88	2.7	0.81	0.93	0.97	-1.37208	7.56282e-05	0.0066926	down	--	--	--	SubName: Full=Putative yrdC domain-containing protein, mitochondrial-like {ECO:0000313|EMBL:JAP26306.1};	--	GO:0003725,double-stranded RNA binding	--
Cluster-7319.119189	129.13	84.24	63.56	36.04	30.71	51.31	-1.30682	7.57955e-05	0.00669869	down	K16732 protein regulator of cytokinesis 1 | (RefSeq) 65-kDa microtubule-associated protein 6-like (A)	PREDICTED: 65-kDa microtubule-associated protein 6-like [Ipomoea nil]	RecName: Full=65-kDa microtubule-associated protein 7; Short=AtMAP65-7;	SubName: Full=Microtubule-associated protein essential for anaphase spindle elongation {ECO:0000313|EMBL:PIN00851.1};	Microtubule-associated protein essential for anaphase spindle elongation	GO:0005737,cytoplasm; GO:0005874,microtubule; GO:0005634,nucleus; GO:0000922,spindle pole; GO:0008017,microtubule binding; GO:0000910,cytokinesis; GO:0000226,microtubule cytoskeleton organization	--
Cluster-7319.56933	4.7	17.08	12.89	0.88	2.69	3.28	-2.41308	7.64648e-05	0.00674906	down	--	PREDICTED: uncharacterized protein LOC109155339 [Ipomoea nil]	--	SubName: Full=UBN2 domain-containing protein {ECO:0000313|EMBL:GAV82009.1}; Flags: Fragment;	--	--	gag-polypeptide of LTR copia-type
Cluster-7319.45552	5.54	25.14	28.21	1.09	0	0	-5.85492	7.66555e-05	0.00675712	down	--	--	--	--	--	--	--
Cluster-7319.126831	13.82	19.87	14.76	9.03	5.86	8.17	-1.12972	7.71652e-05	0.00679323	down	K01187 alpha-glucosidase [EC:3.2.1.20] | (RefSeq) alpha-glucosidase-like (A)	PREDICTED: alpha-glucosidase-like [Ipomoea nil]	RecName: Full=Alpha-glucosidase; EC=3.2.1.20; AltName: Full=Maltase; Flags: Precursor;	SubName: Full=alpha-glucosidase-like {ECO:0000313|RefSeq:XP_009792787.1};	Maltase glucoamylase and related hydrolases, glycosyl hydrolase family 31	GO:0004558,alpha-1,4-glucosidase activity; GO:0030246,carbohydrate binding; GO:0032450,maltose alpha-glucosidase activity	N-terminal barrel of NtMGAM and CtMGAM, maltase-glucoamylase
Cluster-7319.54530	0.88	0.93	2.27	0.09	0.2	0.21	-3.09863	7.77802e-05	0.00683852	down	--	--	--	--	--	--	--
Cluster-7319.36442	0.1	0	0.03	0.61	2.05	0.27	4.41129	7.85876e-05	0.00690058	up	K01115 phospholipase D1/2 [EC:3.1.4.4] | (RefSeq) phospholipase D delta-like (A)	PREDICTED: phospholipase D delta-like [Ipomoea nil]	RecName: Full=Phospholipase D delta {ECO:0000303|PubMed:11891260}; Short=AtPLDdelta {ECO:0000303|PubMed:11891260}; Short=PLD delta {ECO:0000303|PubMed:11891260}; EC=3.1.4.4 {ECO:0000269|PubMed:11706190, ECO:0000269|PubMed:12397060};	RecName: Full=Phospholipase D {ECO:0000256|PIRNR:PIRNR036470}; EC=3.1.4.4 {ECO:0000256|PIRNR:PIRNR036470};	Phospholipase D1	GO:0016020,membrane; GO:0005886,plasma membrane; GO:0009506,plasmodesma; GO:0005773,vacuole; GO:0005509,calcium ion binding; GO:0070290,N-acylphosphatidylethanolamine-specific phospholipase D activity; GO:0004630,phospholipase D activity; GO:0016042,lipid catabolic process; GO:0046473,phosphatidic acid metabolic process; GO:0046470,phosphatidylcholine metabolic process; GO:0009789,positive regula…	Phospholipase D C terminal
Cluster-7319.37297	1.13	0.48	1.42	3.99	3.57	4.5	1.92247	7.88999e-05	0.00691906	up	--	--	--	--	--	--	--
Cluster-7319.18349	0.26	0.2	0.22	1.36	1.78	0.99	2.53969	7.90446e-05	0.00692155	up	--	--	--	--	--	--	--
Cluster-7319.13634	4.42	11.94	10.24	1.95	1.85	1.67	-2.369	7.91319e-05	0.00692155	down	--	PREDICTED: uncharacterized protein LOC109152145 [Ipomoea nil]	--	SubName: Full=uncharacterized protein LOC105852382 {ECO:0000313|RefSeq:XP_012572944.1};	FOG: Transposon-encoded proteins with TYA, reverse transcriptase, integrase domains in various combinations	--	gag-polypeptide of LTR copia-type
Cluster-7319.2410	3.05	1.21	2.38	0.13	0.56	0.07	-3.20372	7.97051e-05	0.00695378	down	K11884 RNA-binding protein PNO1 | (RefSeq) RNA-binding protein pno1 (A)	PREDICTED: RNA-binding protein pno1 [Ipomoea nil]	--	SubName: Full=RNA-binding protein pno1 {ECO:0000313|RefSeq:XP_009794588.1};	Predicted RNA-binding protein Pno1p interacting with Nob1p and involved in 26S proteasome assembly	GO:0003723,RNA binding	--
Cluster-7319.178874	0.85	1.29	2.1	0.18	0.13	0.07	-3.51796	8.0163e-05	0.00698477	down	K11886 proteasome component ECM29 | (RefSeq) proteasome-associated protein ECM29 homolog (A)	PREDICTED: uncharacterized protein LOC109169715 [Ipomoea nil]	--	SubName: Full=Uncharacterized protein {ECO:0000313|EMBL:PIN01816.1};	--	--	--
Cluster-7319.101304	2.66	1.59	1.47	7.51	3.63	12.07	1.95292	8.09798e-05	0.0070469	up	--	--	--	--	--	--	--
Cluster-7319.32815	3.85	2.34	2.54	0.73	0.87	0.38	-2.20497	8.12318e-05	0.00705979	down	K12447 UDP-sugar pyrophosphorylase [EC:2.7.7.64] | (RefSeq) uncharacterized protein LOC106336398 (A)	hypothetical protein KK1_035004 [Cajanus cajan]	--	SubName: Full=Uncharacterized protein {ECO:0000313|EMBL:KYP43577.1};	FOG: Transposon-encoded proteins with TYA, reverse transcriptase, integrase domains in various combinations	--	--
Cluster-7319.26992	0.43	0.08	0.53	1.16	2.07	1.83	2.20732	8.177e-05	0.00709749	up	K01768 adenylate cyclase [EC:4.6.1.1] | (RefSeq) LOW QUALITY PROTEIN: uncharacterized protein LOC107911085 (A)	hypothetical protein TSUD_293160 [Trifolium subterraneum]	RecName: Full=Retrovirus-related Pol polyprotein from transposon TNT 1-94; Includes: RecName: Full=Protease; EC=3.4.23.-; Includes: RecName: Full=Reverse transcriptase; EC=2.7.7.49; Includes: RecName: Full=Endonuclease;	SubName: Full=Retrovirus-related Pol polyprotein from transposon TNT 1-94 {ECO:0000313|EMBL:KYP44533.1};	FOG: Transposon-encoded proteins with TYA, reverse transcriptase, integrase domains in various combinations	GO:0004190,aspartic-type endopeptidase activity; GO:0004519,endonuclease activity; GO:0003676,nucleic acid binding; GO:0003964,RNA-directed DNA polymerase activity; GO:0008270,zinc ion binding; GO:0015074,DNA integration	gag-polypeptide of LTR copia-type
Cluster-7319.105702	37.03	36.92	26.17	16.29	17.48	16.19	-1.085	8.27657e-05	0.00717475	down	--	--	--	--	--	--	--
Cluster-7319.6287	6.12	2.3	3	0.52	0.36	1.25	-2.50219	8.40801e-05	0.00727014	down	--	PREDICTED: uncharacterized protein LOC109159390 [Ipomoea nil]	--	SubName: Full=Uncharacterized protein {ECO:0000313|EMBL:OIT21803.1};	--	--	Proline-rich nuclear receptor coactivator motif
Cluster-7319.115242	28.74	26.8	20.46	15.37	11.95	7.54	-1.1845	8.43669e-05	0.00728567	down	K09422 transcription factor MYB, plant | (RefSeq) transcription factor MYB86-like (A)	PREDICTED: transcription factor MYB86-like [Ipomoea nil]	RecName: Full=Transcription factor MYB61 {ECO:0000305}; AltName: Full=Myb-related protein 61 {ECO:0000305}; Short=AtMYB61 {ECO:0000303|PubMed:16005292};	SubName: Full=transcription factor MYB86-like {ECO:0000313|RefSeq:XP_009762834.1};	Transcription factor, Myb superfamily	GO:0005634,nucleus; GO:0003700,DNA-binding transcription factor activity; GO:0000981,DNA-binding transcription factor activity, RNA polymerase II-specific; GO:0043565,sequence-specific DNA binding; GO:0001135,RNA polymerase II transcription regulator recruiting activity; GO:0044212,transcription regulatory region DNA binding; GO:0030154,cell differentiation; GO:0010087,phloem or xylem histogenesi…	Myb-like DNA-binding domain
Cluster-7319.121216	1.45	1.9	1.89	0.59	0.25	0.26	-2.30012	8.47275e-05	0.00730753	down	--	--	--	--	--	--	--
Cluster-7319.100050	11.88	26.97	16.13	3.57	5.33	9.52	-1.6297	8.48424e-05	0.00730817	down	K04565 superoxide dismutase, Cu-Zn family [EC:1.15.1.1] | (RefSeq) superoxide dismutase [Cu-Zn] (A)	PREDICTED: superoxide dismutase [Cu-Zn]	RecName: Full=Superoxide dismutase [Cu-Zn]; EC=1.15.1.1;	RecName: Full=Superoxide dismutase [Cu-Zn] {ECO:0000256|RuleBase:RU000393}; EC=1.15.1.1 {ECO:0000256|RuleBase:RU000393};	Cu2+/Zn2+ superoxide dismutase SOD1	GO:0005737,cytoplasm; GO:0005615,extracellular space; GO:0005507,copper ion binding; GO:0004784,superoxide dismutase activity; GO:0008270,zinc ion binding	Copper/zinc superoxide dismutase (SODC)
Cluster-7319.38994	7.64	2.16	0.87	0.47	0.34	0.59	-3.02987	8.52989e-05	0.00733819	down	--	PREDICTED: cation/H(+) antiporter 15-like isoform X2 [Nicotiana attenuata]	RecName: Full=Cation/H(+) antiporter 15; AltName: Full=Protein CATION/H+ EXCHANGER 15; Short=AtCHX15;	SubName: Full=Cationh(+) antiporter 15 {ECO:0000313|EMBL:OIT06869.1};	Predicted K+/H+-antiporter	GO:0012505,endomembrane system; GO:0016021,integral component of membrane; GO:0015299,solute:proton antiporter activity; GO:0015672,monovalent inorganic cation transport; GO:0006813,potassium ion transport; GO:0006885,regulation of pH	--
Cluster-7319.88607	8.51	12.49	16.08	4.87	2.21	4.87	-1.70053	8.66147e-05	0.00743257	down	K11492 condensin-2 complex subunit G2 | (RefSeq) condensin-2 complex subunit G2-like (A)	cytochrome p450 89a2 [Quercus suber]	RecName: Full=Cytochrome P450 89A9; EC=1.14.-.-;	SubName: Full=Uncharacterized protein {ECO:0000313|EMBL:CAN79960.1};	Cytochrome P450 CYP2 subfamily	GO:0005789,endoplasmic reticulum membrane; GO:0016021,integral component of membrane; GO:0016020,membrane; GO:0020037,heme binding; GO:0005506,iron ion binding; GO:0016709,oxidoreductase activity, acting on paired donors, with incorporation or reduction of molecular oxygen, NAD(P)H as one donor, and incorporation of one atom of oxygen; GO:0044550,secondary metabolite biosynthetic process	Cytochrome P450
Cluster-7319.86436	0.58	1.92	2.95	0.06	0	0	-5.75958	8.68565e-05	0.00744392	down	K13993 HSP20 family protein | (RefSeq) 17.6 kDa class I heat shock protein (A)	hypothetical protein T459_18292 [Capsicum annuum]	RecName: Full=17.6 kDa class I heat shock protein; AltName: Full=Hsp20.0;	SubName: Full=Uncharacterized protein {ECO:0000313|EMBL:PHT80240.1};	Molecular chaperone (small heat-shock protein Hsp26/Hsp42)	GO:0005737,cytoplasm	Hsp20/alpha crystallin family
Cluster-7319.13145	1.27	0.69	1.42	5.25	5.04	6.49	2.23755	8.72182e-05	0.0074655	up	--	--	--	--	--	--	--
Cluster-7319.108290	20.93	19.51	17.67	11.8	4.87	6.96	-1.36031	9.02595e-05	0.00767839	down	K14834 nucleolar complex protein 3 | (RefSeq) nucleolar complex protein 3 homolog isoform X1 (A)	PREDICTED: transcription repressor OFP13-like [Ipomoea nil]	RecName: Full=Transcription repressor OFP13; AltName: Full=Ovate family protein 13; Short=AtOFP13;	SubName: Full=transcription repressor OFP13-like {ECO:0000313|RefSeq:XP_016443721.1};	--	GO:0005634,nucleus; GO:0045892,negative regulation of transcription, DNA-templated; GO:0006351,transcription, DNA-templated	Transcriptional repressor, ovate
Cluster-12955.0	1.74	2.16	2.16	0.19	0.21	0.22	-3.35333	9.03614e-05	0.00767839	down	--	uncharacterized protein LOC111366827 [Olea europaea var. sylvestris]	--	SubName: Full=Uncharacterized protein {ECO:0000313|EMBL:KRH38396.1};	--	--	--
Cluster-7319.105095	2.31	1.91	3.48	0.12	0.39	0.13	-3.65627	9.03832e-05	0.00767839	down	--	--	--	--	--	--	--
Cluster-7319.66937	30.89	30.7	27.33	15.24	16.74	12.81	-1.07408	9.08772e-05	0.00771072	down	--	S1/P1 nuclease [Macleaya cordata]	RecName: Full=Endonuclease 2; Short=AtENDO2; EC=3.1.30.1; AltName: Full=Deoxyribonuclease ENDO2; AltName: Full=Single-stranded-nucleate endonuclease ENDO2; Flags: Precursor;	SubName: Full=S1/P1 nuclease {ECO:0000313|EMBL:OVA04974.1};	--	GO:0004519,endonuclease activity; GO:0046872,metal ion binding; GO:0003676,nucleic acid binding; GO:0006308,DNA catabolic process	S1/P1 Nuclease
Cluster-18459.1	0.52	0.45	0.92	0	0	0.07	-4.95547	9.43187e-05	0.00796296	down	K12447 UDP-sugar pyrophosphorylase [EC:2.7.7.64] | (RefSeq) uncharacterized protein LOC104808371 (A)	hypothetical protein VITISV_027864 [Vitis vinifera]	RecName: Full=Retrovirus-related Pol polyprotein from transposon RE1; AltName: Full=Retro element 1 {ECO:0000303|PubMed:10689195}; Short=AtRE1 {ECO:0000303|PubMed:10689195}; Includes: RecName: Full=Protease RE1; EC=3.4.23.-; Includes: RecName: Full=Reverse transcriptase RE1; EC=2.7.7.49; Includes: RecName: Full=Endonuclease RE1;	SubName: Full=Uncharacterized protein {ECO:0000313|EMBL:CAN71427.1};	FOG: Transposon-encoded proteins with TYA, reverse transcriptase, integrase domains in various combinations	GO:0004190,aspartic-type endopeptidase activity; GO:0004519,endonuclease activity; GO:0046872,metal ion binding; GO:0003676,nucleic acid binding; GO:0003964,RNA-directed DNA polymerase activity; GO:0015074,DNA integration; GO:0006310,DNA recombination	Reverse transcriptase (RNA-dependent DNA polymerase)
Cluster-7319.40794	58.59	63.33	69.42	12.97	35.47	16.38	-1.6968	9.53876e-05	0.00804321	down	--	PREDICTED: lachrymatory-factor synthase-like [Ipomoea nil]	RecName: Full=Lachrymatory-factor synthase; Flags: Precursor;	SubName: Full=Uncharacterized protein {ECO:0000313|EMBL:ERP59840.1};	--	GO:0005773,vacuole	Polyketide cyclase / dehydrase and lipid transport
Cluster-7319.38888	6.28	10.7	8.24	15.4	20.94	18.43	1.06335	9.56672e-05	0.00804748	up	--	--	--	--	--	--	--
Cluster-7319.123315	3.31	4.96	6.69	0.17	0.93	0.94	-2.95115	9.56751e-05	0.00804748	down	--	--	--	--	--	--	--
Cluster-7319.42336	13.19	13.22	13.38	7.13	6.66	5.72	-1.09631	9.82308e-05	0.00825224	down	--	hypothetical protein L484_014606 [Morus notabilis]	--	SubName: Full=Uncharacterized protein {ECO:0000313|EMBL:EXB59111.1};	Defense-related protein containing SCP domain	GO:0016021,integral component of membrane	--
Cluster-16579.0	11.09	7.04	0.9	0	0	0	-6.38037	9.90518e-05	0.00831093	down	--	--	--	--	--	--	--
Cluster-7319.147821	7.27	0.52	4.27	0	0.03	0.17	-6.01449	0.000100547	0.00841347	down	K16282 E3 ubiquitin-protein ligase RHA2 [EC:2.3.2.27] | (RefSeq) RING-H2 finger protein ATL60-like (A)	PREDICTED: uncharacterized protein LOC104896228 [Beta vulgaris subsp. vulgaris]	RecName: Full=RING-H2 finger protein ATL79; EC=2.3.2.27 {ECO:0000305}; AltName: Full=RING-type E3 ubiquitin transferase ATL79 {ECO:0000305}; Flags: Precursor;	SubName: Full=Uncharacterized protein {ECO:0000313|EMBL:JAV45066.1};	FOG: Transposon-encoded proteins with TYA, reverse transcriptase, integrase domains in various combinations	GO:0016021,integral component of membrane; GO:0046872,metal ion binding; GO:0061630,ubiquitin protein ligase activity; GO:0043161,proteasome-mediated ubiquitin-dependent protein catabolic process	gag-polypeptide of LTR copia-type
Cluster-7319.44576	1.05	0.69	1.84	0.11	0	0	-5.01639	0.000101271	0.00845537	down	--	--	--	--	--	--	--
Cluster-7319.51932	40.03	6.34	6.62	3.67	3.33	3.52	-2.43079	0.000102515	0.00853829	down	K14709 solute carrier family 39 (zinc transporter), member 1/2/3 | (RefSeq) zinc transporter 8-like (A)	PREDICTED: zinc transporter 8-like [Ipomoea nil]	RecName: Full=Zinc transporter 5; AltName: Full=ZRT/IRT-like protein 5; Short=OsZIP5; Flags: Precursor;	SubName: Full=Uncharacterized protein {ECO:0000313|EnsemblPlants:PGSC0003DMT400038659};	Fe2+/Zn2+ regulated transporter	GO:0016021,integral component of membrane; GO:0005886,plasma membrane; GO:0005385,zinc ion transmembrane transporter activity; GO:0071577,zinc ion transmembrane transport; GO:0006829,zinc ion transport	ZIP Zinc transporter
Cluster-7319.103174	2.19	2.98	1.88	5.66	5.55	5.14	1.16064	0.000102896	0.00855948	up	--	--	--	--	--	--	--
Cluster-7319.45299	1.52	1.06	1.43	3.96	3.97	3.28	1.42132	0.000103282	0.00858114	up	--	--	--	--	--	--	--
Cluster-7319.177520	1.44	1.19	1.65	0	0	0.1	-5.49097	0.000104255	0.00864087	down	K01880 glycyl-tRNA synthetase [EC:6.1.1.14] | (RefSeq) glycine--tRNA ligase, mitochondrial 1-like (A)	PREDICTED: glycine--tRNA ligase, mitochondrial 1-like [Ipomoea nil]	--	--	--	--	--
Cluster-7319.149799	2.45	1.42	3.75	0.15	0	0	-5.57507	0.000105602	0.00874182	down	--	PREDICTED: probable WRKY transcription factor 53 [Ipomoea nil]	RecName: Full=Probable WRKY transcription factor 41; AltName: Full=WRKY DNA-binding protein 41;	SubName: Full=Uncharacterized protein {ECO:0000313|EMBL:CDP12141.1};	--	GO:0005634,nucleus; GO:0003700,DNA-binding transcription factor activity; GO:0043565,sequence-specific DNA binding; GO:0006351,transcription, DNA-templated	--
Cluster-7319.111468	96.2	37.59	44.11	29.02	10.39	7.66	-2.00598	0.000105893	0.0087552	down	K08176 MFS transporter, PHS family, inorganic phosphate transporter | (RefSeq) inorganic phosphate transporter 1-4-like (A)	PREDICTED: inorganic phosphate transporter 1-4-like [Ipomoea nil]	RecName: Full=Probable inorganic phosphate transporter 1-5; Short=AtPht1;5; AltName: Full=H(+)/Pi cotransporter;	SubName: Full=High affinity phosphate transporter {ECO:0000313|EMBL:ABS12068.1};	Inorganic phosphate transporter	GO:0005887,integral component of plasma membrane; GO:0005315,inorganic phosphate transmembrane transporter activity; GO:0015293,symporter activity; GO:0006817,phosphate ion transport	Sugar (and other) transporter
Cluster-7319.89731	1.36	1.04	3.48	0.3	0.08	0.09	-3.6756	0.000106931	0.00880892	down	--	hypothetical protein L195_g040865 [Trifolium pratense]	--	--	--	--	--
Cluster-7319.135807	53.4	40.96	37.8	24.2	19.93	24.88	-1.0172	0.000107225	0.0088172	down	K05399 lipopolysaccharide-binding protein | (RefSeq) putative BPI/LBP family protein At1g04970 (A)	PREDICTED: putative BPI/LBP family protein At1g04970 [Ipomoea nil]	RecName: Full=Putative BPI/LBP family protein At1g04970; Flags: Precursor;	SubName: Full=Uncharacterized protein {ECO:0000313|EMBL:EYU33676.1};	BPI/LBP/CETP family protein	GO:0005615,extracellular space; GO:0005774,vacuolar membrane; GO:0005773,vacuole; GO:0001530,lipopolysaccharide binding; GO:1903409,reactive oxygen species biosynthetic process; GO:0010468,regulation of gene expression	LBP / BPI / CETP family, C-terminal domain
Cluster-7319.151125	0.99	5.99	9.28	0	0	0	-6.28929	0.000107291	0.0088172	down	--	--	--	--	--	--	--
Cluster-7319.100458	4.38	4.86	6.08	1.79	1.47	2.64	-1.43699	0.000107514	0.00882488	down	K00729 dolichyl-phosphate beta-glucosyltransferase [EC:2.4.1.117] | (RefSeq) dolichyl-phosphate beta-glucosyltransferase-like (A)	PREDICTED: dolichyl-phosphate beta-glucosyltransferase-like [Ipomoea nil]	--	SubName: Full=dolichyl-phosphate beta-glucosyltransferase {ECO:0000313|RefSeq:XP_009804276.1};	Glycosyltransferase	GO:0016740,transferase activity	Glycosyl transferase family 2
Cluster-7319.84249	43.73	46.07	24.15	16.68	6.46	15.85	-1.63136	0.000108365	0.00888398	down	--	PREDICTED: hippocampus abundant transcript 1 protein [Ipomoea nil]	--	SubName: Full=Uncharacterized protein {ECO:0000313|EMBL:CDP07341.1};	Predicted transporter ADD1 (major facilitator superfamily)	GO:0016021,integral component of membrane; GO:0005215,transporter activity; GO:0055085,transmembrane transport	Major Facilitator Superfamily
Cluster-7319.82094	0.85	0.33	0.99	0.05	0.05	0.16	-3.14145	0.000109014	0.00890866	down	--	--	--	--	--	--	--
Cluster-7319.139967	2.22	1.9	2.26	0.36	0.18	0.55	-2.62099	0.000110454	0.00901172	down	--	--	--	--	--	--	--
Cluster-7319.114595	1.45	3.69	2.24	0.13	0.14	0.14	-4.26734	0.000112152	0.00913934	down	--	--	--	--	--	--	--
Cluster-7319.102847	87.63	28.05	27.69	14.01	17.74	5.08	-2.04974	0.000112544	0.00914549	down	K13448 calcium-binding protein CML | (RefSeq) probable calcium-binding protein CML36 (A)	PREDICTED: probable calcium-binding protein CML36 [Ipomoea nil]	RecName: Full=Probable calcium-binding protein CML36; AltName: Full=Calmodulin-like protein 36;	SubName: Full=Calmodulin and related proteins (EF-Hand superfamily) {ECO:0000313|EMBL:PIN20083.1};	Calmodulin and related proteins (EF-Hand superfamily)	GO:0005886,plasma membrane; GO:0005509,calcium ion binding; GO:0050832,defense response to fungus	EF hand
Cluster-7319.100293	59.6	48.04	40.7	29.38	16.93	9.9	-1.47474	0.000112632	0.00914549	down	--	PREDICTED: uncharacterized protein At1g08160-like [Ipomoea nil]	RecName: Full=Uncharacterized protein At1g08160;	SubName: Full=uncharacterized protein At1g08160-like {ECO:0000313|RefSeq:XP_009796033.1};	--	GO:0016021,integral component of membrane	Late embryogenesis abundant protein
Cluster-7319.153570	4.79	8.34	7.31	0.31	2.03	1.98	-2.31492	0.000112801	0.00914835	down	--	--	--	--	--	--	--
Cluster-7319.127840	51.29	74.3	90.17	13.85	20.16	37.15	-1.73072	0.00011379	0.00919789	down	--	--	--	--	--	--	--
Cluster-7319.127860	113.96	57.77	38.52	25.33	10.89	21.06	-2.02699	0.000113818	0.00919789	down	--	--	--	--	--	--	--
Cluster-7319.106040	4.12	2.29	4.03	9.14	12.73	10.5	1.55828	0.000115684	0.00933758	up	K09060 plant G-box-binding factor | (RefSeq) G-box-binding factor 1-like isoform X1 (A)	hypothetical protein T459_12948 [Capsicum annuum]	RecName: Full=Basic leucine zipper 4 {ECO:0000303|PubMed:11906833}; Short=AtbZIP4 {ECO:0000303|PubMed:11906833};	SubName: Full=Uncharacterized protein {ECO:0000313|EMBL:PHT84505.1};	--	GO:0005634,nucleus; GO:0003677,DNA binding; GO:0003700,DNA-binding transcription factor activity; GO:0006351,transcription, DNA-templated	bZIP transcription factor
Cluster-7319.128769	16.28	12.3	9.65	6.25	5.49	6.67	-1.11969	0.000115844	0.00933943	down	K14491 two-component response regulator ARR-B family | (RefSeq) two-component response regulator ORR26 (A)	PREDICTED: myb family transcription factor EFM-like isoform X2 [Ipomoea nil]	RecName: Full=Myb family transcription factor EFM {ECO:0000303|PubMed:25132385}; AltName: Full=MYB-domain transcription factor HHO4 {ECO:0000305}; AltName: Full=Protein EARLY FLOWERING MYB {ECO:0000303|PubMed:25132385}; AltName: Full=Protein HRS1 HOMOLOG 4 {ECO:0000305};	SubName: Full=myb family transcription factor EFM-like {ECO:0000313|RefSeq:XP_010254263.1};	--	GO:0005634,nucleus; GO:0003677,DNA binding; GO:0003700,DNA-binding transcription factor activity; GO:0009908,flower development; GO:0009740,gibberellic acid mediated signaling pathway; GO:0010452,histone H3-K36 methylation; GO:0048579,negative regulation of long-day photoperiodism, flowering; GO:1903507,negative regulation of nucleic acid-templated transcription; GO:0006355,regulation of transcri…	Myb-like DNA-binding domain
Cluster-7319.90629	4.77	19.15	13.5	1.35	3.02	4.3	-2.17131	0.00011791	0.00948906	down	K18980 2-methylene-furan-3-one reductase [EC:1.3.1.105] | (RefSeq) 2-methylene-furan-3-one reductase (A)	PREDICTED: 2-methylene-furan-3-one reductase [Nicotiana attenuata]	RecName: Full=2-methylene-furan-3-one reductase; EC=1.3.1.105 {ECO:0000269|PubMed:16517758}; AltName: Full=Enone oxidoreductase; Short=SlEO; Flags: Precursor;	SubName: Full=Putative quinone oxidoreductase-like protein, chloroplastic-like {ECO:0000313|EMBL:JAP25262.1};	Zinc-binding oxidoreductase	GO:0009507,chloroplast; GO:0102978,furaneol oxidoreductase activity; GO:0008270,zinc ion binding	Zinc-binding dehydrogenase
Cluster-7319.73596	2.88	4.6	4.52	0	0.44	0	-4.87217	0.00011798	0.00948906	down	K00864 glycerol kinase [EC:2.7.1.30] | (RefSeq) glycerol kinase (A)	Ribulose kinase [Handroanthus impetiginosus]	RecName: Full=Glycerol kinase; Short=Glycerokinase; EC=2.7.1.30; AltName: Full=ATP:glycerol 3-phosphotransferase; AltName: Full=Protein GLYCEROL INSENSITIVE 1; AltName: Full=Protein NONHOST RESISTANCE TO P. S. PHASEOLICOLA 1;	SubName: Full=Ribulose kinase {ECO:0000313|EMBL:PIN14357.1}; EC=2.7.1.30 {ECO:0000313|EMBL:PIN14357.1};	Ribulose kinase and related carbohydrate kinases	GO:0005829,cytosol; GO:0005739,mitochondrion; GO:0005524,ATP binding; GO:0004370,glycerol kinase activity; GO:0042742,defense response to bacterium; GO:0019563,glycerol catabolic process; GO:0046167,glycerol-3-phosphate biosynthetic process; GO:0009617,response to bacterium; GO:0080167,response to karrikin; GO:0010188,response to microbial phytotoxin; GO:0002237,response to molecule of bacterial …	FGGY family of carbohydrate kinases, C-terminal domain
Cluster-7319.89020	2.7	2.73	6.61	0	0	0.59	-4.47388	0.000118359	0.00950833	down	--	PREDICTED: bZIP transcription factor 53 [Ipomoea nil]	RecName: Full=bZIP transcription factor 53 {ECO:0000303|PubMed:11906833}; Short=AtbZIP53 {ECO:0000303|PubMed:11906833};	SubName: Full=Putative bZIP DNA-binding protein-like {ECO:0000313|EMBL:JAP28427.1};	--	GO:0005634,nucleus; GO:0003700,DNA-binding transcription factor activity; GO:0045735,nutrient reservoir activity; GO:0046982,protein heterodimerization activity; GO:0043565,sequence-specific DNA binding; GO:0009267,cellular response to starvation; GO:0006971,hypotonic response; GO:2000693,positive regulation of seed maturation; GO:0045893,positive regulation of transcription, DNA-templated; GO:00…	--
Cluster-7319.155099	1.58	2.34	2.75	0	0.15	0	-5.47791	0.000119704	0.00960499	down	--	PREDICTED: uncharacterized protein LOC109153177 isoform X2 [Ipomoea nil]	--	--	--	--	--
Cluster-7319.75614	2.33	3.38	4.26	0.45	0.98	0.71	-2.28045	0.000120096	0.00962512	down	--	--	--	--	--	--	--
Cluster-7319.102751	21.5	22.49	15.01	11.78	6.99	8.28	-1.18911	0.000120594	0.00965365	down	K01183 chitinase [EC:3.2.1.14] | (RefSeq) acidic mammalian chitinase-like (A)	PREDICTED: acidic mammalian chitinase-like [Ipomoea nil]	RecName: Full=Class V chitinase {ECO:0000303|PubMed:22936594}; Short=AtChiC {ECO:0000303|PubMed:22936594}; EC=3.2.1.14 {ECO:0000269|PubMed:21390509, ECO:0000269|PubMed:22936594}; Flags: Precursor;	SubName: Full=Uncharacterized protein {ECO:0000313|EMBL:KCW45620.1};	Chitinase	GO:0005618,cell wall; GO:0005576,extracellular region; GO:0008061,chitin binding; GO:0004568,chitinase activity; GO:0008843,endochitinase activity; GO:0035885,exochitinase activity; GO:0005975,carbohydrate metabolic process; GO:0006032,chitin catabolic process; GO:0009737,response to abscisic acid; GO:0009753,response to jasmonic acid; GO:0009651,response to salt stress	Glycosyl hydrolases family 18
Cluster-7319.47656	13.25	10.32	7	2.09	3.17	4.69	-1.69642	0.000121029	0.00967705	down	K02183 calmodulin | (RefSeq) calmodulin-3-like (A)	PREDICTED: calmodulin-3-like [Ipomoea nil]	RecName: Full=Calmodulin-related protein;	SubName: Full=Uncharacterized protein {ECO:0000313|EMBL:ADP36946.1};	Calmodulin and related proteins (EF-Hand superfamily)	GO:0005509,calcium ion binding	EF hand
Cluster-7319.101045	9.13	6.41	6	13.83	35.13	14.85	1.49825	0.000121728	0.00971007	up	K10257 acyl-lipid omega-3 desaturase [EC:1.14.19.25 1.14.19.35 1.14.19.36] | (RefSeq) omega-3 fatty acid desaturase, endoplasmic reticulum-like (A)	PREDICTED: omega-3 fatty acid desaturase, endoplasmic reticulum-like [Ipomoea nil]	RecName: Full=Omega-3 fatty acid desaturase, endoplasmic reticulum; EC=1.14.19.-;	SubName: Full=Omega-3 fatty acid desaturase, endoplasmic reticulum {ECO:0000313|EMBL:OIT27529.1};	--	GO:0005789,endoplasmic reticulum membrane; GO:0016021,integral component of membrane; GO:0016717,oxidoreductase activity, acting on paired donors, with oxidation of a pair of donors resulting in the reduction of molecular oxygen to two molecules of water; GO:0006636,unsaturated fatty acid biosynthetic process	Domain of unknown function (DUF3474)
Cluster-7319.69351	69.59	61.34	39.78	20.98	23.63	24.1	-1.45514	0.000123456	0.0098249	down	--	--	--	--	--	--	--
Cluster-7319.114784	4.16	1.66	3.02	0.66	0.96	0.31	-2.26725	0.00012374	0.00983592	down	--	--	--	--	--	--	--
Cluster-7319.97604	28.91	34.23	33.84	20.73	15.08	8.64	-1.17651	0.000125901	0.00997279	down	K15397 3-ketoacyl-CoA synthase [EC:2.3.1.199] | (RefSeq) 3-ketoacyl-CoA synthase 5-like (A)	PREDICTED: 3-ketoacyl-CoA synthase 5-like [Ipomoea nil]	RecName: Full=3-ketoacyl-CoA synthase 5 {ECO:0000303|PubMed:18465198}; Short=KCS-5 {ECO:0000303|PubMed:18465198}; EC=2.3.1.199 {ECO:0000305}; AltName: Full=Eceriferum 60 {ECO:0000303|PubMed:11041893}; AltName: Full=Very long-chain fatty acid condensing enzyme 5 {ECO:0000303|PubMed:18465198}; Short=VLCFA condensing enzyme 5 {ECO:0000303|PubMed:18465198};	RecName: Full=3-ketoacyl-CoA synthase {ECO:0000256|PIRNR:PIRNR036417}; EC=2.3.1.- {ECO:0000256|PIRNR:PIRNR036417};	--	GO:0005783,endoplasmic reticulum; GO:0016021,integral component of membrane; GO:0016020,membrane; GO:0102336,3-oxo-arachidoyl-CoA synthase activity; GO:0102337,3-oxo-cerotoyl-CoA synthase activity; GO:0102338,3-oxo-lignoceronyl-CoA synthase activity; GO:0009922,fatty acid elongase activity; GO:0102756,very-long-chain 3-ketoacyl-CoA synthase activity; GO:0006633,fatty acid biosynthetic process; GO…	FAE1/Type III polyketide synthase-like protein
Cluster-7319.38815	2.41	2.12	2.91	7.34	5.87	5.24	1.24732	0.000125902	0.00997279	up	--	PREDICTED: zinc finger BED domain-containing protein RICESLEEPER 2-like [Fragaria vesca subsp. vesca]	--	--	--	--	--
Cluster-7319.84402	14.78	18.63	13.76	4.37	7.28	7.7	-1.36249	0.00012625	0.0099887	down	--	--	--	--	--	--	--
Cluster-7319.76610	2.09	1.67	1.91	8.18	6.05	4.1	1.62749	0.000126416	0.00999023	up	K00465 carotenoid 9,10(9',10')-cleavage dioxygenase 1 [EC:1.13.11.-] | (RefSeq) carotenoid 9,10(9',10')-cleavage dioxygenase 1-like (A)	carotenoid cleavage dioxygenase [Daucus carota subsp. sativus]	RecName: Full=Carotenoid 9,10(9',10')-cleavage dioxygenase; EC=1.14.99.n4; AltName: Full=CsCCD;	SubName: Full=Carotenoid cleavage dioxygenase {ECO:0000313|EMBL:KZN10560.1};	Beta, beta-carotene 15,15'-dioxygenase and related enzymes	GO:0005737,cytoplasm; GO:0046872,metal ion binding; GO:0016702,oxidoreductase activity, acting on single donors with incorporation of molecular oxygen, incorporation of two atoms of oxygen	--
Cluster-7319.99377	6.33	11.45	7.28	2.27	3.08	4.43	-1.41486	0.000127019	0.0100186	down	K00430 peroxidase [EC:1.11.1.7] | (RefSeq) peroxidase 47-like (A)	PREDICTED: peroxidase 47-like [Ipomoea nil]	RecName: Full=Peroxidase 47; Short=Atperox P47; EC=1.11.1.7; AltName: Full=ATP32; Flags: Precursor;	RecName: Full=Peroxidase {ECO:0000256|RuleBase:RU362060, ECO:0000256|SAAS:SAAS00709852}; EC=1.11.1.7 {ECO:0000256|RuleBase:RU362060, ECO:0000256|SAAS:SAAS00709852};	--	GO:0005576,extracellular region; GO:0009505,plant-type cell wall; GO:0009506,plasmodesma; GO:0020037,heme binding; GO:0046872,metal ion binding; GO:0004601,peroxidase activity; GO:0042744,hydrogen peroxide catabolic process; GO:0009664,plant-type cell wall organization; GO:0006979,response to oxidative stress	Peroxidase
Cluster-7319.131674	7.94	2.71	6.56	2.37	0.53	0.86	-2.25898	0.000127069	0.0100186	down	--	PREDICTED: sodium/potassium/calcium exchanger 1-like isoform X2 [Ipomoea nil]	--	--	--	--	--
Cluster-7319.105098	3.56	5.07	9.59	0	0.3	1.55	-3.3779	0.000127588	0.0100478	down	K00700 1,4-alpha-glucan branching enzyme [EC:2.4.1.18] | (RefSeq) 1,4-alpha-glucan-branching enzyme 3, chloroplastic/amyloplastic-like (A)	PREDICTED: LOW QUALITY PROTEIN: 1,4-alpha-glucan-branching enzyme 3, chloroplastic/amyloplastic-like [Solanum tuberosum]	RecName: Full=1,4-alpha-glucan-branching enzyme 3, chloroplastic/amyloplastic; Short=AtSBE III; EC=2.4.1.18; AltName: Full=Branching enzyme 1; Short=AtBE1; AltName: Full=Protein EMBRYO DEFECTIVE 2729; AltName: Full=Starch-branching enzyme 3; Flags: Precursor;	SubName: Full=1,4-alpha-glucan-branching enzyme 3, chloroplastic/amyloplastic {ECO:0000313|EMBL:PHU12999.1};	1,4-alpha-glucan branching enzyme/starch branching enzyme II	GO:0009501,amyloplast; GO:0009507,chloroplast; GO:0009570,chloroplast stroma; GO:0009536,plastid; GO:0003844,1,4-alpha-glucan branching enzyme activity; GO:0102752,1,4-alpha-glucan branching enzyme activity (using a glucosylated glycogenin as primer for glycogen synthesis); GO:0043169,cation binding; GO:0005975,carbohydrate metabolic process; GO:0005978,glycogen biosynthetic process; GO:0009791,p…	Alpha amylase, C-terminal all-beta domain
Cluster-7319.99956	181.14	128.92	56.47	53.17	48.63	29.17	-1.56759	0.000128692	0.010123	down	K22128 piezo-type mechanosensitive ion channel component 1/2 | (RefSeq) hypothetical protein (A)	PREDICTED: blue copper protein-like [Ipomoea nil]	RecName: Full=Blue copper protein; Flags: Precursor;	SubName: Full=blue copper protein-like {ECO:0000313|RefSeq:XP_016569152.1};	--	GO:0009055,electron transfer activity; GO:0046872,metal ion binding	Plastocyanin-like domain
Cluster-7319.101123	10.76	8.73	8.21	15.57	19.8	23.54	1.02358	0.000129921	0.0101961	up	--	PREDICTED: probable membrane-associated kinase regulator 1 [Ipomoea nil]	RecName: Full=Probable membrane-associated kinase regulator 1;	SubName: Full=Uncharacterized protein {ECO:0000313|EnsemblPlants:Solyc09g075750.1.1};	--	GO:0005829,cytosol; GO:0005886,plasma membrane; GO:0009536,plastid; GO:0019210,kinase inhibitor activity; GO:0009742,brassinosteroid mediated signaling pathway; GO:0006629,lipid metabolic process; GO:0009741,response to brassinosteroid	--
Cluster-7319.132397	146.65	88.22	77.98	55.68	49.27	48.86	-1.09895	0.000131833	0.0103274	down	--	PREDICTED: remorin [Ipomoea nil]	RecName: Full=Remorin 4.1 {ECO:0000305}; Short=OsREM4.1 {ECO:0000303|PubMed:17984200}; AltName: Full=Remorin group 4 member 1 {ECO:0000303|PubMed:17984200};	SubName: Full=remorin-like isoform X1 {ECO:0000313|RefSeq:XP_010257205.1};	--	GO:0005886,plasma membrane; GO:0009738,abscisic acid-activated signaling pathway; GO:1900458,negative regulation of brassinosteroid mediated signaling pathway	Remorin, C-terminal region
Cluster-7319.58969	25.66	50.52	17.24	8.15	7.79	12.21	-1.83929	0.000131898	0.0103274	down	--	--	--	--	--	--	--
Cluster-7319.101673	84.77	34.51	38.21	25.3	16.7	17.45	-1.48768	0.000132218	0.0103405	down	K22807 werner syndrome-like exonuclease [EC:3.1.11.-] | (RefSeq) Werner Syndrome-like exonuclease (A)	Werner Syndrome-like exonuclease [Olea europaea var. sylvestris]	RecName: Full=Werner Syndrome-like exonuclease; EC=3.1.-.-;	SubName: Full=Werner Syndrome-like exonuclease {ECO:0000313|RefSeq:XP_018822776.1};	Predicted 3'-5' exonuclease	GO:0005634,nucleus; GO:0008408,3'-5' exonuclease activity; GO:0003677,DNA binding; GO:0046872,metal ion binding	3'-5' exonuclease
Cluster-7319.161615	0.89	1.24	1.3	0.12	0	0.13	-3.84876	0.000133756	0.0104368	down	K00965 UDPglucose--hexose-1-phosphate uridylyltransferase [EC:2.7.7.12] | (RefSeq) ADP-glucose phosphorylase (A)	PREDICTED: uncharacterized protein LOC109173642 isoform X1 [Ipomoea nil]	RecName: Full=ADP-glucose phosphorylase; EC=2.7.7.-; AltName: Full=ADP-glucose:phosphate adenylyltransferase;	SubName: Full=Galactose-1-phosphate uridyl transferase, class I {ECO:0000313|EMBL:KVH88896.1};	Galactose-1-phosphate uridylyltransferase	GO:0043531,ADP binding; GO:0016779,nucleotidyltransferase activity; GO:0047345,ribose-5-phosphate adenylyltransferase activity; GO:0008108,UDP-glucose:hexose-1-phosphate uridylyltransferase activity; GO:0008270,zinc ion binding; GO:0005975,carbohydrate metabolic process; GO:0033499,galactose catabolic process via UDP-galactose; GO:0006006,glucose metabolic process; GO:0080040,positive regulation …	--
Cluster-7319.45274	71.46	52.44	31.47	16.51	15.97	27.25	-1.46562	0.000135183	0.0105361	down	K00695 sucrose synthase [EC:2.4.1.13] | (RefSeq) sucrose synthase (A)	sucrose synthase isoform 2, partial [Nicotiana langsdorffii x Nicotiana sanderae]	RecName: Full=Sucrose synthase; EC=2.4.1.13; AltName: Full=Sucrose-UDP glucosyltransferase;	RecName: Full=Sucrose synthase {ECO:0000256|RuleBase:RU280817}; EC=2.4.1.13 {ECO:0000256|RuleBase:RU280817}; Flags: Fragment;	Glycosyltransferase	GO:0016157,sucrose synthase activity; GO:0005985,sucrose metabolic process	Sucrose synthase
Cluster-7319.59267	11.02	3.95	3.23	2.01	1.34	2.14	-1.81128	0.00013599	0.0105868	down	K19613 leucine-rich repeat protein SHOC2 | (RefSeq) receptor like protein 30-like (A)	PREDICTED: receptor-like protein 12 [Ipomoea nil]	RecName: Full=Receptor like protein 7 {ECO:0000303|PubMed:18434605}; Short=AtRLP7 {ECO:0000303|PubMed:18434605}; Flags: Precursor;	SubName: Full=Uncharacterized protein {ECO:0000313|EMBL:EYU39802.1};	FOG: Leucine rich repeat	GO:0016021,integral component of membrane	Leucine rich repeat
Cluster-7319.169606	2.62	8.61	0	51.63	57.75	51.46	3.44093	0.000138171	0.0107443	up	--	--	--	--	--	--	--
Cluster-7319.127373	8.62	10.84	7.89	2.51	1.94	4.61	-1.66719	0.000140943	0.0109223	down	--	--	--	--	--	--	--
Cluster-7319.28476	1.3	0.78	1.96	0.23	0	0	-4.16305	0.00014238	0.0110087	down	--	--	--	--	--	--	--
Cluster-7319.92148	1516.37	3303.03	1870.84	738.96	1190.18	960.54	-1.41496	0.000143173	0.0110497	down	--	metallothionein-like protein type 2 [Hevea brasiliensis]	RecName: Full=Metallothionein-like protein type 2;	SubName: Full=Metallothionein-like protein {ECO:0000313|EMBL:AAZ20291.1}; SubName: Full=Type 2 metallothionein {ECO:0000313|EMBL:ABG57064.1};	Predicted metallothionein	GO:0046872,metal ion binding	Metallothionein
Cluster-7319.9902	2.41	2.28	3.7	0	0	0.32	-4.82341	0.000143416	0.0110497	down	--	--	--	--	--	--	--
Cluster-7319.134149	15.02	16.17	12.4	0	0	2.46	-4.31669	0.000143428	0.0110497	down	--	--	--	--	--	--	--
Cluster-7319.102714	15.03	14.46	26.02	9.85	9.56	9.2	-1.00758	0.000143562	0.0110497	down	--	uncharacterized protein LOC110879777 [Helianthus annuus]	RecName: Full=F-box/kelch-repeat protein At1g57790;	SubName: Full=Uncharacterized protein {ECO:0000313|EMBL:OTG38035.1};	--	--	--
Cluster-7319.89472	242.5	149.98	145.15	113.32	60.39	70.85	-1.21614	0.000144125	0.0110805	down	K02977 small subunit ribosomal protein S27Ae | (RefSeq) ubiquitin (A)	polyubiquitin-like [Solanum tuberosum]	RecName: Full=Ubiquitin;	SubName: Full=Polyubiquitin-like {ECO:0000313|EMBL:ABB55360.1};	Ubiquitin/60s ribosomal protein L40 fusion	GO:0005737,cytoplasm; GO:0005634,nucleus	Ubiquitin family
Cluster-7319.61944	0.57	0.33	0.13	1.5	2.04	1.17	2.13373	0.000145905	0.0112047	up	K20241 WD repeat-containing protein 44 | (RefSeq) WD repeat-containing protein 44 (A)	PREDICTED: WD repeat-containing protein 44-like isoform X2 [Nicotiana attenuata]	RecName: Full=COMPASS-like H3K4 histone methylase component WDR5A {ECO:0000303|PubMed:19567704}; Short=AtWDR5A {ECO:0000303|PubMed:19567704};	SubName: Full=WD repeat-containing protein 44-like isoform X2 {ECO:0000313|RefSeq:XP_009803768.1};	WD40 repeat-containing protein	GO:0005634,nucleus; GO:0048188,Set1C/COMPASS complex; GO:0042393,histone binding; GO:0008168,methyltransferase activity; GO:0010228,vegetative to reproductive phase transition of meristem	WD domain, G-beta repeat
Cluster-7319.88427	94.41	69.04	56.21	32.98	43.9	34.64	-1.06125	0.000146134	0.0112096	down	K01739 cystathionine gamma-synthase [EC:2.5.1.48] | (RefSeq) cystathionine gamma-synthase 1, chloroplastic (A)	PREDICTED: cystathionine gamma-synthase 1, chloroplastic [Ipomoea nil]	RecName: Full=Cystathionine gamma-synthase 1, chloroplastic {ECO:0000305}; Short=AtCGS1 {ECO:0000305}; EC=2.5.1.48 {ECO:0000269|PubMed:9531508}; AltName: Full=METHIONINE OVERACCUMULATION 1 {ECO:0000303|PubMed:10558994}; AltName: Full=O-succinylhomoserine (thiol)-lyase; Flags: Precursor;	SubName: Full=cystathionine gamma-synthase 1, chloroplastic-like {ECO:0000313|RefSeq:XP_016446499.1};	Cystathionine beta-lyases/cystathionine gamma-synthases	GO:0009507,chloroplast; GO:0009570,chloroplast stroma; GO:0003962,cystathionine gamma-synthase activity; GO:0030170,pyridoxal phosphate binding; GO:0009086,methionine biosynthetic process; GO:0001887,selenium compound metabolic process	Cys/Met metabolism PLP-dependent enzyme
Cluster-7319.74077	3.86	2.32	4.07	0.96	0.97	1.08	-1.83581	0.000147754	0.0113211	down	--	--	--	--	--	--	--
Cluster-7319.82102	8.5	7.15	8.47	3.93	3.25	4.11	-1.16004	0.000148097	0.0113346	down	K15711 SWI/SNF-related matrix-associated actin-dependent regulator of chromatin subfamily A3 [EC:3.6.4.- 2.3.2.27] | (RefSeq) putative SWI/SNF-related matrix-associated actin-dependent regulator of chromatin subfamily A member 3-like 1 (A)	PREDICTED: putative SWI/SNF-related matrix-associated actin-dependent regulator of chromatin subfamily A member 3-like 1 [Ipomoea nil]	RecName: Full=Putative SWI/SNF-related matrix-associated actin-dependent regulator of chromatin subfamily A member 3-like 1; Short=SMARCA3-like protein 1; EC=3.6.4.-;	SubName: Full=putative SWI/SNF-related matrix-associated actin-dependent regulator of chromatin subfamily A member 3-like 1 {ECO:0000313|RefSeq:XP_016488657.1};	Helicase-like transcription factor HLTF/DNA helicase RAD5, DEAD-box superfamily	GO:0005634,nucleus; GO:0005524,ATP binding; GO:0004386,helicase activity; GO:0003676,nucleic acid binding; GO:0008270,zinc ion binding; GO:0016569,covalent chromatin modification; GO:0006351,transcription, DNA-templated	HIRAN domain
Cluster-7319.79303	43	52.13	24.62	17.35	11.49	20.48	-1.35409	0.000149599	0.0114238	down	--	--	--	--	--	--	--
Cluster-7319.82351	11.12	10.38	5.77	3.46	4.27	3.06	-1.40447	0.00015116	0.0115301	down	K12173 BRCA1-A complex subunit BRE | (RefSeq) BRCA1-A complex subunit BRE-like (A)	PREDICTED: pathogenesis-related protein 5-like [Ipomoea nil]	RecName: Full=Pathogenesis-related protein 5; Short=PR-5; Flags: Precursor;	SubName: Full=pathogenesis-related protein 5-like {ECO:0000313|RefSeq:XP_009761236.1};	--	GO:0048046,apoplast; GO:0005618,cell wall; GO:0005773,vacuole; GO:0031540,regulation of anthocyanin biosynthetic process; GO:0046686,response to cadmium ion; GO:0010224,response to UV-B; GO:0009615,response to virus; GO:0009627,systemic acquired resistance	Thaumatin family
Cluster-7319.71809	1.85	3.69	2.68	0.1	0.42	0.65	-2.90595	0.000151697	0.011558	down	--	--	--	--	--	--	--
Cluster-7319.72447	5.39	3.96	5.46	1.18	0.8	2.09	-1.92504	0.000152181	0.0115737	down	--	--	--	--	--	--	--
Cluster-7319.43330	0.12	0.24	0.2	0.76	0.45	0.88	1.88165	0.000152243	0.0115737	up	--	PREDICTED: uncharacterized protein LOC109173927 [Ipomoea nil]	--	--	--	--	Putative gypsy type transposon
Cluster-7319.10055	4.16	2.29	3.58	0.22	0	0	-5.42959	0.000152719	0.011584	down	K23877 xyloglucan O-acetyltransferase | (RefSeq) hypothetical protein (A)	protein YLS7 [Prunus avium]	RecName: Full=Protein YLS7; AltName: Full=Protein TRICHOME BIREFRINGENCE-LIKE 17; AltName: Full=Protein YELLOW-LEAF-SPECIFIC GENE 7;	SubName: Full=Uncharacterized protein {ECO:0000313|EMBL:ONI25126.1};	--	GO:0005794,Golgi apparatus; GO:0016021,integral component of membrane; GO:0016413,O-acetyltransferase activity; GO:0071554,cell wall organization or biogenesis; GO:0010150,leaf senescence	GDSL/SGNH-like Acyl-Esterase family found in Pmr5 and Cas1p
Cluster-7319.105723	38.16	26.6	27.21	14.75	19.07	9.3	-1.15833	0.000153799	0.0116529	down	K15015 solute carrier family 32 (vesicular inhibitory amino acid transporter) | (RefSeq) amino acid transporter AVT1E isoform X1 (A)	PREDICTED: amino acid permease 4-like [Ipomoea nil]	RecName: Full=Amino acid permease 2; AltName: Full=Amino acid transporter AAP2;	SubName: Full=amino acid permease 3-like {ECO:0000313|RefSeq:XP_016483715.1};	Amino acid transporters	GO:0005887,integral component of plasma membrane; GO:0015293,symporter activity; GO:0015800,acidic amino acid transport; GO:0015804,neutral amino acid transport	Transmembrane amino acid transporter protein
Cluster-7319.94706	2.8	3.22	2.54	6.9	4.77	6.35	1.01982	0.00015423	0.0116615	up	K19525 vacuolar protein sorting-associated protein 13A/C | (RefSeq) uncharacterized protein LOC110098611 (A)	RNA-directed DNA polymerase [Dendrobium catenatum]	RecName: Full=RNA-directed DNA polymerase homolog; EC=2.7.7.48; AltName: Full=Reverse transcriptase homolog;	SubName: Full=Uncharacterized protein {ECO:0000313|EMBL:EMJ11389.1};	FOG: Transposon-encoded proteins with TYA, reverse transcriptase, integrase domains in various combinations	GO:0005739,mitochondrion; GO:0003968,RNA-directed 5'-3' RNA polymerase activity; GO:0003964,RNA-directed DNA polymerase activity	RNase H-like domain found in reverse transcriptase
Cluster-7319.152583	0.37	0.44	0.73	0.11	0	0.06	-3.21171	0.000154371	0.0116615	down	--	PREDICTED: uncharacterized protein LOC109189879 [Ipomoea nil]	--	SubName: Full=Uncharacterized protein {ECO:0000313|EnsemblPlants:TRIAE_CS42_7DS_TGACv1_621945_AA2029980.1};	--	--	Putative gypsy type transposon
Cluster-7319.122981	1.47	0.91	2.46	0.38	0.16	0.27	-2.63553	0.000154428	0.0116615	down	K01963 acetyl-CoA carboxylase carboxyl transferase subunit beta [EC:6.4.1.2 2.1.3.15] | (RefSeq) uncharacterized protein LOC109210965 (A)	uncharacterized protein LOC105634530 [Jatropha curcas]	--	SubName: Full=Ribonuclease H protein {ECO:0000313|EMBL:PKA48832.1}; EC=3.1.27.- {ECO:0000313|EMBL:PKA48832.1};	FOG: Reverse transcriptase	--	Reverse transcriptase (RNA-dependent DNA polymerase)
Cluster-7319.83254	55.05	32.29	34.02	19.69	19.3	21.57	-1.07689	0.000155084	0.0116981	down	K13418 somatic embryogenesis receptor kinase 1 [EC:2.7.10.1 2.7.11.1] | (RefSeq) somatic embryogenesis receptor kinase 1 (A)	PREDICTED: probable LRR receptor-like serine/threonine-protein kinase At1g53430 [Ipomoea nil]	RecName: Full=Probable LRR receptor-like serine/threonine-protein kinase At1g53430; EC=2.7.11.1; Flags: Precursor;	SubName: Full=Leucine-rich repeat transmembrane protein kinase {ECO:0000313|EMBL:EOY27893.1};	--	GO:0016021,integral component of membrane; GO:0005886,plasma membrane; GO:0005524,ATP binding; GO:0004674,protein serine/threonine kinase activity	Protein tyrosine kinase
Cluster-7319.42493	0.54	0.98	0.87	0.07	0.04	0.16	-3.22232	0.000157384	0.0118339	down	K15397 3-ketoacyl-CoA synthase [EC:2.3.1.199] | (RefSeq) 3-ketoacyl-CoA synthase 17-like (A)	PREDICTED: protein RADIALIS-like 3 [Capsicum annuum]	RecName: Full=Protein RADIALIS-like 1; Short=AtRL1; Short=Protein RAD-like 1; AltName: Full=Protein RADIALIS-LIKE SANT/MYB 2; Short=Protein RSM2;	SubName: Full=Protein RADIALIS-like 6 {ECO:0000313|EMBL:PHT66549.1};	Zuotin and related molecular chaperones (DnaJ superfamily), contains DNA-binding domains	GO:0005634,nucleus; GO:0003677,DNA binding; GO:0003700,DNA-binding transcription factor activity; GO:0006351,transcription, DNA-templated	Myb-like DNA-binding domain
Cluster-7319.105683	2.67	2.7	3.38	0	0.17	0.36	-4.15878	0.000157407	0.0118339	down	K09458 3-oxoacyl-[acyl-carrier-protein] synthase II [EC:2.3.1.179] | (RefSeq) 3-oxoacyl-[acyl-carrier-protein] synthase I, chloroplastic-like (A)	PREDICTED: 3-oxoacyl-[acyl-carrier-protein]	RecName: Full=3-oxoacyl-[acyl-carrier-protein] synthase I, chloroplastic; EC=2.3.1.41; AltName: Full=Beta-ketoacyl-ACP synthase I; Short=KAS I; Flags: Precursor;	SubName: Full=Uncharacterized protein {ECO:0000313|EnsemblPlants:Solyc08g016170.2.1};	3-oxoacyl-(acyl-carrier-protein) synthase (I and II)	GO:0009570,chloroplast stroma; GO:0004315,3-oxoacyl-[acyl-carrier-protein] synthase activity; GO:0006633,fatty acid biosynthetic process	--
Cluster-7319.101399	1	2.08	1.21	4.02	5.27	3.42	1.51624	0.00015982	0.0119888	up	K10777 DNA ligase 4 [EC:6.5.1.1] | (RefSeq) DNA ligase 4 (A)	PREDICTED: DNA ligase 4 isoform X1 [Ipomoea nil]	RecName: Full=DNA ligase 4; EC=6.5.1.1 {ECO:0000255|PROSITE-ProRule:PRU10135}; AltName: Full=DNA ligase IV; AltName: Full=Polydeoxyribonucleotide synthase [ATP] 4;	RecName: Full=DNA ligase {ECO:0000256|RuleBase:RU000617}; EC=6.5.1.1 {ECO:0000256|RuleBase:RU000617};	ATP-dependent DNA ligase IV	GO:0048046,apoplast; GO:0005737,cytoplasm; GO:0032807,DNA ligase IV complex; GO:0009506,plasmodesma; GO:0005524,ATP binding; GO:0003677,DNA binding; GO:0003910,DNA ligase (ATP) activity; GO:0046872,metal ion binding; GO:0006974,cellular response to DNA damage stimulus; GO:0071897,DNA biosynthetic process; GO:0051103,DNA ligation involved in DNA repair; GO:0006310,DNA recombination; GO:0006260,DNA…	BRCT domain, a BRCA1 C-terminus domain
Cluster-7319.92455	21.99	33.6	18.64	9.81	14.94	7.09	-1.2793	0.000159998	0.0119889	down	K05658 ATP-binding cassette, subfamily B (MDR/TAP), member 1 [EC:7.6.2.2] | (RefSeq) uncharacterized protein LOC111781709 (A)	PREDICTED: protein SRG1 [Ipomoea nil]	RecName: Full=Protein SRG1; Short=AtSRG1; AltName: Full=Protein SENESCENCE-RELATED GENE 1;	SubName: Full=Uncharacterized protein {ECO:0000313|EnsemblPlants:PGSC0003DMT400027666};	Iron/ascorbate family oxidoreductases	GO:0046872,metal ion binding; GO:0016682,oxidoreductase activity, acting on diphenols and related substances as donors, oxygen as acceptor; GO:0010150,leaf senescence	non-haem dioxygenase in morphine synthesis N-terminal
Cluster-7319.116478	6.02	6.58	6.43	16.04	14.09	12.34	1.09055	0.000160823	0.0120375	up	--	--	--	--	--	--	--
Cluster-7319.122453	1.58	3.31	2.38	0	0.24	0.38	-3.64846	0.000162684	0.01215	down	--	--	--	--	--	--	--
Cluster-7319.98034	3.78	2.67	2.48	5.95	8.48	6.57	1.16961	0.000163493	0.012197	up	--	uncharacterized protein LOC110898017 [Helianthus annuus]	--	SubName: Full=Putative transposase, Ptta/En/Spm, plant {ECO:0000313|EMBL:OTG26671.1};	--	--	Plant transposase (Ptta/En/Spm family)
Cluster-7319.110917	3.34	3.34	2.99	5	9.11	7.26	1.08508	0.00016422	0.0122244	up	K23280 rhamnogalacturonan I rhamnosyltransferase [EC:2.4.1.351] | (RAP-DB) Os03g0328100; Similar to Axi 1 (Auxin-independent growth promoter)-like protein. (A)	PREDICTED: uncharacterized protein At1g04910 [Ipomoea nil]	RecName: Full=O-fucosyltransferase 19 {ECO:0000305}; Short=O-FucT-19 {ECO:0000305}; EC=2.4.1.- {ECO:0000305}; AltName: Full=O-fucosyltransferase family protein {ECO:0000305};	SubName: Full=uncharacterized protein At1g04910-like {ECO:0000313|RefSeq:XP_016472059.1};	--	GO:0005737,cytoplasm; GO:0016021,integral component of membrane; GO:0016757,transferase activity, transferring glycosyl groups; GO:0006004,fucose metabolic process; GO:0006486,protein glycosylation	GDP-fucose protein O-fucosyltransferase
Cluster-7319.84441	157.4	78.06	54.79	46.99	20.57	33.91	-1.59447	0.000165164	0.0122812	down	K08235 xyloglucan:xyloglucosyl transferase [EC:2.4.1.207] | (RefSeq) probable xyloglucan endotransglucosylase/hydrolase protein 30 (A)	PREDICTED: probable xyloglucan endotransglucosylase/hydrolase protein 30 [Ipomoea nil]	RecName: Full=Probable xyloglucan endotransglucosylase/hydrolase protein 30; Short=At-XTH30; Short=XTH-30; EC=2.4.1.207; Flags: Precursor;	RecName: Full=Xyloglucan endotransglucosylase/hydrolase {ECO:0000256|RuleBase:RU361120}; EC=2.4.1.207 {ECO:0000256|RuleBase:RU361120}; Flags: Fragment;	--	GO:0048046,apoplast; GO:0005618,cell wall; GO:0004553,hydrolase activity, hydrolyzing O-glycosyl compounds; GO:0016762,xyloglucan:xyloglucosyl transferase activity; GO:0042546,cell wall biogenesis; GO:0071555,cell wall organization; GO:0010411,xyloglucan metabolic process	Glycosyl hydrolases family 16
Cluster-7319.95765	108.11	134.1	106.42	81.9	39.13	44.02	-1.13218	0.000168462	0.0125127	down	--	PREDICTED: protein LAZY 1-like [Ipomoea nil]	RecName: Full=Protein LAZY 1 {ECO:0000305}; Short=AtLA1 {ECO:0000303|PubMed:25028496}; Short=AtLAZY1 {ECO:0000303|PubMed:23331961};	SubName: Full=Uncharacterized protein {ECO:0000313|EnsemblPlants:PGSC0003DMT400051027};	--	GO:0016021,integral component of membrane; GO:0005634,nucleus; GO:0005886,plasma membrane; GO:0009959,negative gravitropism; GO:0009958,positive gravitropism; GO:0040008,regulation of growth	--
Cluster-7319.83619	9.03	7.2	5.75	2.49	1.24	3.75	-1.6212	0.000169573	0.0125816	down	K13681 xyloglucan fucosyltransferase [EC:2.4.1.-] | (RefSeq) hypothetical protein (A)	unnamed protein product [Coffea canephora]	RecName: Full=Galactoside 2-alpha-L-fucosyltransferase; EC=2.4.1.-; AltName: Full=PsFT1; AltName: Full=Xyloglucan alpha-(1,2)-fucosyltransferase;	SubName: Full=Uncharacterized protein {ECO:0000313|EMBL:CDP19371.1};	--	GO:0032580,Golgi cisterna membrane; GO:0016021,integral component of membrane; GO:0008107,galactoside 2-alpha-L-fucosyltransferase activity; GO:0042546,cell wall biogenesis; GO:0071555,cell wall organization; GO:0006486,protein glycosylation	Xyloglucan fucosyltransferase
Cluster-7319.27921	15.5	13.66	7.77	5.73	5.14	4.05	-1.37628	0.000171391	0.0126887	down	K08360 cytochrome b-561 [EC:1.16.5.1] | (RefSeq) probable transmembrane ascorbate ferrireductase 3 (A)	PREDICTED: probable transmembrane ascorbate ferrireductase 3 [Nicotiana tabacum]	RecName: Full=Probable transmembrane ascorbate ferrireductase 3; EC=1.16.5.1; AltName: Full=Artb561-3; AltName: Full=Protein b561A.tha14;	SubName: Full=probable transmembrane ascorbate ferrireductase 3 {ECO:0000313|RefSeq:XP_016490353.1};	Cytochrome b	GO:0016021,integral component of membrane; GO:0046872,metal ion binding; GO:0016491,oxidoreductase activity; GO:0055114,oxidation-reduction process	Eukaryotic cytochrome b561
Cluster-7319.126772	25.06	22.82	15.49	12.19	8.64	4.97	-1.36084	0.000172329	0.0127443	down	K15777 4,5-DOPA dioxygenase extradiol [EC:1.13.11.-] | (RefSeq) uncharacterized protein LOC110630336 (A)	PREDICTED: mini zinc finger protein 3-like [Nicotiana sylvestris]	RecName: Full=Mini zinc finger protein 1; Short=AtMIF1;	SubName: Full=mini zinc finger protein 3-like {ECO:0000313|RefSeq:XP_009800036.1};	--	GO:0005737,cytoplasm; GO:0005634,nucleus; GO:0003677,DNA binding; GO:0046872,metal ion binding; GO:0042803,protein homodimerization activity; GO:0007275,multicellular organism development; GO:0043392,negative regulation of DNA binding; GO:0045892,negative regulation of transcription, DNA-templated; GO:0009640,photomorphogenesis; GO:0048509,regulation of meristem development; GO:0009737,response t…	ZF-HD protein dimerisation region
Cluster-7319.58710	60.54	55.12	60.34	17.45	26.3	34.19	-1.28899	0.000173209	0.0127954	down	--	--	--	--	--	--	--
Cluster-7319.82380	9.47	6.33	12.75	1.98	2.11	2.99	-2.0968	0.000175238	0.0129173	down	--	--	--	--	--	--	--
Cluster-7319.122162	0.3	0.79	0.82	0	0	0.04	-5.46659	0.000175439	0.0129181	down	--	--	--	--	--	--	--
Cluster-7319.127668	21.75	3.53	16.57	1.5	1.83	5.21	-2.37068	0.000184418	0.0135623	down	K21596 calmodulin-binding transcription activator | (RefSeq) uncharacterized LOC107794376 (A)	PREDICTED: F-box protein At3g07870-like [Ipomoea nil]	RecName: Full=F-box protein CPR1; AltName: Full=Protein CONSTITUTIVE EXPRESSER OF PR GENES 1; AltName: Full=Protein CONSTITUTIVE EXPRESSER OF PR GENES 30 {ECO:0000303|PubMed:19682297};	SubName: Full=F-box protein CPR30-like {ECO:0000313|RefSeq:XP_009796943.1};	--	GO:0005737,cytoplasm; GO:0005634,nucleus; GO:0004842,ubiquitin-protein transferase activity; GO:0031348,negative regulation of defense response; GO:0042177,negative regulation of protein catabolic process; GO:0009626,plant-type hypersensitive response; GO:0031146,SCF-dependent proteasomal ubiquitin-dependent protein catabolic process	F-box associated
Cluster-7319.107515	1.28	1.27	1.89	0.29	0.39	0	-2.76478	0.000184587	0.0135623	down	K22390 acid phosphatase type 7 | (RefSeq) purple acid phosphatase 1-like (A)	purple acid phosphatase, partial [Ipomoea batatas]	RecName: Full=Purple acid phosphatase 1; EC=3.1.3.2; AltName: Full=Manganese(II) purple acid phosphatase 1; Flags: Precursor;	RecName: Full=Purple acid phosphatase {ECO:0000256|RuleBase:RU361203}; EC=3.1.3.2 {ECO:0000256|RuleBase:RU361203}; Flags: Fragment;	Purple acid phosphatase	GO:0005576,extracellular region; GO:0003993,acid phosphatase activity; GO:0046872,metal ion binding	Purple acid Phosphatase, N-terminal domain
Cluster-7319.142316	0.06	0.19	0	1.35	1.08	0.96	3.72911	0.000187778	0.0137669	up	K13100 pre-mRNA-splicing factor CWC22 | (RefSeq) pre-mRNA-splicing factor CWC22 homolog (A)	pre-mRNA-splicing factor CWC22 homolog [Manihot esculenta]	--	--	Uncharacterized conserved protein	--	--
Cluster-12072.0	0.86	1.9	1.71	0	0	0.11	-5.4057	0.000188879	0.0138186	down	--	--	--	--	--	--	--
Cluster-7319.122080	13.03	14.49	15.68	6.8	4.31	5.87	-1.43004	0.000189093	0.0138186	down	--	--	--	--	--	--	--
Cluster-7319.86935	52.13	29.08	25.72	14.43	10.76	20.17	-1.30822	0.000192218	0.0140319	down	K16732 protein regulator of cytokinesis 1 | (RefSeq) 65-kDa microtubule-associated protein 6-like (A)	PREDICTED: 65-kDa microtubule-associated protein 6-like [Ipomoea nil]	RecName: Full=65-kDa microtubule-associated protein 6; Short=AtMAP65-6;	SubName: Full=Putative 65-kDa microtubule-associated protein 6-like {ECO:0000313|EMBL:JAP28452.1}; Flags: Fragment;	Microtubule-associated protein essential for anaphase spindle elongation	GO:0005874,microtubule; GO:0005739,mitochondrion; GO:0005634,nucleus; GO:0009524,phragmoplast; GO:0009536,plastid; GO:0009574,preprophase band; GO:0008017,microtubule binding; GO:0000910,cytokinesis; GO:0000226,microtubule cytoskeleton organization	Microtubule associated protein (MAP65/ASE1 family)
Cluster-7319.10598	0.7	0.11	0.85	0	0	0	-6.1279	0.000196958	0.0143318	down	K00889 1-phosphatidylinositol-4-phosphate 5-kinase [EC:2.7.1.68] | (RefSeq) phosphatidylinositol 4-phosphate 5-kinase 4-like (A)	PREDICTED: phosphatidylinositol 4-phosphate 5-kinase 4-like [Ipomoea nil]	RecName: Full=Phosphatidylinositol 4-phosphate 5-kinase 6; Short=AtPIP5K6; EC=2.7.1.68; AltName: Full=1-phosphatidylinositol 4-phosphate kinase 6; AltName: Full=Diphosphoinositide kinase 6; AltName: Full=PtdIns(4)P-5-kinase 6;	SubName: Full=Phosphatidylinositol 4-phosphate 5-kinase 2 {ECO:0000313|EMBL:PHU22463.1};	Phosphatidylinositol-4-phosphate 5-kinase	GO:0016324,apical plasma membrane; GO:0090406,pollen tube; GO:0016308,1-phosphatidylinositol-4-phosphate 5-kinase activity; GO:0005524,ATP binding; GO:0072583,clathrin-dependent endocytosis	Phosphatidylinositol-4-phosphate 5-Kinase
Cluster-7319.180481	0.2	0.26	0.29	1.4	1.8	1.29	2.51577	0.000197522	0.0143574	up	--	--	--	--	--	--	--
Cluster-7319.141338	19.82	8.35	35.59	5.82	5.99	1.19	-2.3672	0.000197971	0.0143747	down	K03671 thioredoxin 1 | (RefSeq) thioredoxin H1-like (A)	PREDICTED: thioredoxin H1-like [Ipomoea nil]	RecName: Full=Thioredoxin H1; Short=AtTrxh1; AltName: Full=Thioredoxin 1; Short=AtTRX1;	RecName: Full=Thioredoxin {ECO:0000256|PIRNR:PIRNR000077};	Thioredoxin	GO:0048046,apoplast; GO:0005829,cytosol; GO:0008047,enzyme activator activity; GO:0016671,oxidoreductase activity, acting on a sulfur group of donors, disulfide as acceptor; GO:0015035,protein disulfide oxidoreductase activity; GO:0047134,protein-disulfide reductase activity; GO:0004791,thioredoxin-disulfide reductase activity; GO:0045454,cell redox homeostasis; GO:0034599,cellular response to ox…	Thioredoxin
Cluster-7319.116502	4.02	8.8	12.02	0.79	0.41	1.27	-3.42592	0.0001991	0.0144412	down	K07195 exocyst complex component 7 | (RefSeq) exocyst complex component EXO70A1-like (A)	unnamed protein product [Coffea canephora]	RecName: Full=Exocyst complex component EXO70A1; Short=AtExo70a1; AltName: Full=Exocyst subunit Exo70 family protein A1;	SubName: Full=Uncharacterized protein {ECO:0000313|EMBL:CDP10608.1};	Exocyst component protein and related proteins	GO:0005618,cell wall; GO:0005856,cytoskeleton; GO:0005829,cytosol; GO:0000145,exocyst; GO:0005576,extracellular region; GO:0009524,phragmoplast; GO:0005886,plasma membrane; GO:0006887,exocytosis	Exo70 exocyst complex subunit
Cluster-7319.87428	1.48	2.69	1.55	5.23	5.09	7.54	1.58514	0.000199436	0.0144502	up	K12130 pseudo-response regulator 5 | (RefSeq) two-component response regulator-like APRR9 (A)	PREDICTED: two-component response regulator-like PRR95 isoform X3 [Citrus sinensis]	--	SubName: Full=Uncharacterized protein {ECO:0000313|EMBL:KDO86623.1};	--	GO:0005634,nucleus; GO:0000160,phosphorelay signal transduction system	--
Cluster-7319.39869	2.19	0.39	1.13	0	0	0.2	-4.34805	0.000204458	0.0147825	down	--	--	--	--	--	--	--
Cluster-7319.139669	3.74	1.76	5.04	0.16	0.35	0.54	-3.41012	0.00020477	0.0147894	down	K15216 RNA polymerase I-specific transcription initiation factor RRN3 | (RefSeq) RNA polymerase I-specific transcription initiation factor RRN3-like (A)	PREDICTED: RNA polymerase I-specific transcription initiation factor RRN3-like [Ipomoea nil]	--	SubName: Full=Uncharacterized protein {ECO:0000313|EMBL:PHU26620.1};	--	--	RNA polymerase I specific transcription initiation factor RRN3
Cluster-7319.116988	5.14	7.46	15.67	1	0	0	-4.8936	0.000205309	0.0148125	down	--	--	--	--	--	--	--
Cluster-7319.165667	0.13	0.1	0.12	0.64	0.96	0.44	2.47877	0.000208798	0.0150323	up	--	--	--	--	--	--	--
Cluster-7319.108543	1.27	3.32	2.1	0.06	0.38	0.6	-2.76099	0.000209382	0.0150585	down	K14513 ethylene-insensitive protein 2 | (RefSeq) ethylene-insensitive protein 2 (A)	ethylene insensitive [Dianthus caryophyllus]	RecName: Full=Ethylene-insensitive protein 2 {ECO:0000303|PubMed:10381874}; Short=AtEIN2 {ECO:0000303|PubMed:10381874}; Short=EIN-2 {ECO:0000303|PubMed:10381874}; AltName: Full=Cytokinin-resistant protein AtCKR1; AltName: Full=Protein ORESARA 3 {ECO:0000303|PubMed:9351240}; Contains: RecName: Full=EIN2-CEND {ECO:0000303|PubMed:23132950}; AltName: Full=EIN2C {ECO:0000303|PubMed:26496608};	SubName: Full=Ethylene insensitive {ECO:0000313|EMBL:ADR31357.1};	Mn2+ and Fe2+ transporters of the NRAMP family	GO:0005789,endoplasmic reticulum membrane; GO:0016021,integral component of membrane; GO:0005634,nucleus; GO:0046873,metal ion transmembrane transporter activity; GO:0003729,mRNA binding; GO:0009926,auxin polar transport; GO:0009734,auxin-activated signaling pathway; GO:0051301,cell division; GO:0071281,cellular response to iron ion; GO:0009736,cytokinin-activated signaling pathway; GO:0052544,de…	--
Cluster-7319.145324	3.43	0.68	11.84	0	0.41	0.21	-4.75857	0.000210788	0.0151435	down	--	hypothetical protein CDL12_16592 [Handroanthus impetiginosus]	--	SubName: Full=Uncharacterized protein {ECO:0000313|EMBL:PIN10821.1};	--	--	--
Cluster-7319.21044	1.01	1.33	0.06	0	0	0	-6.3326	0.000211263	0.0151505	down	--	--	--	--	--	--	--
Cluster-7319.159836	0.15	1.2	1.28	3.18	3.59	4.97	2.11657	0.000211331	0.0151505	up	K22382 WD repeat-containing protein 26 | (RefSeq) WD repeat-containing protein 26 homolog (A)	PREDICTED: growth-regulating factor 1-like isoform X1 [Ipomoea nil]	RecName: Full=Growth-regulating factor 4; Short=OsGRF4; AltName: Full=Transcription activator GRF4;	SubName: Full=growth-regulating factor 1-like isoform X1 {ECO:0000313|RefSeq:XP_016449439.1};	--	GO:0005634,nucleus; GO:0005524,ATP binding; GO:0032502,developmental process; GO:0006355,regulation of transcription, DNA-templated; GO:0006351,transcription, DNA-templated	WRC
Cluster-7319.67959	61.77	42.23	31	14.71	15.86	17.68	-1.62355	0.000214324	0.0153489	down	--	--	--	--	--	--	--
Cluster-7319.158693	4.93	4.58	9.62	1.87	2.02	0.52	-2.17894	0.000214842	0.0153683	down	K09775 uncharacterized protein | (RefSeq) hypothetical protein (A)	hypothetical protein CICLE_v10032910mg [Citrus clementina]	--	SubName: Full=Uncharacterized protein {ECO:0000313|EMBL:ESR51342.1};	--	GO:0016021,integral component of membrane	Divergent PAP2 family
Cluster-7319.59202	3.65	3.02	2.61	0	0.44	0.8	-2.99742	0.000215047	0.0153683	down	--	--	--	--	--	--	--
Cluster-7319.71368	11.64	0.27	1.48	0.32	0.57	0.18	-3.75147	0.000216383	0.0154313	down	K20772 1-aminocyclopropane-1-carboxylate synthase 1/2/6 [EC:4.4.1.14] | (RefSeq) 1-aminocyclopropane-1-carboxylate synthase-like (A)	PREDICTED: 1-aminocyclopropane-1-carboxylate synthase-like [Ipomoea nil]	RecName: Full=1-aminocyclopropane-1-carboxylate synthase; Short=ACC synthase; EC=4.4.1.14; AltName: Full=S-adenosyl-L-methionine methylthioadenosine-lyase;	SubName: Full=1-aminocyclopropane-1-carboxylate synthase-like {ECO:0000313|RefSeq:XP_016445785.1}; SubName: Full=ACC synthase {ECO:0000313|EMBL:CAA67118.1};	1-aminocyclopropane-1-carboxylate synthase, and related proteins	GO:0016847,1-aminocyclopropane-1-carboxylate synthase activity; GO:0030170,pyridoxal phosphate binding; GO:0009693,ethylene biosynthetic process; GO:0009835,fruit ripening	Aminotransferase class I and II
Cluster-7319.110071	5.15	10.2	14.18	0	0.92	2.52	-3.20189	0.000216947	0.0154553	down	--	--	--	--	--	--	--
Cluster-7319.42678	6.27	9.84	10.45	0.13	1.29	3.11	-2.62876	0.000221248	0.0157452	down	--	--	--	--	--	--	--
Cluster-7319.75234	79.81	29.19	22.99	88.96	201.06	175.26	1.7301	0.000223102	0.0158606	up	K15382 solute carrier family 50 (sugar transporter) | (RefSeq) bidirectional sugar transporter SWEET12-like (A)	PREDICTED: bidirectional sugar transporter SWEET12-like [Ipomoea nil]	RecName: Full=Bidirectional sugar transporter SWEET12 {ECO:0000303|PubMed:21107422}; Short=AtSWEET12 {ECO:0000303|PubMed:21107422}; AltName: Full=MtN3-like protein {ECO:0000303|Ref.1}; AltName: Full=Protein SUGARS WILL EVENTUALLY BE EXPORTED TRANSPORTERS 12 {ECO:0000303|PubMed:21107422};	RecName: Full=Bidirectional sugar transporter SWEET {ECO:0000256|RuleBase:RU910715};	Multitransmembrane protein	GO:0016021,integral component of membrane; GO:0005887,integral component of plasma membrane; GO:0005886,plasma membrane; GO:0008515,sucrose transmembrane transporter activity; GO:0051119,sugar transmembrane transporter activity; GO:0009793,embryo development ending in seed dormancy; GO:0051260,protein homooligomerization; GO:0010431,seed maturation; GO:0015770,sucrose transport	Sugar efflux transporter for intercellular exchange
Cluster-7319.111234	76.2	31.96	66.8	27.81	26.36	24.23	-1.23278	0.000230733	0.0163177	down	--	PREDICTED: uncharacterized protein LOC109165259 [Ipomoea nil]	--	SubName: Full=Uncharacterized protein {ECO:0000313|EMBL:PIN24558.1};	--	--	--
Cluster-7319.38154	14.54	34.59	22.06	1.63	2.82	8.66	-2.58951	0.000234119	0.0165227	down	--	--	--	--	--	--	--
Cluster-7319.73347	6.14	6.08	6.98	2.97	2.81	2.92	-1.20747	0.000235068	0.0165578	down	K09498 T-complex protein 1 subunit zeta | (RefSeq) T-complex protein 1 subunit zeta 1-like (A)	PREDICTED: fatty acid amide hydrolase [Nicotiana tomentosiformis]	RecName: Full=T-complex protein 1 subunit zeta 2 {ECO:0000303|PubMed:11599560}; Short=TCP-1-zeta 2 {ECO:0000303|PubMed:11599560}; AltName: Full=CCT-zeta 2 {ECO:0000303|PubMed:11599560}; AltName: Full=Chaperonin CCT6B {ECO:0000305};	SubName: Full=Uncharacterized protein {ECO:0000313|EMBL:EPS57609.1}; Flags: Fragment;	Chaperonin complex component, TCP-1 zeta subunit (CCT6)	GO:0005832,chaperonin-containing T-complex; GO:0005829,cytosol; GO:0005524,ATP binding; GO:0044183,protein binding involved in protein folding; GO:0051082,unfolded protein binding; GO:0006458,'de novo' protein folding; GO:0061077,chaperone-mediated protein folding	--
Cluster-7319.71964	23.87	26.7	17.31	11.06	9.52	6.93	-1.39944	0.000235103	0.0165578	down	--	--	--	--	--	--	--
Cluster-7319.84824	4.62	3.08	5.83	0.72	0	0	-4.25969	0.000246353	0.0172932	down	--	--	--	--	--	--	--
Cluster-7319.97853	27.58	31.1	21.45	14.16	14.11	12.74	-1.04678	0.000246863	0.0172964	down	--	hypothetical protein B456_001G004700 [Gossypium raimondii]	--	SubName: Full=Uncharacterized protein {ECO:0000313|EMBL:KJB06145.1};	--	--	--
Cluster-7319.90466	19	31.33	16.76	9.69	10.43	12.33	-1.10773	0.000247491	0.0173226	down	--	hypothetical protein AQUCO_00300741v1 [Aquilegia coerulea]	RecName: Full=Universal stress protein A-like protein;	SubName: Full=Uncharacterized protein {ECO:0000313|EnsemblPlants:OPUNC12G13750.1};	--	GO:0005886,plasma membrane; GO:0016208,AMP binding; GO:0006950,response to stress	Universal stress protein family
Cluster-7319.115371	4.56	7.22	9.13	2.44	1.01	1.25	-2.22022	0.000248429	0.0173704	down	K14486 auxin response factor | (RefSeq) auxin response factor 3-like (A)	PREDICTED: auxin response factor 3-like [Juglans regia]	RecName: Full=Auxin response factor 14;	SubName: Full=auxin response factor 3-like {ECO:0000313|RefSeq:XP_018838471.1};	--	GO:0005634,nucleus; GO:0003677,DNA binding; GO:0009734,auxin-activated signaling pathway; GO:0006355,regulation of transcription, DNA-templated; GO:0006351,transcription, DNA-templated	Auxin response factor
Cluster-7319.85740	16.51	9.98	10.97	4.39	6.31	4.63	-1.36632	0.000248757	0.0173754	down	--	inactive protein RESTRICTED TEV MOVEMENT 2-like [Chenopodium quinoa]	RecName: Full=Inactive protein RESTRICTED TEV MOVEMENT 2; AltName: Full=Inactive restricted tobacco etch virus movement protein 2;	SubName: Full=Uncharacterized protein {ECO:0000313|EMBL:AFK46570.1};	Molecular chaperone (small heat-shock protein Hsp26/Hsp42)	GO:0016021,integral component of membrane; GO:0005886,plasma membrane; GO:0006952,defense response	Hsp20/alpha crystallin family
Cluster-7319.35253	1.02	1.1	1.26	3.12	3.23	2.46	1.32157	0.000249333	0.0173978	up	--	--	--	--	--	--	--
Cluster-7319.49116	36.19	24.42	60.7	13.13	15.65	12.53	-1.68217	0.000251316	0.0175036	down	--	PREDICTED: uncharacterized protein LOC109179611 [Ipomoea nil]	--	SubName: Full=uncharacterized protein LOC107769223 {ECO:0000313|RefSeq:XP_016443944.1};	--	--	--
Cluster-7319.71619	0.43	0.81	0.92	0.04	0.08	0.08	-3.47605	0.000251365	0.0175036	down	K18998 RNA polymerase II C-terminal domain phosphatase-like 1/2 [EC:3.1.3.16] | (RefSeq) double-stranded RNA-binding motif protein (A)	PREDICTED: TOM1-like protein 2 isoform X2 [Ipomoea nil]	RecName: Full=RNA polymerase II C-terminal domain phosphatase-like 1 {ECO:0000305}; Short=FCP-like 1 {ECO:0000305}; EC=3.1.3.16 {ECO:0000269|PubMed:12149434}; AltName: Full=Carboxyl-terminal phosphatase-like 1; Short=AtCPL1 {ECO:0000303|PubMed:15388846}; Short=CTD phosphatase-like 1; AltName: Full=Protein FIERY 2 {ECO:0000303|PubMed:12149453}; AltName: Full=Protein JASMONATE OVEREXPRESSING 1 {ECO…	SubName: Full=TOM1-like protein 2 isoform X2 {ECO:0000313|RefSeq:XP_016514096.1};	TFIIF-interacting CTD phosphatases, including NLI-interacting factor	GO:0016591,RNA polymerase II, holoenzyme; GO:0016607,nuclear speck; GO:0005634,nucleus; GO:0008420,RNA polymerase II CTD heptapeptide repeat phosphatase activity; GO:0046872,metal ion binding; GO:0016791,phosphatase activity; GO:0004721,phosphoprotein phosphatase activity; GO:0004647,phosphoserine phosphatase activity; GO:0003723,RNA binding; GO:0009738,abscisic acid-activated signaling pathway; …	--
Cluster-7319.187133	1.41	1.2	2.14	0	0.08	0.33	-3.63037	0.000254922	0.0177331	down	--	hypothetical protein VITISV_008344 [Vitis vinifera]	--	SubName: Full=Uncharacterized protein {ECO:0000313|EMBL:CAN79317.1};	--	--	Caulimovirus viroplasmin
Cluster-7319.18235	12.78	14.45	17.04	2.4	1.87	8.37	-1.86874	0.000255315	0.0177423	down	K10773 endonuclease III [EC:4.2.99.18] | (RefSeq) putative DNA glycosylase At3g47830 (A)	PREDICTED: zinc finger protein 5-like isoform X2 [Ipomoea nil]	RecName: Full=Zinc finger protein 6 {ECO:0000305};	SubName: Full=zinc finger protein 5-like {ECO:0000313|RefSeq:XP_016477028.1};	--	GO:0022626,cytosolic ribosome; GO:0005634,nucleus; GO:0003700,DNA-binding transcription factor activity; GO:0046872,metal ion binding; GO:0043565,sequence-specific DNA binding; GO:0044212,transcription regulatory region DNA binding; GO:0009738,abscisic acid-activated signaling pathway; GO:0009736,cytokinin-activated signaling pathway; GO:0009740,gibberellic acid mediated signaling pathway; GO:000…	C2H2-type zinc finger
Cluster-7319.110542	149.04	91.05	77.27	38.76	31.13	64.62	-1.32196	0.000258167	0.0179222	down	K16732 protein regulator of cytokinesis 1 | (RefSeq) 65-kDa microtubule-associated protein 6-like (A)	PREDICTED: 65-kDa microtubule-associated protein 6-like [Ipomoea nil]	RecName: Full=65-kDa microtubule-associated protein 6; Short=AtMAP65-6;	SubName: Full=Putative 65-kDa microtubule-associated protein 6-like {ECO:0000313|EMBL:JAP36494.1};	Microtubule-associated protein essential for anaphase spindle elongation	GO:0005874,microtubule; GO:0005739,mitochondrion; GO:0005634,nucleus; GO:0009524,phragmoplast; GO:0009536,plastid; GO:0009574,preprophase band; GO:0008017,microtubule binding; GO:0000910,cytokinesis; GO:0000226,microtubule cytoskeleton organization	Microtubule associated protein (MAP65/ASE1 family)
Cluster-7319.184737	2.24	1.14	2.75	0	0.33	0.12	-3.86423	0.000264831	0.0183473	down	--	--	--	--	--	--	--
Cluster-7319.123685	3.48	1.33	0.5	5.67	10.41	20.76	2.72658	0.000270133	0.0186576	up	--	--	--	--	--	--	--
Cluster-7319.59319	20.5	20.47	15.99	9.65	6.58	10.62	-1.15956	0.000271647	0.0187431	down	--	--	--	--	--	--	--
Cluster-7319.186066	16.32	17.04	21.57	7.05	9.41	8.02	-1.25164	0.000275717	0.0189854	down	--	--	--	--	--	--	--
Cluster-8671.0	10.38	0	6.05	0.17	0	0.18	-5.63029	0.000278272	0.0191225	down	K16282 E3 ubiquitin-protein ligase RHA2 [EC:2.3.2.27] | (RefSeq) RING-H2 finger protein ATL67-like (A)	PREDICTED: RING-H2 finger protein ATL67-like [Ipomoea nil]	RecName: Full=E3 ubiquitin-protein ligase RHA2B {ECO:0000305}; EC=2.3.2.27; AltName: Full=RING-H2 finger A2b {ECO:0000303|PubMed:9781696}; AltName: Full=RING-H2 zinc finger protein RHA2b {ECO:0000305}; AltName: Full=RING-type E3 ubiquitin transferase RHA2B {ECO:0000305};	SubName: Full=E3 ubiquitin-protein ligase rha2a {ECO:0000313|EMBL:OIS96116.1};	FOG: Predicted E3 ubiquitin ligase	GO:0005737,cytoplasm; GO:0005634,nucleus; GO:0046872,metal ion binding; GO:0061630,ubiquitin protein ligase activity; GO:0004842,ubiquitin-protein transferase activity; GO:0009738,abscisic acid-activated signaling pathway; GO:0009789,positive regulation of abscisic acid-activated signaling pathway; GO:0043161,proteasome-mediated ubiquitin-dependent protein catabolic process; GO:0016567,protein ub…	Ring finger domain
Cluster-7319.71080	37.06	5.57	21.76	7.83	1.55	1.31	-2.66972	0.000278655	0.0191296	down	--	PREDICTED: uncharacterized protein LOC109168440 [Ipomoea nil]	--	SubName: Full=uncharacterized protein LOC107821014 {ECO:0000313|RefSeq:XP_016502889.1};	--	--	--
Cluster-7319.122220	24.1	14.57	22.85	10.34	10.88	7.62	-1.16599	0.000279583	0.0191678	down	K15109 solute carrier family 25 (mitochondrial carnitine/acylcarnitine transporter), member 20/29 | (RefSeq) mitochondrial arginine transporter BAC1 (A)	PREDICTED: mitochondrial arginine transporter BAC1 isoform X2 [Ipomoea nil]	RecName: Full=Mitochondrial arginine transporter BAC1; AltName: Full=Mitochondrial basic amino acid carrier 1; Short=AtMBAC1;	SubName: Full=Uncharacterized protein {ECO:0000313|EMBL:CDO99515.1};	Mitochondrial carnitine-acylcarnitine carrier protein	GO:0016021,integral component of membrane; GO:0005743,mitochondrial inner membrane; GO:0015181,arginine transmembrane transporter activity; GO:0005290,L-histidine transmembrane transporter activity; GO:0015189,L-lysine transmembrane transporter activity; GO:0000066,NA; GO:0006839,mitochondrial transport	Mitochondrial carrier protein
Cluster-7319.24553	3.51	2.27	1.96	0.86	1.09	0.81	-1.55985	0.000279776	0.0191678	down	K01534 Cd2+/Zn2+-exporting ATPase [EC:3.6.3.3 3.6.3.5] | (RefSeq) cadmium/zinc-transporting ATPase HMA3-like (A)	PREDICTED: receptor-like cytosolic serine/threonine-protein kinase RBK2 [Ipomoea nil]	RecName: Full=Receptor-like cytosolic serine/threonine-protein kinase RBK2; EC=2.7.11.1; AltName: Full=Protein ROP BINDING PROTEIN KINASES 2;	SubName: Full=receptor-like cytosolic serine/threonine-protein kinase RBK2 isoform X1 {ECO:0000313|RefSeq:XP_019051464.1};	Serine/threonine protein kinase	GO:0005737,cytoplasm; GO:0005634,nucleus; GO:0005886,plasma membrane; GO:0005524,ATP binding; GO:0051020,GTPase binding; GO:0004675,transmembrane receptor protein serine/threonine kinase activity; GO:0007166,cell surface receptor signaling pathway; GO:0006468,protein phosphorylation	Protein tyrosine kinase
Cluster-7319.122670	0.77	1.32	1.42	3.07	3.05	2.91	1.3092	0.00028102	0.0192336	up	K06636 structural maintenance of chromosome 1 | (RefSeq) structural maintenance of chromosomes protein 1 (A)	hypothetical protein VITISV_002851 [Vitis vinifera]	--	SubName: Full=Uncharacterized protein {ECO:0000313|EMBL:CAN60317.1};	--	GO:0003676,nucleic acid binding; GO:0008270,zinc ion binding; GO:0015074,DNA integration	--
Cluster-7319.67550	1.17	2.1	2.91	0	0.4	0.52	-2.81382	0.000281621	0.0192504	down	--	PREDICTED: GBF-interacting protein 1-like isoform X1 [Ipomoea nil]	--	SubName: Full=Uncharacterized protein {ECO:0000313|EMBL:CDP13693.1};	--	--	--
Cluster-7319.160425	0.87	2.54	1.8	0	0.09	0.29	-3.87668	0.000285956	0.0195125	down	--	--	--	--	--	--	--
Cluster-7319.110473	0.84	0.31	0.88	4.19	1.97	2.23	1.98138	0.000288911	0.0196943	up	K01303 acylaminoacyl-peptidase [EC:3.4.19.1] | (RefSeq) uncharacterized LOC101311565 (A)	uncharacterized protein LOC110870693 [Helianthus annuus]	--	SubName: Full=DNA-directed DNA polymerase {ECO:0000313|EMBL:PIN22487.1}; EC=2.7.7.7 {ECO:0000313|EMBL:PIN22487.1};	FOG: Transposon-encoded proteins with TYA, reverse transcriptase, integrase domains in various combinations	GO:0003887,DNA-directed DNA polymerase activity	Retrotransposon gag protein
Cluster-7319.179371	0.06	0	0	1.78	0.15	1.01	5.59709	0.000293405	0.0199677	up	K09122 uncharacterized protein | (RefSeq) uncharacterized protein LOC8057957 (A)	PREDICTED: uncharacterized protein LOC109171986 [Ipomoea nil]	--	SubName: Full=uncharacterized protein LOC104591513 {ECO:0000313|RefSeq:XP_010248668.1, ECO:0000313|RefSeq:XP_010248669.1, ECO:0000313|RefSeq:XP_010248670.1};	--	GO:0016021,integral component of membrane	Protein of unknown function (DUF707)
Cluster-7319.148853	12.27	0.52	4.04	0.41	0.79	1.08	-2.97758	0.000293508	0.0199677	down	K12835 ATP-dependent RNA helicase DDX42 [EC:3.6.4.13] | (RefSeq) DEAD-box ATP-dependent RNA helicase 24 isoform X1 (A)	probable WRKY transcription factor 56 [Olea europaea var. sylvestris]	RecName: Full=Probable WRKY transcription factor 75; AltName: Full=WRKY DNA-binding protein 75;	SubName: Full=Uncharacterized protein {ECO:0000313|EMBL:ERP65437.1};	--	GO:0005634,nucleus; GO:0003700,DNA-binding transcription factor activity; GO:0000978,RNA polymerase II proximal promoter sequence-specific DNA binding; GO:0044212,transcription regulatory region DNA binding; GO:0010055,atrichoblast differentiation; GO:0048527,lateral root development; GO:0000122,negative regulation of transcription by RNA polymerase II; GO:0043620,regulation of DNA-templated tran…	WRKY DNA -binding domain
Cluster-7319.171595	1.8	1.93	1.71	0.47	0.76	0.53	-1.68641	0.000298706	0.0202543	down	--	PREDICTED: microtubule-associated protein 70-5 [Ipomoea nil]	RecName: Full=Microtubule-associated protein 70-5; Short=AtMAP70-5; AltName: Full=70 kDa microtubule-associated protein 5;	SubName: Full=microtubule-associated protein 70-5-like {ECO:0000313|RefSeq:XP_016551167.1};	--	GO:0005737,cytoplasm; GO:0005874,microtubule; GO:0008017,microtubule binding; GO:0071555,cell wall organization; GO:0007010,cytoskeleton organization; GO:0009832,plant-type cell wall biogenesis; GO:0010051,xylem and phloem pattern formation	Microtubule-associated protein 70
Cluster-7319.112779	3.62	1.99	4.13	0.75	0.79	1.14	-1.94814	0.000298913	0.0202543	down	--	--	--	--	--	--	--
Cluster-7319.88080	0.78	0.93	1.59	3.44	3.88	3.73	1.67767	0.000301964	0.0204406	up	--	--	--	--	--	--	--
Cluster-7319.64389	50.4	56.53	44.14	7.94	5.95	17.82	-2.48372	0.000307324	0.0207827	down	--	--	--	--	--	--	--
Cluster-7319.154977	1.59	2.23	4.61	0.7	0.51	0.53	-2.33864	0.000308202	0.0208214	down	--	--	--	--	--	--	--
Cluster-7319.147812	1.04	1.89	1.23	0	0.13	0.33	-3.2895	0.000309749	0.0209051	down	--	PREDICTED: uncharacterized protein LOC104906393 [Beta vulgaris subsp. vulgaris]	RecName: Full=AT-rich interactive domain-containing protein 2; Short=ARID domain-containing protein 2; AltName: Full=ARID and ELM2 domain-containing protein 2;	SubName: Full=Uncharacterized protein {ECO:0000313|EMBL:KMS99109.1};	--	GO:0005634,nucleus; GO:0005773,vacuole; GO:0003677,DNA binding; GO:0006355,regulation of transcription, DNA-templated; GO:0006351,transcription, DNA-templated	--
Cluster-7319.107567	1	2.1	4.44	7.19	6.22	17.24	1.97418	0.000310825	0.020957	up	--	PREDICTED: GRF1-interacting factor 1 [Ziziphus jujuba]	RecName: Full=GRF1-interacting factor 1; Short=AtGIF1; AltName: Full=Protein ANGUSTIFOLIA 3; AltName: Full=Transcription coactivator GIF1;	SubName: Full=Uncharacterized protein {ECO:0000313|EMBL:EPS62268.1}; Flags: Fragment;	Calcium-responsive transcription coactivator	GO:0003713,transcription coactivator activity; GO:0009955,adaxial/abaxial pattern specification; GO:0008283,cell proliferation; GO:0048366,leaf development; GO:0006355,regulation of transcription, DNA-templated; GO:0006351,transcription, DNA-templated	--
Cluster-7319.37409	1.93	3.39	2.04	0.15	0.25	1.05	-2.39803	0.000311497	0.0209814	down	K01835 phosphoglucomutase [EC:5.4.2.2] | (RefSeq) phosphoglucomutase, chloroplastic (A)	PREDICTED: uncharacterized protein At1g04910 isoform X2 [Ipomoea nil]	RecName: Full=O-fucosyltransferase 1 {ECO:0000305}; Short=O-FucT-1 {ECO:0000305}; EC=2.4.1.- {ECO:0000305}; AltName: Full=O-fucosyltransferase family protein {ECO:0000312|EMBL:ARJ31401.1};	SubName: Full=uncharacterized protein At1g04910 {ECO:0000313|RefSeq:XP_009796002.1};	--	GO:0005737,cytoplasm; GO:0005768,endosome; GO:0005794,Golgi apparatus; GO:0000139,Golgi membrane; GO:0016021,integral component of membrane; GO:0005802,trans-Golgi network; GO:0016757,transferase activity, transferring glycosyl groups; GO:0006004,fucose metabolic process; GO:0006486,protein glycosylation	GDP-fucose protein O-fucosyltransferase
Cluster-7319.32062	1.79	1.92	3.59	4.75	18.11	6.69	1.95114	0.000313769	0.0211135	up	--	--	--	--	--	--	--
Cluster-7319.59684	0.23	0.61	0.68	2.06	3.42	1.85	2.20387	0.000314873	0.0211669	up	--	--	--	--	--	--	--
Cluster-7319.146343	3.61	4.15	2.08	10.5	8.93	11.34	1.57059	0.00032017	0.0214382	up	--	PREDICTED: uncharacterized protein LOC109147908 [Ipomoea nil]	--	--	--	--	GRF zinc finger
Cluster-7319.66317	6.25	5.42	11.2	1.97	2.56	2.67	-1.74585	0.000320661	0.0214499	down	--	--	--	--	--	--	--
Cluster-7319.120705	1.41	1.77	2.04	0.51	0.64	0.24	-1.95929	0.000323351	0.0216086	down	--	--	--	--	--	--	--
Cluster-7319.70804	13.82	5.62	9.31	3.78	4.98	2.28	-1.45224	0.000324485	0.0216462	down	K13464 jasmonate ZIM domain-containing protein | (RefSeq) protein TIFY 10a-like (A)	PREDICTED: protein TIFY 10a-like [Ipomoea nil]	RecName: Full=Protein TIFY 10A; AltName: Full=Jasmonate ZIM domain-containing protein 1;	SubName: Full=JAZ6 {ECO:0000313|EMBL:AMS24689.1}; Flags: Fragment;	FOG: Transposon-encoded proteins with TYA, reverse transcriptase, integrase domains in various combinations	GO:0005634,nucleus; GO:0003714,transcription corepressor activity; GO:0042742,defense response to bacterium; GO:0009908,flower development; GO:0009867,jasmonic acid mediated signaling pathway; GO:1903507,negative regulation of nucleic acid-templated transcription; GO:0009555,pollen development; GO:1900067,regulation of cellular response to alkaline pH; GO:0031347,regulation of defense response; G…	tify domain
Cluster-7319.22541	3.99	5.48	6.28	0	0	0.73	-4.6377	0.000325395	0.0216812	down	K07904 Ras-related protein Rab-11A | (GenBank) RAB GTPase-like protein A1D (A)	RAB GTPase-like protein A1D [Medicago truncatula]	RecName: Full=Ras-related protein RABA1g; Short=AtRABA1g;	SubName: Full=RAB GTPase-like protein A1D {ECO:0000313|EMBL:KEH30948.1};	GTPase Rab11/YPT3, small G protein superfamily	GO:0005829,cytosol; GO:0005886,plasma membrane; GO:0005525,GTP binding; GO:0003924,GTPase activity; GO:0042546,cell wall biogenesis; GO:0015031,protein transport; GO:0046686,response to cadmium ion	Ras family
Cluster-7319.58863	83.04	80.05	93.86	31.43	56.08	30.17	-1.27683	0.000331254	0.0219769	down	K00297 methylenetetrahydrofolate reductase (NADPH) [EC:1.5.1.20] | (RefSeq) methylenetetrahydrofolate reductase 2-like (A)	PREDICTED: methylenetetrahydrofolate reductase 2-like [Solanum pennellii]	RecName: Full=Methylenetetrahydrofolate reductase 1; Short=AtMTHFR1; EC=1.5.1.20;	RecName: Full=Methylenetetrahydrofolate reductase {ECO:0000256|RuleBase:RU003862}; EC=1.5.1.20 {ECO:0000256|RuleBase:RU003862};	5,10-methylenetetrahydrofolate reductase	GO:0005829,cytosol; GO:0004489,methylenetetrahydrofolate reductase (NAD(P)H) activity; GO:0009086,methionine biosynthetic process; GO:0006730,one-carbon metabolic process; GO:0035999,tetrahydrofolate interconversion	--
Cluster-7319.111907	0.42	0.82	1.2	2.37	3.48	2.68	1.74552	0.000334552	0.0220964	up	--	--	--	--	--	--	--
Cluster-7319.107178	2.3	1.98	2.17	5.3	5.04	3.55	1.05119	0.00033691	0.0222034	up	K05387 glutamate receptor, ionotropic, plant | (RefSeq) glutamate receptor 2.1-like (A)	PREDICTED: glutamate receptor 2.1-like [Ipomoea nil]	--	RecName: Full=Glutamate receptor {ECO:0000256|PIRNR:PIRNR037090};	--	GO:0016021,integral component of membrane; GO:0004970,ionotropic glutamate receptor activity	--
Cluster-7319.52809	1.9	4.82	3.53	0.06	0.34	1.19	-2.7587	0.000336943	0.0222034	down	--	--	RecName: Full=Dihydrolipoyl dehydrogenase 1, chloroplastic; Short=ptLPD1; EC=1.8.1.4; AltName: Full=Dihydrolipoamide dehydrogenase 1; AltName: Full=Protein LIPOAMIDE DEHYDROGENASE 1; AltName: Full=Pyruvate dehydrogenase complex E3 subunit 1; Short=E3-1; Short=PDC-E3 1; Flags: Precursor;	--	--	GO:0009507,chloroplast; GO:0009941,chloroplast envelope; GO:0009570,chloroplast stroma; GO:0005730,nucleolus; GO:0004148,dihydrolipoyl dehydrogenase activity; GO:0050660,flavin adenine dinucleotide binding; GO:0006086,acetyl-CoA biosynthetic process from pyruvate; GO:0045454,cell redox homeostasis; GO:0046685,response to arsenic-containing substance	--
Cluster-7319.61780	2.57	4.29	3.48	0.5	0.81	0.84	-2.3393	0.000337152	0.0222034	down	K13946 auxin influx carrier (AUX1 LAX family) | (RefSeq) auxin transporter-like protein 5 (A)	auxin transporter-like protein 2 [Brassica napus]	RecName: Full=Auxin transporter-like protein 2; AltName: Full=AUX1-like protein 2;	SubName: Full=Uncharacterized protein {ECO:0000313|EnsemblPlants:PGSC0003DMT400059692};	Amino acid transporters	GO:0016021,integral component of membrane; GO:0005886,plasma membrane; GO:0015171,amino acid transmembrane transporter activity; GO:0015293,symporter activity; GO:0003333,amino acid transmembrane transport; GO:0009734,auxin-activated signaling pathway; GO:0010588,cotyledon vascular tissue pattern formation; GO:0009624,response to nematode; GO:0048829,root cap development	Transmembrane amino acid transporter protein
Cluster-7319.5193	0.87	2.5	1.02	0	0.06	0.32	-3.60625	0.000340382	0.0223944	down	--	--	--	--	--	--	--
Cluster-7319.141264	0.58	1.62	1.39	0	0.13	0.28	-3.18802	0.000343036	0.0225253	down	--	--	--	--	--	--	--
Cluster-7319.2010	1.31	0.09	1.29	0	0	0	-6.13878	0.000345906	0.0226919	down	--	--	--	--	--	--	--
Cluster-7319.108783	13.02	6.29	1.25	0.64	1.74	0.09	-3.14971	0.000349829	0.022883	down	K18801 glucuronoxylan 4-O-methyltransferase [EC:2.1.1.112] | (RefSeq) glucuronoxylan 4-O-methyltransferase 1 (A)	PREDICTED: glucuronoxylan 4-O-methyltransferase 1 [Ipomoea nil]	RecName: Full=Glucuronoxylan 4-O-methyltransferase 1; EC=2.1.1.112;	SubName: Full=Glucuronoxylan 4-O-methyltransferase 3 {ECO:0000313|EMBL:PHU10241.1};	--	GO:0005794,Golgi apparatus; GO:0000139,Golgi membrane; GO:0016021,integral component of membrane; GO:0030775,glucuronoxylan 4-O-methyltransferase activity; GO:0045492,xylan biosynthetic process; GO:0045491,xylan metabolic process	Polysaccharide biosynthesis
Cluster-7319.122554	4.82	5.71	8.53	0.66	1.41	2.37	-2.18599	0.00035096	0.0229349	down	K05349 beta-glucosidase [EC:3.2.1.21] | (RefSeq) beta-glucosidase BoGH3B-like (A)	PREDICTED: uncharacterized protein LOC109169564 [Ipomoea nil]	--	SubName: Full=Uncharacterized protein {ECO:0000313|EMBL:PKI19715.1}; Flags: Fragment;	--	--	--
Cluster-7319.111628	12.37	11.45	16.23	4.94	9.13	4.28	-1.18567	0.000355644	0.0232187	down	K15397 3-ketoacyl-CoA synthase [EC:2.3.1.199] | (RefSeq) 3-ketoacyl-CoA synthase 12-like (A)	PREDICTED: 3-ketoacyl-CoA synthase 12-like [Ipomoea nil]	RecName: Full=3-ketoacyl-CoA synthase 12 {ECO:0000303|PubMed:18465198}; Short=KCS-12 {ECO:0000303|PubMed:18465198}; EC=2.3.1.199 {ECO:0000305}; AltName: Full=Very long-chain fatty acid condensing enzyme 12 {ECO:0000303|PubMed:18465198}; Short=VLCFA condensing enzyme 12 {ECO:0000303|PubMed:18465198}; Flags: Precursor;	RecName: Full=3-ketoacyl-CoA synthase {ECO:0000256|PIRNR:PIRNR036417}; EC=2.3.1.- {ECO:0000256|PIRNR:PIRNR036417};	--	GO:0005783,endoplasmic reticulum; GO:0016020,membrane; GO:0102336,3-oxo-arachidoyl-CoA synthase activity; GO:0102337,3-oxo-cerotoyl-CoA synthase activity; GO:0102338,3-oxo-lignoceronyl-CoA synthase activity; GO:0102756,very-long-chain 3-ketoacyl-CoA synthase activity; GO:0006633,fatty acid biosynthetic process	FAE1/Type III polyketide synthase-like protein
Cluster-7319.99449	6.2	8.32	6.91	1.92	2.62	3.95	-1.40214	0.000359708	0.0234175	down	--	--	--	--	--	--	--
Cluster-7319.139368	0.21	0.5	0.72	2.51	1.84	3.92	2.45444	0.000359724	0.0234175	up	--	--	--	--	--	--	--
Cluster-7319.86341	14.66	2.66	3.88	2.52	1.09	1.52	-2.1343	0.000363907	0.0236672	down	--	PREDICTED: oligopeptide transporter 6 [Erythranthe guttata]	RecName: Full=Oligopeptide transporter 6; Short=AtOPT6;	SubName: Full=Sexual differentiation process protein ISP4 {ECO:0000313|EMBL:PIN14460.1};	Sexual differentiation process protein ISP4	GO:0005887,integral component of plasma membrane; GO:0016020,membrane; GO:0005886,plasma membrane; GO:0035673,oligopeptide transmembrane transporter activity; GO:0015031,protein transport	OPT oligopeptide transporter protein
Cluster-7319.105021	0.75	0.79	1.4	0.07	0.28	0.12	-2.69164	0.000366455	0.0238101	down	--	--	--	--	--	--	--
Cluster-7319.111440	18.66	19.1	25.44	44.13	87.53	31.16	1.30272	0.000368874	0.0239444	up	K10891 fanconi anemia group D2 protein | (RefSeq) Fanconi anemia group D2 protein homolog (A)	PREDICTED: cellulose synthase-like protein H1 [Ipomoea nil]	RecName: Full=Cellulose synthase-like protein H1; EC=2.4.1.-; AltName: Full=OsCslH1;	SubName: Full=cellulose synthase-like protein B6 isoform X2 {ECO:0000313|RefSeq:XP_009781148.1};	--	GO:0005794,Golgi apparatus; GO:0000139,Golgi membrane; GO:0016021,integral component of membrane; GO:0005886,plasma membrane; GO:0016760,cellulose synthase (UDP-forming) activity; GO:0016759,cellulose synthase activity; GO:0071555,cell wall organization; GO:0030244,cellulose biosynthetic process; GO:0009833,plant-type primary cell wall biogenesis	Cellulose synthase
Cluster-7319.154527	7.58	2.23	3.94	1.25	1.61	1.5	-1.73651	0.000370514	0.0240279	down	K21374 7-deoxyloganetin glucosyltransferase [EC:2.4.1.324] | (RefSeq) 7-deoxyloganetin glucosyltransferase (A)	PREDICTED: 7-deoxyloganetin glucosyltransferase-like [Ipomoea nil]	RecName: Full=7-deoxyloganetin glucosyltransferase; EC=2.4.1.324; AltName: Full=Genipin glucosyltransferase; AltName: Full=UDP-glucose glucosyltransferase 2; Short=GjUGT2; AltName: Full=UDP-glycosyltransferase 85A24;	SubName: Full=UDP-glycosyltransferase 85A32 {ECO:0000313|EMBL:BAO51842.1};	UDP-glucuronosyl and UDP-glucosyl transferase	GO:0035251,UDP-glucosyltransferase activity; GO:0008152,metabolic process	--
Cluster-7319.93435	50.76	12.63	8.21	6.44	6.82	3.28	-2.20877	0.000376458	0.0243449	down	--	PREDICTED: uncharacterized transmembrane protein DDB_G0289901-like [Ipomoea nil]	--	--	--	--	--
Cluster-7319.6298	7.67	1.87	2.38	1.18	0.26	0.44	-2.73528	0.000376732	0.0243449	down	K19042 E3 ubiquitin-protein ligase BOI and related proteins [EC:2.3.2.27] | (RefSeq) pollen-specific leucine-rich repeat extensin-like protein 1 (A)	PREDICTED: pollen-specific leucine-rich repeat extensin-like protein 1 [Ipomoea nil]	RecName: Full=Serine/threonine-protein kinase BIK1 {ECO:0000305}; EC=2.7.11.1 {ECO:0000269|PubMed:24104392}; AltName: Full=Protein BOTRYTIS-INDUCED KINASE 1 {ECO:0000303|PubMed:16339855};	--	--	GO:0005737,cytoplasm; GO:0005730,nucleolus; GO:0005634,nucleus; GO:0005886,plasma membrane; GO:0005524,ATP binding; GO:0016301,kinase activity; GO:0004675,transmembrane receptor protein serine/threonine kinase activity; GO:0007166,cell surface receptor signaling pathway; GO:0050832,defense response to fungus; GO:0045087,innate immune response; GO:0052033,pathogen-associated molecular pattern depe…	Zinc finger, C3HC4 type (RING finger)
Cluster-7319.187813	2.4	3.14	2.1	5.37	7.32	5.99	1.2319	0.00037684	0.0243449	up	--	--	--	--	--	--	--
Cluster-7319.71691	0	0.42	0	4.44	1.96	1.53	4.19618	0.000376902	0.0243449	up	--	--	--	--	--	--	--
Cluster-7319.127772	10.68	5.26	8.19	1.73	2.14	1.26	-2.31969	0.000384255	0.0247302	down	K23504 protein SERAC1 | (RefSeq) uncharacterized LOC109170573 (A)	PREDICTED: uncharacterized protein LOC109170573 [Ipomoea nil]	--	SubName: Full=Uncharacterized protein {ECO:0000313|EMBL:KZM91704.1};	Uncharacterized conserved protein	--	--
Cluster-7319.129274	51.42	23.83	34.97	67.87	80.95	132.81	1.27727	0.000390616	0.0250921	up	K22395 cinnamyl-alcohol dehydrogenase [EC:1.1.1.195] | (RefSeq) berberine bridge enzyme-like 15 (A)	PREDICTED: berberine bridge enzyme-like 21 [Ipomoea nil]	RecName: Full=Berberine bridge enzyme-like 1 {ECO:0000303|PubMed:26037923}; Short=AtBBE-like 1 {ECO:0000303|PubMed:26037923}; EC=1.1.1.- {ECO:0000250|UniProtKB:O64743}; AltName: Full=Protein SIMILAR TO ELECTRON CAREER 1A {ECO:0000305}; Short=AtSEC1A {ECO:0000305}; Flags: Precursor;	SubName: Full=Uncharacterized protein {ECO:0000313|EMBL:CDP21199.1};	--	GO:0005576,extracellular region; GO:0005794,Golgi apparatus; GO:0009505,plant-type cell wall; GO:0005886,plasma membrane; GO:0050660,flavin adenine dinucleotide binding; GO:0016614,oxidoreductase activity, acting on CH-OH group of donors	Berberine and berberine like
Cluster-7319.90328	11.44	26.11	15.67	7.01	7.72	9.86	-1.16345	0.000391546	0.0251281	down	--	PREDICTED: protein JASON [Ipomoea nil]	RecName: Full=Kinesin-like protein KIN-4C {ECO:0000305}; AltName: Full=AtKINESIN-4C {ECO:0000303|PubMed:25600279};	SubName: Full=protein JASON-like {ECO:0000313|RefSeq:XP_016502293.1};	--	GO:0005871,kinesin complex; GO:0005874,microtubule; GO:0009506,plasmodesma; GO:0005524,ATP binding; GO:0008574,ATP-dependent microtubule motor activity, plus-end-directed; GO:0008017,microtubule binding; GO:0071555,cell wall organization; GO:0007018,microtubule-based movement	--
Cluster-7319.75886	1.77	0.62	1.87	0	0.13	0.37	-3.18118	0.000391983	0.0251324	down	K20456 oxysterol-binding protein 1 | (RefSeq) oxysterol-binding protein-related protein 2A (A)	PREDICTED: oxysterol-binding protein-related protein 2A isoform X2 [Ipomoea nil]	--	SubName: Full=Uncharacterized protein {ECO:0000313|EMBL:CDP09928.1};	--	--	--
Cluster-7319.184518	0.16	0.32	0.33	1.6	0.69	2.62	2.53767	0.000392764	0.0251588	up	--	--	--	--	--	--	--
Cluster-7319.95849	0.78	0.7	0.98	0.18	0.29	0.34	-1.67513	0.000393862	0.0251892	down	K05391 cyclic nucleotide gated channel, plant | (RefSeq) putative cyclic nucleotide-gated ion channel 15 (A)	PREDICTED: uncharacterized protein LOC109153759 [Ipomoea nil]	--	SubName: Full=Uncharacterized protein {ECO:0000313|EnsemblPlants:PGSC0003DMT400083497};	FOG: Reverse transcriptase	--	Endonuclease-reverse transcriptase
Cluster-7319.89462	181.68	161.29	44.9	42.21	19.69	53.42	-1.90094	0.00039398	0.0251892	down	--	--	--	--	--	--	--
Cluster-7319.64133	1.12	1.28	2.43	0.14	0.3	0.52	-2.40181	0.000395408	0.0252567	down	K14521 N-acetyltransferase 10 [EC:2.3.1.-] | (RefSeq) RNA cytidine acetyltransferase 1-like (A)	PREDICTED: protein LAZ1 homolog 1 isoform X2 [Vitis vinifera]	--	SubName: Full=Uncharacterized protein {ECO:0000313|EMBL:CAN77212.1};	--	GO:0016021,integral component of membrane	--
Cluster-7319.75636	3.05	1.29	2.62	0.55	0.69	0.82	-1.82708	0.000400018	0.0255271	down	--	PREDICTED: probable inactive receptor-like protein kinase At3g56050 [Ipomoea nil]	--	SubName: Full=Pkinase_Tyr domain-containing protein/LRRNT_2 domain-containing protein {ECO:0000313|EMBL:GAV88080.1};	--	GO:0016021,integral component of membrane; GO:0005524,ATP binding; GO:0004672,protein kinase activity	Leucine rich repeat N-terminal domain
Cluster-7319.72952	32.12	0.49	11.31	1.68	1.57	1.16	-3.4045	0.000402023	0.0255858	down	--	hypothetical protein A4A49_55490 [Nicotiana attenuata]	--	SubName: Full=Uncharacterized protein {ECO:0000313|EMBL:OIT20795.1};	--	--	--
Cluster-7319.118252	0	0.83	0.99	0	0	0.02	-6.04909	0.000402066	0.0255858	down	--	Myb/SANT-like DNA-binding domain protein [Medicago truncatula]	--	SubName: Full=Myb/SANT-like DNA-binding domain protein {ECO:0000313|EMBL:AES99968.1};	--	GO:0003677,DNA binding	TMCO5 family
Cluster-7319.28878	2.35	0.69	3.3	0.14	0	0	-5.36359	0.000403871	0.0256766	down	K02209 DNA replication licensing factor MCM5 [EC:3.6.4.12] | (RefSeq) uncharacterized protein LOC106320430 (A)	PREDICTED: uncharacterized protein LOC109176423 [Ipomoea nil]	--	SubName: Full=Uncharacterized protein {ECO:0000313|EMBL:EOY25454.1};	FOG: Reverse transcriptase	GO:0003676,nucleic acid binding; GO:0004523,RNA-DNA hybrid ribonuclease activity	Reverse transcriptase (RNA-dependent DNA polymerase)
Cluster-7319.125855	10.27	8.93	7.06	2.76	5.39	3.25	-1.2736	0.00040596	0.0257853	down	K01537 Ca2+-transporting ATPase [EC:3.6.3.8] | (RefSeq) calcium-transporting ATPase 9, plasma membrane-type-like (A)	PREDICTED: calcium-transporting ATPase 9, plasma membrane-type-like isoform X1 [Ipomoea nil]	RecName: Full=Calcium-transporting ATPase 9, plasma membrane-type; EC=3.6.3.8; AltName: Full=Ca(2+)-ATPase isoform 9;	RecName: Full=Calcium-transporting ATPase {ECO:0000256|RuleBase:RU361146}; EC=3.6.3.8 {ECO:0000256|RuleBase:RU361146};	Calcium transporting ATPase	GO:0005887,integral component of plasma membrane; GO:0043231,intracellular membrane-bounded organelle; GO:0005886,plasma membrane; GO:0005524,ATP binding; GO:0005388,calcium-transporting ATPase activity; GO:0005516,calmodulin binding; GO:0046872,metal ion binding; GO:0009555,pollen development; GO:0007338,single fertilization	Ca2+-ATPase N terminal autoinhibitory domain
Cluster-7319.179177	9.32	9.94	4.14	1.35	1.15	2.07	-2.45778	0.000406648	0.0258049	down	K08235 xyloglucan:xyloglucosyl transferase [EC:2.4.1.207] | (RefSeq) probable xyloglucan endotransglucosylase/hydrolase protein 10 (A)	probable xyloglucan endotransglucosylase/hydrolase protein 10 [Olea europaea var. sylvestris]	RecName: Full=Probable xyloglucan endotransglucosylase/hydrolase protein 10; Short=At-XTH10; Short=XTH-10; EC=2.4.1.207; Flags: Precursor;	RecName: Full=Xyloglucan endotransglucosylase/hydrolase {ECO:0000256|RuleBase:RU361120}; EC=2.4.1.207 {ECO:0000256|RuleBase:RU361120};	--	GO:0048046,apoplast; GO:0005618,cell wall; GO:0004553,hydrolase activity, hydrolyzing O-glycosyl compounds; GO:0016762,xyloglucan:xyloglucosyl transferase activity; GO:0042546,cell wall biogenesis; GO:0071555,cell wall organization; GO:0010411,xyloglucan metabolic process	Xyloglucan endo-transglycosylase (XET) C-terminus
Cluster-7319.57762	34.53	40.39	39.01	11.85	13.62	18.99	-1.50635	0.000407743	0.0258502	down	--	--	--	--	--	--	--
Cluster-7319.101898	23.35	26.59	14.56	10.59	8.64	11.5	-1.14122	0.000410536	0.0259902	down	K01051 pectinesterase [EC:3.1.1.11] | (RefSeq) probable pectinesterase/pectinesterase inhibitor 17 (A)	PREDICTED: pectinesterase inhibitor-like [Ipomoea nil]	RecName: Full=Pectinesterase inhibitor; AltName: Full=AdPMEI; Short=PMEI; AltName: Full=Pectin methylesterase inhibitor; Flags: Precursor;	SubName: Full=pectinesterase inhibitor-like {ECO:0000313|RefSeq:XP_009782589.1};	--	GO:0005737,cytoplasm; GO:0046910,pectinesterase inhibitor activity	Plant invertase/pectin methylesterase inhibitor
Cluster-7319.106329	1.5	2.4	3.27	5.3	6.85	5.08	1.20922	0.000410716	0.0259902	up	K11498 centromeric protein E | (RefSeq) kinesin-like protein KIN-7N (A)	PREDICTED: kinesin-like protein KIN-7N isoform X2 [Ipomoea nil]	RecName: Full=Kinesin-like protein KIN-7N {ECO:0000305};	SubName: Full=Uncharacterized protein {ECO:0000313|EnsemblPlants:PGSC0003DMT400012581};	Kinesin-like protein	GO:0005871,kinesin complex; GO:0005874,microtubule; GO:0005524,ATP binding; GO:0016887,ATPase activity; GO:0008017,microtubule binding; GO:0003777,microtubule motor activity; GO:0007018,microtubule-based movement	Aflatoxin regulatory protein
Cluster-7319.84814	4.8	5.44	2.75	0.91	1.48	1.44	-1.83174	0.000416536	0.0262851	down	--	--	--	--	--	--	--
Cluster-7319.156414	28.2	27.21	10.6	1.85	2.82	5.72	-2.84546	0.000417204	0.0263028	down	--	--	--	--	--	--	--
Cluster-7319.168976	0.72	0.8	0.95	2.48	2.24	1.49	1.27301	0.000418161	0.0263387	up	K07393 glutathionyl-hydroquinone reductase [EC:1.8.5.7] | (RefSeq) uncharacterized protein LOC106358322 isoform X1 (A)	Glutathione S-transferase family protein [Arabidopsis thaliana]	RecName: Full=Chloroplastic group IIA intron splicing facilitator CRS1, chloroplastic; AltName: Full=Chloroplastic RNA splicing factor 1; AltName: Full=Protein CHLOROPLAST RNA SPLICING 1; Flags: Precursor;	SubName: Full=Glutathione S-transferase family protein {ECO:0000313|EMBL:AEE84240.1};	Predicted glutathione S-transferase	GO:0009570,chloroplast stroma; GO:0030529,NA; GO:0003723,RNA binding; GO:0000373,Group II intron splicing; GO:0006397,mRNA processing; GO:0006417,regulation of translation	--
Cluster-7319.121839	0.57	0.85	0.91	2.23	2.4	1.56	1.36323	0.000419139	0.0263515	up	K11593 eukaryotic translation initiation factor 2C | (RefSeq) protein argonaute 1A-like (A)	Retrovirus-related Pol polyprotein from transposon TNT 1-94 [Dendrobium catenatum]	RecName: Full=Retrovirus-related Pol polyprotein from transposon RE1; AltName: Full=Retro element 1 {ECO:0000303|PubMed:10689195}; Short=AtRE1 {ECO:0000303|PubMed:10689195}; Includes: RecName: Full=Protease RE1; EC=3.4.23.-; Includes: RecName: Full=Reverse transcriptase RE1; EC=2.7.7.49; Includes: RecName: Full=Endonuclease RE1;	SubName: Full=Retrovirus-related Pol polyprotein from transposon TNT 1-94 {ECO:0000313|EMBL:PKU87026.1};	FOG: Transposon-encoded proteins with TYA, reverse transcriptase, integrase domains in various combinations	GO:0004190,aspartic-type endopeptidase activity; GO:0004519,endonuclease activity; GO:0046872,metal ion binding; GO:0003676,nucleic acid binding; GO:0003964,RNA-directed DNA polymerase activity; GO:0015074,DNA integration; GO:0006310,DNA recombination	gag-polypeptide of LTR copia-type
Cluster-7319.141821	2.93	2.74	3.41	0.51	0.55	1.24	-2.0558	0.000421365	0.026467	down	--	--	--	--	--	--	--
Cluster-7319.45657	0.77	9.93	9.66	0	0	0	-6.05575	0.000422927	0.0265405	down	--	--	--	--	--	--	--
Cluster-7319.21375	4.14	8.49	5.04	1.19	2.56	1.45	-1.8345	0.000426226	0.0267007	down	--	--	--	--	--	--	--
Cluster-7319.74979	1.11	2.26	2.05	0.22	0	0	-4.64131	0.000426265	0.0267007	down	K07513 acetyl-CoA acyltransferase 1 [EC:2.3.1.16] | (RefSeq) 3-ketoacyl-CoA thiolase 2, peroxisomal-like (A)	PREDICTED: 3-ketoacyl-CoA thiolase 2, peroxisomal-like [Musa acuminata subsp. malaccensis]	RecName: Full=3-ketoacyl-CoA thiolase 5, peroxisomal; EC=2.3.1.16; AltName: Full=Acetyl-CoA acyltransferase 5; AltName: Full=Beta-ketothiolase 5; AltName: Full=Peroxisomal 3-oxoacyl-CoA thiolase 5; Flags: Precursor;	SubName: Full=Uncharacterized protein {ECO:0000313|EnsemblPlants:GSMUA_Achr3P00300_001};	3-oxoacyl CoA thiolase	GO:0005777,peroxisome; GO:0003988,acetyl-CoA C-acyltransferase activity; GO:0031408,oxylipin biosynthetic process	Thiolase, N-terminal domain
Cluster-7319.77652	0.76	1.52	0.99	4	2.1	3.54	1.51459	0.000426789	0.0267089	up	--	PREDICTED: uncharacterized protein LOC109154907 [Ipomoea nil]	--	SubName: Full=UBN2 domain-containing protein {ECO:0000313|EMBL:GAV79828.1}; Flags: Fragment;	--	--	gag-polypeptide of LTR copia-type
Cluster-7319.136710	8.76	12.2	8.22	5.06	4.1	3.78	-1.23886	0.000430275	0.0269023	down	--	PREDICTED: nuclear transport factor 2 [Ipomoea nil]	RecName: Full=Nuclear transport factor 2B {ECO:0000303|PubMed:16428596}; Short=AtNTF2b {ECO:0000303|PubMed:16428596}; Short=NTF-2;	SubName: Full=Nuclear transport factor 2 {ECO:0000313|EMBL:PHT90744.1};	Nuclear transport factor 2	GO:0005737,cytoplasm; GO:0005635,nuclear envelope; GO:0005634,nucleus; GO:0006606,protein import into nucleus	Nuclear transport factor 2 (NTF2) domain
Cluster-7319.41805	75.29	1.2	12.23	0	0.46	0.79	-6.25895	0.000439988	0.0274087	down	K15804 5-epiaristolochene synthase [EC:4.2.3.61] | (RefSeq) 5-epi-aristolochene synthase isoform X1 (A)	PREDICTED: viridiflorene synthase-like [Ipomoea nil]	RecName: Full=5-epi-aristolochene synthase; Short=EAS; EC=4.2.3.61;	SubName: Full=5-epi-aristolochene synthase-like isoform X2 {ECO:0000313|RefSeq:XP_016443889.1};	--	GO:0005737,cytoplasm; GO:0102698,5-epi-aristolochene synthase activity; GO:0000287,magnesium ion binding; GO:0010333,terpene synthase activity; GO:0016114,terpenoid biosynthetic process	Terpene synthase, N-terminal domain
Cluster-7319.61272	3.87	1	2.6	0	0.3	0	-4.7495	0.000440861	0.027434	down	--	--	--	--	--	--	--
Cluster-7319.100552	28.59	14.21	19.01	9.23	8.68	11.85	-1.12563	0.000441202	0.027434	down	K12448 UDP-arabinose 4-epimerase [EC:5.1.3.5] | (RefSeq) UDP-arabinose 4-epimerase 1-like (A)	PREDICTED: UDP-arabinose 4-epimerase 1-like [Ipomoea nil]	RecName: Full=UDP-arabinose 4-epimerase 1; EC=5.1.3.5; AltName: Full=UDP-D-xylose 4-epimerase 1;	SubName: Full=UDP-arabinose 4-epimerase 1-like isoform X1 {ECO:0000313|RefSeq:XP_016580432.1};	UDP-glucose 4-epimerase/UDP-sulfoquinovose synthase	GO:0005794,Golgi apparatus; GO:0032580,Golgi cisterna membrane; GO:0016021,integral component of membrane; GO:0050373,UDP-arabinose 4-epimerase activity; GO:0003978,UDP-glucose 4-epimerase activity; GO:0019567,arabinose biosynthetic process; GO:0045227,capsule polysaccharide biosynthetic process; GO:0006012,galactose metabolic process; GO:0009832,plant-type cell wall biogenesis; GO:0033358,UDP-L-…	GDP-mannose 4,6 dehydratase
Cluster-9447.0	0.74	1	1.47	0.05	0	0.24	-3.54807	0.000442798	0.0274579	down	--	conserved hypothetical protein [Ricinus communis]	--	SubName: Full=Uncharacterized protein {ECO:0000313|EMBL:EEF45704.1};	--	--	GRF zinc finger
Cluster-7319.36398	0.59	0.29	0.39	1.8	2	1.21	1.9231	0.000447029	0.0276698	up	--	--	--	--	--	--	--
Cluster-7319.91359	0.34	1.02	0.6	3.82	1.23	4.55	2.24146	0.00044974	0.0278123	up	K21630 GATA-type zinc finger protein 1 | (RefSeq) GATA transcription factor 6-like (A)	PREDICTED: GATA transcription factor 4-like [Ipomoea nil]	RecName: Full=GATA transcription factor 4; Short=AtGATA-4;	RecName: Full=GATA transcription factor {ECO:0000256|PIRNR:PIRNR016992};	GATA-4/5/6 transcription factors	GO:0005634,nucleus; GO:0005667,transcription factor complex; GO:0003682,chromatin binding; GO:0003700,DNA-binding transcription factor activity; GO:0000977,RNA polymerase II regulatory region sequence-specific DNA binding; GO:0001085,RNA polymerase II transcription factor binding; GO:0001228,DNA-binding transcription activator activity, RNA polymerase II-specific; GO:0008270,zinc ion binding; GO:…	GATA zinc finger
Cluster-7319.51257	0.1	20.12	10.77	0	0	0	-9.39507	0.000454958	0.0281094	down	--	--	--	--	--	--	--
Cluster-7319.70795	6.3	3.42	4.96	2.57	1.53	2.27	-1.27192	0.000456249	0.0281635	down	K03549 KUP system potassium uptake protein | (RefSeq) putative potassium transporter 12 (A)	BIPINNATA, partial [Solanum lycopersicum]	RecName: Full=BEL1-like homeodomain protein 2; Short=BEL1-like protein 2; AltName: Full=Protein SAWTOOTH 1;	SubName: Full=BIPINNATA {ECO:0000313|EMBL:ACA61780.1}; Flags: Fragment;	Transcription factor MEIS1 and related HOX domain proteins	GO:0005634,nucleus; GO:0003677,DNA binding; GO:0003700,DNA-binding transcription factor activity; GO:0009965,leaf morphogenesis; GO:0006351,transcription, DNA-templated	Associated with HOX
[truncated: 152 more rows]
